# Supplementary material for: Toxoplasma gondii AP2XII-2 Contributes to Transcriptional Repression for Sexual Commitment
Source: mSphere. 2023 Feb 14;8(2):e00606-22. doi: 10.1128/msphere.00606-22 (PMC10117075; doi:10.1128/msphere.00606-22)
Supplement: TABLE S1 [file msphere.00606-22-s0004.xlsx]

## Sheet: AP2XII-2 peaks
Table S1A. Chromatin-associated regions of AP2XII-2 as determined by CUT&TAG.
Chrom	Start	End	Name	Score	Strand	fold change	-log10(pValue)	-log10(qValue)	peak summit
TGME49_chrXII	2248035	2248947	TGME49_200010	170	.	5.32061	19.2248	17.0002	234
TGME49_chrVIII	6761217	6762102	TGME49_200250	161	.	5.39794	18.3471	16.1512	429
TGME49_chrVIII	6816920	6817146	TGME49_200350	55	.	3.16139	7.28121	5.59812	124
TGME49_chrVIII	6844172	6844384	TGME49_200385	35	.	2.69339	5.02467	3.50725	30
TGME49_chrVIIa	4044143	4044360	TGME49_201100	27	.	2.63943	4.25531	2.79319	209
TGME49_chrVIIa	4027838	4028808	TGME49_201120	60	.	3.571	7.74496	6.02741	86
TGME49_chrVIIa	3948536	3948728	TGME49_201240	37	.	2.92098	5.26482	3.73811	102
TGME49_chrVIIa	3909317	3909752	TGME49_201390	57	.	2.87139	7.4694	5.78078	118
TGME49_chrVIIa	3800583	3801505	TGME49_201770	117	.	4.60723	13.7908	11.7721	674
TGME49_chrVIIa	3761057	3762512	TGME49_201820	265	.	7.60778	29.0497	26.572	992
TGME49_chrVIIa	3742884	3743343	TGME49_201860	32	.	2.63387	4.70755	3.22768	349
TGME49_chrVIIa	3698252	3698480	TGME49_202020	19	.	2.32891	3.26995	1.90539	155
TGME49_chrVIIa	3607704	3607970	TGME49_202120	54	.	3.41574	7.11355	5.4353	222
TGME49_chrVIIa	3527910	3528274	TGME49_202200	54	.	3.41574	7.11355	5.4353	229
TGME49_chrVIIa	3276347	3277627	TGME49_202500	99	.	4.50256	11.889	9.94764	513
TGME49_chrVIIa	3166134	3167703	TGME49_202620	87	.	3.54883	10.5773	8.7042	1290
TGME49_chrVIIa	3114396	3114856	TGME49_202680	71	.	3.72883	8.9117	7.13795	238
TGME49_chrVIIa	3040254	3041071	TGME49_202770	192	.	5.77908	21.5315	19.2425	404
TGME49_chrVIIa	3002464	3002852	TGME49_202830	39	.	2.87338	5.50573	3.94669	220
TGME49_chrVIIa	2999920	3000643	TGME49_202840	118	.	4.61997	13.8294	11.8098	294
TGME49_chrVIIa	2990810	2991149	TGME49_202840	48	.	3.26048	6.5009	4.86313	163
TGME49_chrVIIa	2873681	2874244	TGME49_203010	43	.	3.10521	5.90783	4.31143	335
TGME49_chrVIIa	2823839	2825867	TGME49_203050	409	.	7.85185	43.6683	40.9956	1079
TGME49_chrVIIa	2617784	2619188	TGME49_203290	181	.	5.57059	20.4431	18.1852	678
TGME49_chrVIIa	2603293	2604070	TGME49_203310	166	.	4.42751	18.8529	16.6467	195
TGME49_chrVIIa	2408537	2409820	TGME49_203600	107	.	4.46551	12.7287	10.7515	992
TGME49_chrVIIa	2353612	2354241	TGME49_203682	52	.	3.17768	6.91443	5.26381	312
TGME49_chrVIIa	2239884	2240766	TGME49_203780	121	.	4.96834	14.1642	12.1231	673
TGME49_chrVIIa	2233737	2234640	TGME49_203790	112	.	4.65729	13.2867	11.2953	634
TGME49_chrVIIa	2206880	2208809	TGME49_203820	112	.	3.90668	13.1892	11.2005	1636
TGME49_chrVIIa	2092062	2092324	TGME49_203960	43	.	3.10521	5.90783	4.31143	172
TGME49_chrVIIa	2050479	2050739	TGME49_204010	25	.	2.32608	4.00647	2.58175	79
TGME49_chrVIIa	1971090	1972035	TGME49_204130	66	.	3.72626	8.39439	6.63777	528
TGME49_chrVIIa	1934088	1935616	TGME49_204270	92	.	4.3473	11.159	9.25362	645
TGME49_chrVIIa	1874034	1875064	TGME49_204330	432	.	8.69655	45.9414	43.2494	803
TGME49_chrVIIa	1800102	1801271	TGME49_204420	147	.	4.84152	16.881	14.739	454
TGME49_chrVIIa	1764547	1764778	TGME49_204480	32	.	2.79469	4.78403	3.27572	226
TGME49_chrVIIa	1745550	1745812	TGME49_204500	58	.	3.42202	7.5875	5.8944	84
TGME49_chrVIIa	1652425	1652770	TGME49_205050	48	.	3.26048	6.5009	4.86313	339
TGME49_chrVIIa	1655286	1655912	TGME49_205050	60	.	3.571	7.74496	6.02741	206
TGME49_chrVIIa	1648179	1648407	TGME49_205060	72	.	3.88152	9.06113	7.26553	186
TGME49_chrVIIa	1569923	1570536	TGME49_205160	39	.	2.71031	5.55995	3.99902	349
TGME49_chrVIIa	1564044	1564669	TGME49_205180	80	.	3.47884	9.85363	8.01764	198
TGME49_chrVIIa	1541129	1541893	TGME49_205210	85	.	4.19204	10.444	8.5747	384
TGME49_chrVIIa	1494155	1494366	TGME49_205290	19	.	2.10839	3.28059	1.91564	13
TGME49_chrVIIa	1463341	1463709	TGME49_205350	77	.	3.62533	9.61309	7.79998	192
TGME49_chrVIIa	1464487	1464768	TGME49_205350	21	.	2.24903	3.55501	2.17808	11
TGME49_chrVIIa	1435725	1436993	TGME49_205370	136	.	5.27887	15.7476	13.6424	596
TGME49_chrVIIa	1426758	1427813	TGME49_205390	138	.	4.97942	15.9462	13.8368	308
TGME49_chrVIIa	1333922	1334387	TGME49_205558	79	.	4.03678	9.74455	7.9114	371
TGME49_chrVIIa	1239136	1240233	TGME49_205650	240	.	5.50961	26.4269	24.0067	654
TGME49_chrVIIa	1230696	1231022	TGME49_205650	23	.	2.48417	3.7502	2.33583	229
TGME49_chrVIIa	1208781	1210397	TGME49_205700	219	.	5.12565	24.3471	21.9833	707
TGME49_chrVIIa	991093	992319	TGME49_206430	152	.	5.33309	17.394	15.2294	644
TGME49_chrVIIa	916829	917653	TGME49_206510	99	.	4.50256	11.889	9.94764	199
TGME49_chrVIIa	807844	808565	TGME49_206590	190	.	5.84149	21.3307	19.0457	365
TGME49_chrVIIa	772916	773897	TGME49_206630	185	.	6.21043	20.7865	18.5109	567
TGME49_chrVIIa	753706	754134	TGME49_206650	60	.	3.30448	7.70487	6.00788	219
TGME49_chrX	7330336	7330550	TGME49_207005	48	.	2.97718	6.53351	4.8946	39
TGME49_chrX	7334280	7334480	TGME49_207010	21	.	2.17849	3.47585	2.10229	99
TGME49_chrIb	141924	142339	TGME49_207590	32	.	2.79469	4.78403	3.27572	137
TGME49_chrIb	476289	476639	TGME49_207965	27	.	2.63943	4.25531	2.79319	43
TGME49_chrIb	517877	520041	TGME49_208020	212	.	6.28531	23.5935	21.2419	1518
TGME49_chrIb	528753	528961	TGME49_208020	22	.	2.27645	3.62757	2.24727	202
TGME49_chrIb	783320	783865	TGME49_208560	53	.	3.20358	6.98686	5.3334	339
TGME49_chrIb	820347	820823	TGME49_208710	128	.	5.1236	14.9495	12.8764	81
TGME49_chrIb	837091	838800	TGME49_208730	271	.	5.16788	29.6432	27.1582	674
TGME49_chrIb	840679	841002	TGME49_208740	24	.	2.07265	3.85981	2.44098	316
TGME49_chrIb	886668	887122	TGME49_208820	85	.	4.19204	10.444	8.5747	172
TGME49_chrIb	907748	909102	TGME49_208850	101	.	3.89967	12.0797	10.1337	340
TGME49_chrIb	931683	932083	TGME49_208980	106	.	4.65782	12.6335	10.6585	225
TGME49_chrIb	997426	998293	TGME49_209030	174	.	3.99755	19.6637	17.4307	721
TGME49_chrIb	998635	999023	TGME49_209030	89	.	3.00477	10.8322	8.95148	131
TGME49_chrIb	1014491	1015394	TGME49_209050	78	.	3.99089	9.6226	7.80919	377
TGME49_chrIb	1016037	1017145	TGME49_209050	96	.	4.38968	11.5804	9.66327	383
TGME49_chrIb	1122119	1123214	TGME49_209210	54	.	3.41574	7.11355	5.4353	140
TGME49_chrIb	1191434	1191765	TGME49_209290	85	.	4.19204	10.444	8.5747	206
TGME49_chrIb	1240785	1241318	TGME49_209450	32	.	2.79469	4.78403	3.27572	343
TGME49_chrIb	1268877	1269813	TGME49_209500	74	.	3.76244	9.26271	7.461	170
TGME49_chrIb	1538029	1539424	TGME49_209890	191	.	5.20399	21.3964	19.1099	231
TGME49_chrIb	1545950	1546413	TGME49_209910	136	.	4.79244	15.6975	13.6061	264
TGME49_chrIb	1549676	1549948	TGME49_209920	52	.	3.18627	6.93847	5.28696	201
TGME49_chrIb	1576994	1578028	TGME49_209960	72	.	3.5088	9.00689	7.23037	299
TGME49_chrIb	1594913	1595668	TGME49_209970	66	.	3.72626	8.39439	6.63777	198
TGME49_chrIX	4882778	4882970	TGME49_210310	26	.	2.57326	4.10041	2.67196	139
TGME49_chrIX	4842860	4843706	TGME49_210370	251	.	7.13147	27.613	25.1679	446
TGME49_chrIX	4810951	4812424	TGME49_210408	455	.	7.51876	48.2612	45.551	321
TGME49_chrIX	4801484	4801855	TGME49_210430	32	.	2.79469	4.78403	3.27572	190
TGME49_chrIX	4778754	4778947	TGME49_210450	43	.	3.10521	5.90783	4.31143	116
TGME49_chrIV	2034722	2035157	TGME49_210820	193	.	6.36569	21.6652	19.3642	233
TGME49_chrIV	1962121	1962330	TGME49_211030	27	.	2.63943	4.25531	2.79319	172
TGME49_chrIV	1917410	1917813	TGME49_211220	27	.	2.63943	4.25531	2.79319	198
TGME49_chrIV	1822603	1822926	TGME49_211340	37	.	2.94995	5.33522	3.78186	179
TGME49_chrIV	1657060	1657650	TGME49_211630	61	.	3.54015	7.90477	6.18224	70
TGME49_chrIV	1632914	1633502	TGME49_211670	99	.	4.50256	11.889	9.94764	274
TGME49_chrIV	1625631	1626949	TGME49_211680	184	.	5.30769	20.6747	18.4119	456
TGME49_chrIV	1579144	1579982	TGME49_211720	47	.	2.81015	6.37622	4.76414	358
TGME49_chrX	4005771	4006146	TGME49_212160	32	.	2.79469	4.78403	3.27572	87
TGME49_chrX	3985865	3986288	TGME49_212190	58	.	2.80735	7.57654	5.88389	165
TGME49_chrX	3986543	3987652	TGME49_212190	1109	.	12.8457	113.802	110.903	509
TGME49_chrX	3949142	3950397	TGME49_212270	92	.	3.94958	11.1558	9.25362	1074
TGME49_chrV	752345	752810	TGME49_212980	48	.	3.0152	6.45375	4.83872	239
TGME49_chrV	755030	756291	TGME49_212990	57	.	3.21307	7.43523	5.74769	315
TGME49_chrV	807303	808080	TGME49_213040	48	.	3.26048	6.5009	4.86313	648
TGME49_chrV	818569	819351	TGME49_213050	266	.	7.1649	29.1566	26.6773	356
TGME49_chrV	1075295	1075544	TGME49_213460	32	.	2.79469	4.78403	3.27572	131
TGME49_chrV	1118938	1119923	TGME49_213520	79	.	4.03678	9.74455	7.9114	467
TGME49_chrV	1215442	1215821	TGME49_213660	92	.	4.24582	11.1806	9.27452	361
TGME49_chrV	1216363	1217580	TGME49_213660	164	.	5.60961	18.6121	16.4111	810
TGME49_chrV	1245846	1246493	TGME49_213710	48	.	3.26048	6.5009	4.86313	253
TGME49_chrV	1345152	1345657	TGME49_213800	152	.	5.58939	17.3809	15.2167	250
TGME49_chrX	6056496	6057221	TGME49_214130	100	.	3.38294	12.0111	10.067	422
TGME49_chrX	6057413	6057608	TGME49_214140	38	.	2.36861	5.41029	3.85445	67
TGME49_chrX	6059116	6061055	TGME49_214140	184	.	4.42815	20.7286	18.4646	1075
TGME49_chrX	6084889	6085718	TGME49_214180	106	.	4.65782	12.6335	10.6585	293
TGME49_chrX	6097899	6098097	TGME49_214190	19	.	2.32891	3.26995	1.90539	167
TGME49_chrX	6178727	6179567	TGME49_214260	37	.	2.79554	5.29914	3.77093	33
TGME49_chrX	6206599	6207591	TGME49_214270	152	.	5.58939	17.3809	15.2167	675
TGME49_chrX	6279714	6280576	TGME49_214410	103	.	3.3506	12.3123	10.3603	212
TGME49_chrX	6287733	6288119	TGME49_214430	90	.	3.02049	10.9117	9.029	39
TGME49_chrX	6290633	6291871	TGME49_214440	166	.	4.35058	18.815	16.6095	636
TGME49_chrX	6336453	6337215	TGME49_214520	136	.	5.27887	15.7476	13.6424	156
TGME49_chrX	6344480	6344728	TGME49_214530	27	.	2.62171	4.21396	2.78063	29
TGME49_chrX	6475149	6475483	TGME49_214750	43	.	3.02499	5.90182	4.31143	192
TGME49_chrX	6511179	6511616	TGME49_214820	32	.	2.79469	4.78403	3.27572	394
TGME49_chrX	6532152	6534124	TGME49_214840	417	.	6.44333	44.4655	41.7851	750
TGME49_chrX	6568739	6570214	TGME49_214880	74	.	3.4532	9.29901	7.49616	670
TGME49_chrX	6609338	6610095	TGME49_214950	107	.	3.54663	12.7382	10.7607	171
TGME49_chrX	6676663	6677083	TGME49_215010	70	.	3.38789	8.85515	7.08315	257
TGME49_chrX	6726414	6726822	TGME49_215060	43	.	3.10521	5.90783	4.31143	246
TGME49_chrX	6773047	6773312	TGME49_215140	32	.	2.79469	4.78403	3.27572	256
TGME49_chrX	6787114	6788094	TGME49_215160	28	.	2.25356	4.26551	2.80296	641
TGME49_chrX	6990062	6991315	TGME49_215510	48	.	3.26048	6.5009	4.86313	170
TGME49_chrX	7002239	7004095	TGME49_215520	153	.	4.32572	17.4835	15.3167	259
TGME49_chrX	7068047	7068834	TGME49_215640	60	.	3.571	7.74496	6.02741	440
TGME49_chrX	7085879	7086433	TGME49_215680	19	.	2.32891	3.26995	1.90539	310
TGME49_chrX	7156532	7157044	TGME49_215785	79	.	4.03678	9.74455	7.9114	91
TGME49_chrXI	6551326	6553259	TGME49_215895	237	.	6.04954	26.1885	23.7792	1097
TGME49_chrXI	6559959	6561066	TGME49_215895	146	.	5.24517	16.7572	14.6177	584
TGME49_chrXI	6435086	6435340	TGME49_216053	32	.	2.79469	4.78403	3.27572	110
TGME49_chrXI	6248970	6249251	TGME49_216290	23	.	2.48417	3.7502	2.33583	99
TGME49_chrXI	6249646	6250262	TGME49_216290	37	.	2.94995	5.33522	3.78186	602
TGME49_chrXI	6131908	6132702	TGME49_216460	169	.	5.79624	19.167	16.9436	390
TGME49_chrXI	5985605	5986914	TGME49_216650	76	.	3.94165	9.49089	7.68161	1105
TGME49_chrXI	5868699	5868976	TGME49_216820	32	.	2.79469	4.78403	3.27572	12
TGME49_chrXI	5819270	5820640	TGME49_216880	149	.	5.47455	17.0542	14.9085	933
TGME49_chrXII	1818981	1819295	TGME49_217410	32	.	2.79469	4.78403	3.27572	88
TGME49_chrXII	1865062	1866373	TGME49_217480	72	.	3.88152	9.06113	7.26553	300
TGME49_chrXII	1969452	1969809	TGME49_217640	37	.	2.94995	5.33522	3.78186	341
TGME49_chrXII	1979074	1979638	TGME49_217660	32	.	2.79469	4.78403	3.27572	184
TGME49_chrXII	2204478	2206346	TGME49_217890	151	.	4.97297	17.3284	15.1761	861
KE138862	7267	7862	TGME49_217961	22	.	2.41817	3.59936	2.22033	584
TGME49_chrXII	1649599	1650618	TGME49_218250	136	.	5.27887	15.7476	13.6424	317
TGME49_chrXII	1614427	1615089	TGME49_218300	72	.	3.85546	8.99262	7.21646	420
TGME49_chrXII	1615316	1615842	TGME49_218300	89	.	4.21236	10.7923	8.91267	145
TGME49_chrXII	1514231	1514453	TGME49_218470	27	.	2.63943	4.25531	2.79319	202
TGME49_chrXII	1461105	1462462	TGME49_218550	160	.	5.04134	18.2692	16.0751	885
TGME49_chrXII	1220110	1220546	TGME49_218910	32	.	2.79469	4.78403	3.27572	407
TGME49_chrXII	1211512	1211704	TGME49_218920	43	.	3.10521	5.90783	4.31143	168
TGME49_chrXII	1198640	1199164	TGME49_218950	48	.	3.26048	6.5009	4.86313	448
TGME49_chrXII	831769	832715	TGME49_219600	247	.	7.29725	27.1474	24.7095	560
TGME49_chrXII	713201	713467	TGME49_219700	32	.	2.79469	4.78403	3.27572	194
TGME49_chrXII	709324	709802	TGME49_219710	32	.	2.79469	4.78403	3.27572	405
TGME49_chrXII	688995	689348	TGME49_219720	75	.	3.71731	9.38953	7.58384	154
TGME49_chrXII	621934	622428	TGME49_219820	25	.	2.09391	3.93536	2.51346	30
TGME49_chrV	142070	142431	TGME49_220110	37	.	2.94995	5.33522	3.78186	255
TGME49_chrV	239497	241028	TGME49_220240	128	.	4.63658	14.8598	12.8023	580
TGME49_chrV	251851	252372	TGME49_220270	26	.	2.56536	4.08182	2.65407	354
TGME49_chrV	298271	299841	TGME49_220330	56	.	3.39774	7.2946	5.61108	165
TGME49_chrV	319324	319751	TGME49_220360	60	.	3.571	7.74496	6.02741	62
TGME49_chrV	332618	332949	TGME49_220370	66	.	3.72626	8.39439	6.63777	157
TGME49_chrV	333404	333901	TGME49_220370	144	.	5.43413	16.5582	14.4231	178
TGME49_chrV	383221	383710	TGME49_220440	60	.	3.571	7.74496	6.02741	338
TGME49_chrV	405469	405674	TGME49_220470	32	.	2.79469	4.78403	3.27572	40
TGME49_chrV	503707	504343	TGME49_220640	50	.	2.79622	6.67445	5.03142	280
KE138892	23803	24063	TGME49_220740	67	.	2.6444	8.48849	6.72901	88
TGME49_chrII	173295	173544	TGME49_221250	42	.	2.86757	5.84724	4.27545	154
TGME49_chrII	182195	182832	TGME49_221260	37	.	2.94995	5.33522	3.78186	449
TGME49_chrII	198770	199670	TGME49_221270	101	.	3.89109	12.0497	10.1043	391
TGME49_chrII	251817	253325	TGME49_221320	202	.	6.52095	22.5543	20.2289	1223
TGME49_chrII	271729	272257	TGME49_221340	72	.	3.88152	9.06113	7.26553	70
TGME49_chrII	301154	301918	TGME49_221380	168	.	5.48768	19.0119	16.8026	196
TGME49_chrII	320735	321521	TGME49_221400	389	.	4.89157	41.5896	38.9369	261
TGME49_chrII	392148	393375	TGME49_221480	103	.	4.54105	12.312	10.3599	451
TGME49_chrII	441502	441811	TGME49_221560	32	.	2.7803	4.74973	3.26787	132
TGME49_chrII	466509	466991	TGME49_221585	27	.	2.63943	4.25531	2.79319	173
TGME49_chrII	479050	479290	TGME49_221610	27	.	2.63943	4.25531	2.79319	105
TGME49_chrII	490975	492107	TGME49_221620	99	.	4.50256	11.889	9.94764	486
TGME49_chrII	564219	564627	TGME49_221675	43	.	3.10521	5.90783	4.31143	78
TGME49_chrII	741350	742006	TGME49_221990	43	.	3.10521	5.90783	4.31143	259
TGME49_chrII	761625	761831	TGME49_222020	19	.	2.32891	3.26995	1.90539	166
TGME49_chrII	768977	769601	TGME49_222030	54	.	3.41574	7.11355	5.4353	618
TGME49_chrII	792760	794600	TGME49_222050	347	.	7.67557	37.3479	34.742	1204
TGME49_chrII	872478	873085	TGME49_222100	54	.	3.41574	7.11355	5.4353	190
TGME49_chrII	965114	966787	TGME49_222220	462	.	7.88973	49.006	46.2893	1010
TGME49_chrII	982896	983160	TGME49_222230	19	.	2.32891	3.26995	1.90539	207
TGME49_chrII	1084159	1084571	TGME49_222380	32	.	2.79469	4.78403	3.27572	103
TGME49_chrII	1085066	1085280	TGME49_222380	48	.	3.26048	6.5009	4.86313	172
TGME49_chrII	1204384	1204941	TGME49_222710	72	.	3.88152	9.06113	7.26553	405
TGME49_chrII	1311512	1311897	TGME49_222920	32	.	2.60829	4.79309	3.28438	159
TGME49_chrII	1316785	1317807	TGME49_222930	75	.	3.47288	9.36395	7.5592	402
TGME49_chrII	1314596	1314893	TGME49_222930	79	.	3.39835	9.80094	7.96612	129
TGME49_chrII	1377935	1378284	TGME49_223030	27	.	2.63943	4.25531	2.79319	8
TGME49_chrII	1420193	1420632	TGME49_223070	176	.	6.05517	19.9185	17.6699	45
TGME49_chrII	1441660	1443166	TGME49_223080	196	.	6.04566	21.9821	19.6762	690
KE139436	1379	1728	TGME49_223150	40	.	2.71343	5.56929	4.00807	223
TGME49_chrX	3910363	3910971	TGME49_223258	60	.	3.571	7.74496	6.02741	420
TGME49_chrX	3904787	3905693	TGME49_223262	180	.	5.88867	20.2551	18.0008	232
TGME49_chrX	3849034	3849847	TGME49_223440	256	.	7.45252	28.0941	25.6362	421
TGME49_chrX	3841334	3841536	TGME49_223440	37	.	2.94995	5.33522	3.78186	32
TGME49_chrX	3680008	3680968	TGME49_223650	121	.	4.96834	14.1642	12.1231	711
TGME49_chrX	3646622	3647559	TGME49_223700	160	.	5.74465	18.2154	16.0225	442
TGME49_chrX	3554829	3557240	TGME49_223810	196	.	5.54812	21.9235	19.6186	616
TGME49_chrX	3448881	3449293	TGME49_223930	39	.	2.63832	5.4993	3.94043	119
TGME49_chrX	3450054	3450526	TGME49_223930	39	.	2.6497	5.53485	3.97482	188
TGME49_chrX	3441976	3443033	TGME49_223940	160	.	4.66923	18.2612	16.0673	467
TGME49_chrX	3399630	3400770	TGME49_224000	144	.	5.43413	16.5582	14.4231	198
TGME49_chrX	3314005	3315434	TGME49_224130	274	.	6.46236	29.915	27.4266	620
TGME49_chrX	3307869	3308089	TGME49_224140	19	.	2.32891	3.26995	1.90539	55
TGME49_chrX	3204050	3204344	TGME49_224230	54	.	3.41574	7.11355	5.4353	112
TGME49_chrX	3180061	3182202	TGME49_224250	381	.	6.02291	40.7444	38.1001	1303
TGME49_chrX	3107632	3108850	TGME49_224290	504	.	11.1788	53.1487	50.4051	677
TGME49_chrX	3071267	3072555	TGME49_224350	211	.	6.37927	23.4538	21.1045	841
TGME49_chrX	3072936	3073183	TGME49_224350	31	.	2.67802	4.66357	3.18556	130
TGME49_chrX	3047765	3048410	TGME49_224480	182	.	4.82003	20.5526	18.2922	418
TGME49_chrX	2995341	2996020	TGME49_224540	60	.	3.571	7.74496	6.02741	137
TGME49_chrX	2921967	2922214	TGME49_224630	27	.	2.63943	4.25531	2.79319	51
TGME49_chrX	2875661	2876046	TGME49_224700	37	.	2.94995	5.33522	3.78186	266
TGME49_chrX	2774730	2775257	TGME49_224850	119	.	4.56645	13.9882	11.9645	281
TGME49_chrX	2712654	2713174	TGME49_224890	106	.	4.65782	12.6335	10.6585	168
TGME49_chrX	2657578	2658815	TGME49_224935	106	.	4.65782	12.6335	10.6585	619
TGME49_chrX	2622377	2622799	TGME49_224970	79	.	4.03678	9.74455	7.9114	209
TGME49_chrX	2583941	2584999	TGME49_225010	92	.	4.3473	11.159	9.25362	15
TGME49_chrX	2492664	2493523	TGME49_225110	152	.	5.58939	17.3809	15.2167	639
TGME49_chrX	2442191	2442383	TGME49_225170	23	.	2.48417	3.7502	2.33583	127
TGME49_chrX	2378528	2379317	TGME49_225240	72	.	3.88152	9.06113	7.26553	352
TGME49_chrX	2361486	2361899	TGME49_225260	54	.	3.39814	7.06884	5.41246	168
TGME49_chrX	2207277	2208259	TGME49_225490	72	.	3.88152	9.06113	7.26553	734
TGME49_chrX	2159209	2160206	TGME49_225560	54	.	3.41574	7.11355	5.4353	394
TGME49_chrX	2117336	2117614	TGME49_225690	32	.	2.78467	4.76016	3.27572	71
TGME49_chrX	2035915	2036136	TGME49_225800	37	.	2.94995	5.33522	3.78186	33
TGME49_chrX	1994931	1995335	TGME49_225860	82	.	3.78351	10.1038	8.26015	209
TGME49_chrX	1936250	1936951	TGME49_225920	92	.	4.3473	11.159	9.25362	447
TGME49_chrX	1922415	1923399	TGME49_225940	109	.	3.89811	12.8859	10.9046	174
TGME49_chrX	1911311	1911760	TGME49_225955	43	.	3.10521	5.90783	4.31143	228
TGME49_chrX	1853130	1854381	TGME49_226030	147	.	4.66308	16.9197	14.7769	348
TGME49_chrX	1829941	1830342	TGME49_226068	37	.	2.94995	5.33522	3.78186	167
TGME49_chrX	1780170	1780371	TGME49_226220	43	.	3.10521	5.90783	4.31143	32
TGME49_chrX	1754939	1756395	TGME49_226260	169	.	4.29247	19.1516	16.9286	496
TGME49_chrX	1740387	1740996	TGME49_226290	92	.	4.1336	11.152	9.25362	206
TGME49_chrX	1742911	1743292	TGME49_226290	25	.	2.47669	4.01123	2.58622	28
TGME49_chrX	1743594	1743930	TGME49_226290	36	.	2.74351	5.15983	3.63737	51
TGME49_chrX	1727321	1727541	TGME49_226310	43	.	3.10521	5.90783	4.31143	29
TGME49_chrX	1678763	1679699	TGME49_226370	136	.	5.27887	15.7476	13.6424	344
TGME49_chrX	1669814	1670142	TGME49_226390	34	.	2.78174	4.92263	3.40904	198
TGME49_chrX	1657865	1658418	TGME49_226410	106	.	4.65782	12.6335	10.6585	221
TGME49_chrX	1540409	1540861	TGME49_226550	144	.	5.43413	16.5582	14.4231	396
TGME49_chrX	1516730	1517421	TGME49_226590	99	.	4.50256	11.889	9.94764	254
TGME49_chrX	1521501	1522304	TGME49_226590	198	.	6.23975	22.1584	19.8494	414
TGME49_chrX	1411193	1411423	TGME49_226720	23	.	2.48308	3.74772	2.33583	9
TGME49_chrX	1411881	1412326	TGME49_226720	104	.	4.5834	12.4291	10.4741	94
TGME49_chrX	1254475	1254750	TGME49_226900	19	.	2.32891	3.26995	1.90539	171
TGME49_chrX	1246920	1247694	TGME49_226910	136	.	5.27887	15.7476	13.6424	528
TGME49_chrX	1182845	1183676	TGME49_226970	92	.	4.3473	11.159	9.25362	599
TGME49_chrX	1126431	1126746	TGME49_227050	63	.	3.44249	8.10531	6.37635	195
TGME49_chrX	1102620	1103168	TGME49_227080	85	.	3.97353	10.403	8.55107	180
TGME49_chrX	1049681	1050612	TGME49_227280	139	.	4.21223	16.106	13.9931	616
TGME49_chrX	996905	997489	TGME49_227360	144	.	5.19274	16.5992	14.4632	250
TGME49_chrX	937245	937870	TGME49_227440	133	.	4.19725	15.4552	13.3694	370
TGME49_chrX	915416	915760	TGME49_227560	37	.	2.94995	5.33522	3.78186	166
TGME49_chrX	805559	806419	TGME49_227810	92	.	4.3473	11.159	9.25362	262
TGME49_chrX	791295	791928	TGME49_227830	85	.	4.19204	10.444	8.5747	211
TGME49_chrX	699192	700395	TGME49_227970	294	.	7.57826	31.9675	29.4402	586
TGME49_chrX	465108	467433	TGME49_228230	59	.	3.08029	7.63393	5.9392	705
TGME49_chrX	467674	468234	TGME49_228230	30	.	2.46463	4.53459	3.06184	551
TGME49_chrX	439469	440322	TGME49_228290	48	.	3.26048	6.5009	4.86313	779
TGME49_chrX	376732	377371	TGME49_228360	85	.	4.19204	10.444	8.5747	220
TGME49_chrX	139128	140263	TGME49_228780	55	.	3.28844	7.22239	5.54104	849
TGME49_chrVIII	1058	1828	TGME49_228980	99	.	4.50256	11.889	9.94764	350
TGME49_chrVIII	203989	204634	TGME49_229360	267	.	7.04586	29.245	26.7647	392
TGME49_chrVIII	350257	351131	TGME49_229640	60	.	3.571	7.74496	6.02741	202
TGME49_chrVIII	812683	813757	TGME49_230480	68	.	3.37182	8.57738	6.81488	826
TGME49_chrVIII	991030	992754	TGME49_230705	444	.	8.31031	47.1477	44.4462	1276
TGME49_chrVIII	1062172	1062368	TGME49_230850	31	.	2.68186	4.67324	3.19479	55
TGME49_chrVIII	1154200	1154765	TGME49_230970	160	.	5.74465	18.2154	16.0225	209
TGME49_chrVIII	1237209	1237781	TGME49_231100	157	.	5.64409	17.9283	15.7525	170
TGME49_chrVIII	1389443	1390047	TGME49_231380	32	.	2.79469	4.78403	3.27572	266
TGME49_chrVIII	1613674	1613892	TGME49_231880	66	.	3.52804	8.34964	6.61289	105
TGME49_chrVIII	1674535	1674757	TGME49_231960	85	.	3.97353	10.403	8.55107	115
TGME49_chrVIII	1741633	1744011	TGME49_232000	206	.	5.31907	22.9625	20.6308	382
TGME49_chrVIII	1777079	1777710	TGME49_232035	66	.	3.62776	8.38365	6.63777	12
TGME49_chrVIII	2080572	2082247	TGME49_232410	278	.	6.35559	30.3771	27.8766	655
TGME49_chrVIII	2321553	2321891	TGME49_233000	23	.	2.48417	3.7502	2.33583	130
TGME49_chrVIII	2613019	2614775	TGME49_233380	199	.	4.81154	22.2172	19.9069	1568
TGME49_chrVIII	2687364	2688568	TGME49_233500	287	.	6.70642	31.2998	28.7836	830
TGME49_chrVIII	2682810	2683542	TGME49_233500	46	.	2.81643	6.22286	4.6163	555
TGME49_chrX	4193547	4193961	TGME49_234200	72	.	3.88152	9.06113	7.26553	220
TGME49_chrX	4226122	4227388	TGME49_234230	186	.	5.58919	20.8962	18.6186	629
TGME49_chrX	4233063	4235292	TGME49_234250	159	.	4.8162	18.1543	15.9736	1988
TGME49_chrX	4348984	4349575	TGME49_234410	27	.	2.63943	4.25531	2.79319	257
TGME49_chrX	4386581	4387420	TGME49_234430	48	.	3.26048	6.5009	4.86313	831
TGME49_chrX	4389743	4389938	TGME49_234440	19	.	2.32891	3.26995	1.90539	8
TGME49_chrX	4396708	4397567	TGME49_234450	151	.	4.97297	17.3284	15.1761	377
TGME49_chrX	4401818	4402134	TGME49_234460	36	.	2.74351	5.15983	3.63737	102
TGME49_chrX	4410750	4411295	TGME49_234470	66	.	3.72626	8.39439	6.63777	378
TGME49_chrX	4464298	4464616	TGME49_234560	43	.	3.10521	5.90783	4.31143	4
TGME49_chrX	4516655	4517458	TGME49_234670	152	.	5.58939	17.3809	15.2167	437
TGME49_chrX	4560614	4560977	TGME49_234970	23	.	2.48417	3.7502	2.33583	358
TGME49_chrX	4603799	4604217	TGME49_235010	37	.	2.94995	5.33522	3.78186	335
TGME49_chrX	4633237	4634222	TGME49_235140	85	.	4.19204	10.444	8.5747	445
TGME49_chrX	4640856	4641324	TGME49_235150	37	.	2.94995	5.33522	3.78186	75
TGME49_chrX	4823311	4823811	TGME49_235380	92	.	4.3473	11.159	9.25362	232
TGME49_chrX	4881985	4884044	TGME49_235460	201	.	5.69549	22.4475	20.1329	1251
TGME49_chrX	5032577	5033254	TGME49_235670	79	.	4.03678	9.74455	7.9114	114
TGME49_chrX	5176347	5176583	TGME49_235920	72	.	3.88152	9.06113	7.26553	51
TGME49_chrX	5360629	5360955	TGME49_236260	27	.	2.63943	4.25531	2.79319	203
TGME49_chrX	5381504	5382316	TGME49_236290	28	.	2.58905	4.28789	2.82435	709
TGME49_chrX	5460738	5461380	TGME49_236630	53	.	2.99068	6.95459	5.30254	403
TGME49_chrX	5535960	5536293	TGME49_236850	37	.	2.94995	5.33522	3.78186	148
TGME49_chrX	5612165	5613905	TGME49_236970	413	.	7.58011	44.0319	41.3566	705
TGME49_chrX	5640120	5640331	TGME49_236980	23	.	2.48417	3.7502	2.33583	50
TGME49_chrX	5662191	5662633	TGME49_237000	48	.	3.26048	6.5009	4.86313	233
TGME49_chrX	5671046	5671608	TGME49_237010	39	.	2.82164	5.54262	3.98235	493
TGME49_chrX	5702673	5703066	TGME49_237090	36	.	2.80689	5.15705	3.63469	133
TGME49_chrX	5777186	5777447	TGME49_237195	26	.	2.51901	4.11589	2.68682	116
TGME49_chrX	5819218	5819830	TGME49_237270	92	.	4.3473	11.159	9.25362	418
TGME49_chrX	5842052	5842290	TGME49_237290	69	.	3.66992	8.74841	6.98006	36
TGME49_chrX	5843031	5844263	TGME49_237290	167	.	5.58983	18.9432	16.7351	200
TGME49_chrX	5855741	5857182	TGME49_237410	168	.	5.62986	19.0659	16.8448	494
TGME49_chrIV	2626543	2627359	TGME49_237880	66	.	3.72626	8.39439	6.63777	500
TGME49_chrVI	30349	31796	TGME49_238050	428	.	9.37582	45.5183	42.8293	950
TGME49_chrVI	132037	132478	TGME49_238210	63	.	3.27882	8.06367	6.33592	255
TGME49_chrVI	133659	133982	TGME49_238210	24	.	2.3199	3.86551	2.44652	88
TGME49_chrVI	154143	155558	TGME49_238240	237	.	7.14199	26.2098	23.7926	745
TGME49_chrVI	209367	209835	TGME49_238410	32	.	2.79469	4.78403	3.27572	305
TGME49_chrVI	247926	249052	TGME49_238490	43	.	3.10521	5.90783	4.31143	919
TGME49_chrVI	267602	268166	TGME49_238530	121	.	4.96834	14.1642	12.1231	253
TGME49_chrVI	304580	305062	TGME49_238895	48	.	3.26048	6.5009	4.86313	276
TGME49_chrVI	394396	395695	TGME49_239010	574	.	9.67782	60.2114	57.4306	508
TGME49_chrVI	430451	430834	TGME49_239050	43	.	3.10521	5.90783	4.31143	193
TGME49_chrVI	652459	653946	TGME49_239420	893	.	8.16003	92.207	89.3394	866
TGME49_chrVI	794026	795150	TGME49_239600	99	.	4.50256	11.889	9.94764	326
TGME49_chrVI	884252	885584	TGME49_239740	86	.	4.11781	10.5315	8.65966	531
TGME49_chrVI	920611	921694	TGME49_239795	121	.	4.96834	14.1642	12.1231	930
TGME49_chrVI	930954	931852	TGME49_239810	54	.	2.99349	7.15423	5.47481	522
TGME49_chrVI	935853	936448	TGME49_239810	32	.	2.79469	4.78403	3.27572	440
TGME49_chrVI	948329	949063	TGME49_239820	160	.	3.8779	18.1875	16.006	454
TGME49_chrVI	983009	983396	TGME49_239870	27	.	2.63943	4.25531	2.79319	328
TGME49_chrVI	1043328	1044320	TGME49_240070	152	.	5.58939	17.3809	15.2167	547
TGME49_chrVI	1212510	1212981	TGME49_240370	36	.	2.876	5.15496	3.6327	257
TGME49_chrVI	1510157	1510647	TGME49_240880	59	.	3.15117	7.66153	5.96599	269
TGME49_chrVI	1511017	1511814	TGME49_240880	184	.	5.31992	20.7191	18.4552	578
TGME49_chrVI	1546630	1547993	TGME49_240900	179	.	5.48579	20.1595	17.9066	925
TGME49_chrVI	1548538	1549875	TGME49_240900	89	.	3.93996	10.8519	8.97061	904
TGME49_chrVI	1695218	1695478	TGME49_241300	32	.	2.79469	4.78403	3.27572	200
TGME49_chrVI	1719441	1719907	TGME49_241710	32	.	2.79469	4.78403	3.27572	409
TGME49_chrVI	1726273	1726878	TGME49_241820	37	.	2.94995	5.33522	3.78186	165
TGME49_chrVI	1727543	1727765	TGME49_241820	23	.	2.48417	3.7502	2.33583	217
TGME49_chrVI	1873408	1875096	TGME49_242070	195	.	5.31659	21.8296	19.5263	1284
TGME49_chrVI	1884368	1885637	TGME49_242090	1814	.	13.2602	184.416	181.438	652
TGME49_chrVI	1894202	1895067	TGME49_242100	41	.	3.04613	5.76154	4.19317	163
TGME49_chrVI	1968550	1969526	TGME49_242320	176	.	6.05517	19.9185	17.6699	570
TGME49_chrVI	1987479	1987680	TGME49_242360	15	.	2.17365	2.81593	1.50331	11
TGME49_chrVI	2322463	2322751	TGME49_242820	23	.	2.48417	3.7502	2.33583	82
TGME49_chrVI	2434048	2434335	TGME49_243190	36	.	2.73624	5.14027	3.61863	167
TGME49_chrVI	2439846	2440672	TGME49_243200	37	.	2.94995	5.33522	3.78186	574
TGME49_chrVI	2481137	2481613	TGME49_243250	54	.	3.41574	7.11355	5.4353	226
TGME49_chrVI	2612784	2613334	TGME49_243400	79	.	4.03678	9.74455	7.9114	159
TGME49_chrVI	2627473	2628374	TGME49_243430	85	.	4.19204	10.444	8.5747	646
TGME49_chrVI	2718644	2718843	TGME49_243550	19	.	2.32891	3.26995	1.90539	47
TGME49_chrVI	2773853	2774098	TGME49_243635	48	.	3.26048	6.5009	4.86313	97
TGME49_chrVI	2881077	2882827	TGME49_243920	547	.	8.80447	57.5351	54.7678	988
TGME49_chrVI	3236491	3236957	TGME49_244390	32	.	2.71303	4.75143	3.26945	3
TGME49_chrVI	3625970	3626180	TGME49_244940	66	.	3.72626	8.39439	6.63777	26
TGME49_chrXII	2445366	2445829	TGME49_245640	57	.	3.44959	7.4305	5.74304	273
TGME49_chrXII	2570628	2571476	TGME49_245980	79	.	4.03678	9.74455	7.9114	429
TGME49_chrXII	2573685	2574014	TGME49_245980	37	.	2.94995	5.33522	3.78186	263
TGME49_chrXII	2592835	2594700	TGME49_246010	121	.	4.96834	14.1642	12.1231	444
TGME49_chrXII	2645556	2646343	TGME49_246070	79	.	4.03678	9.74455	7.9114	297
TGME49_chrXII	2695921	2696114	TGME49_246170	29	.	2.62751	4.38167	2.9145	187
TGME49_chrXII	2696589	2697043	TGME49_246170	55	.	3.38249	7.25444	5.57208	78
TGME49_chrXII	2698281	2699092	TGME49_246170	224	.	6.68495	24.8416	22.4623	447
TGME49_chrXII	2868137	2868560	TGME49_246590	66	.	3.72626	8.39439	6.63777	206
TGME49_chrXII	3175623	3175983	TGME49_247195	16	.	2.15918	2.99663	1.67571	337
TGME49_chrXII	3185790	3186553	TGME49_247240	92	.	4.3473	11.159	9.25362	593
TGME49_chrXII	3277786	3279310	TGME49_247350	153	.	4.32572	17.4835	15.3167	917
TGME49_chrXII	3395516	3396360	TGME49_247530	554	.	7.78074	58.2492	55.478	365
TGME49_chrXII	3449812	3450343	TGME49_247630	60	.	3.571	7.74496	6.02741	343
TGME49_chrXII	3542787	3543706	TGME49_247730	66	.	3.72626	8.39439	6.63777	725
TGME49_chrXII	3831583	3832270	TGME49_248390	27	.	2.42285	4.14525	2.71494	49
TGME49_chrXII	3844631	3845724	TGME49_248420	263	.	7.19868	28.7833	26.3158	490
TGME49_chrXII	3851704	3852059	TGME49_248440	32	.	2.79469	4.78403	3.27572	136
TGME49_chrXII	3870272	3870791	TGME49_248460	128	.	5.1236	14.9495	12.8764	294
TGME49_chrXII	4029267	4029619	TGME49_248610	32	.	2.79469	4.78403	3.27572	6
TGME49_chrXII	4068469	4068836	TGME49_248660	43	.	3.10521	5.90783	4.31143	162
TGME49_chrXII	4140632	4142221	TGME49_248740	287	.	7.51422	31.2608	28.7448	743
TGME49_chrXII	4284582	4285055	TGME49_248980	83	.	3.90279	10.1963	8.34978	231
TGME49_chrXII	4289664	4290393	TGME49_248990	25	.	2.45947	3.9685	2.54532	39
TGME49_chrXII	4300958	4301725	TGME49_249010	43	.	3.04732	5.95946	4.36156	322
TGME49_chrXII	4324175	4324612	TGME49_249030	63	.	3.36201	8.09719	6.36849	99
TGME49_chrXII	4361710	4362469	TGME49_249180	256	.	7.45252	28.0941	25.6362	483
TGME49_chrXII	4394024	4394426	TGME49_249240	64	.	3.32638	8.21158	6.47908	312
TGME49_chrXII	4417034	4417548	TGME49_249270	27	.	2.63943	4.25531	2.79319	90
TGME49_chrXII	4472230	4472580	TGME49_249340	37	.	2.94995	5.33522	3.78186	184
TGME49_chrXII	4495740	4496141	TGME49_249365	20	.	2.09862	3.45325	2.0807	395
TGME49_chrXII	4509406	4509797	TGME49_249390	32	.	2.79469	4.78403	3.27572	8
TGME49_chrXII	4564660	4565032	TGME49_249470	27	.	2.63943	4.25531	2.79319	197
TGME49_chrXII	4617601	4618961	TGME49_249540	1128	.	10.0033	115.797	112.896	1037
TGME49_chrXII	4656985	4657577	TGME49_249570	45	.	2.89671	6.11099	4.50839	377
TGME49_chrXII	4900846	4902390	TGME49_249850	169	.	4.81727	19.1792	16.9557	307
TGME49_chrXII	4917889	4918155	TGME49_249870	32	.	2.79469	4.78403	3.27572	63
TGME49_chrXII	4963162	4964672	TGME49_249970	105	.	4.49842	12.5093	10.5525	729
TGME49_chrXII	5143312	5143928	TGME49_250710	92	.	4.3473	11.159	9.25362	439
TGME49_chrXII	5234847	5236226	TGME49_250800	262	.	5.68054	28.7565	26.2893	634
TGME49_chrXII	5299839	5300773	TGME49_250880	66	.	3.72626	8.39439	6.63777	690
TGME49_chrXII	5336127	5336980	TGME49_250940	85	.	4.19204	10.444	8.5747	114
TGME49_chrXII	5560028	5561576	TGME49_251740	147	.	5.17065	16.8959	14.7536	1104
TGME49_chrXII	5580385	5581125	TGME49_251770	85	.	4.19204	10.444	8.5747	615
TGME49_chrXII	5598175	5598485	TGME49_251810	53	.	3.29858	7.03199	5.37661	304
TGME49_chrXII	5611043	5611703	TGME49_251850	256	.	7.45252	28.0941	25.6362	235
TGME49_chrIII	404776	405865	TGME49_252210	652	.	8.88927	68.069	65.2583	652
TGME49_chrIII	417217	417737	TGME49_252230	48	.	3.26048	6.5009	4.86313	149
TGME49_chrIII	442150	443024	TGME49_252255	106	.	4.65782	12.6335	10.6585	476
TGME49_chrIII	514958	515159	TGME49_252360	18	.	2.24872	3.20689	1.87592	22
TGME49_chrIII	566815	567129	TGME49_252430	43	.	3.10521	5.90783	4.31143	148
TGME49_chrIII	641063	641827	TGME49_252870	37	.	2.94995	5.33522	3.78186	405
TGME49_chrIII	818756	819799	TGME49_253170	201	.	6.19284	22.4428	20.1282	525
TGME49_chrIII	904826	906732	TGME49_253380	217	.	5.52091	24.1502	21.7895	651
TGME49_chrIII	951528	951991	TGME49_253430	48	.	3.26048	6.5009	4.86313	392
TGME49_chrIII	1087260	1087685	TGME49_253650	19	.	2.32891	3.26995	1.90539	165
TGME49_chrIII	1434233	1434883	TGME49_254070	106	.	3.74658	12.5695	10.6112	231
TGME49_chrIII	1457917	1458186	TGME49_254120	32	.	2.79469	4.78403	3.27572	215
TGME49_chrVIIb	5068304	5068547	TGME49_255160	48	.	3.26048	6.5009	4.86313	124
TGME49_chrVIIb	4874149	4875251	TGME49_255370	128	.	5.1236	14.9495	12.8764	622
TGME49_chrVIIb	4809823	4810106	TGME49_255460	81	.	3.39809	10.0279	8.18701	135
TGME49_chrVIIb	4677137	4677334	TGME49_255860	72	.	3.88152	9.06113	7.26553	127
TGME49_chrVIIb	4275233	4276293	TGME49_257030	634	.	12.774	66.2222	63.4176	439
TGME49_chrVIIb	4081185	4081454	TGME49_257380	23	.	2.48417	3.7502	2.33583	268
TGME49_chrVIIb	3222734	3223046	TGME49_258730	27	.	2.49216	4.19053	2.75819	7
TGME49_chrVIIb	2817035	2817567	TGME49_259290	79	.	4.03678	9.74455	7.9114	374
TGME49_chrVIIb	2416295	2416709	TGME49_260260	54	.	3.41574	7.11355	5.4353	57
TGME49_chrVIIb	2310851	2311692	TGME49_260400	66	.	3.72626	8.39439	6.63777	196
TGME49_chrVIIb	2128534	2130934	TGME49_260600	309	.	7.5874	33.5031	30.954	1802
TGME49_chrVIIb	2018382	2018586	TGME49_260830	42	.	3.01174	5.86755	4.29506	171
TGME49_chrVIIb	1848944	1849527	TGME49_261080	60	.	3.571	7.74496	6.02741	230
TGME49_chrVIIb	1774320	1774553	TGME49_261390	17	.	2.15505	3.09272	1.7674	171
TGME49_chrVIIb	1666168	1666501	TGME49_261530	23	.	2.48417	3.7502	2.33583	321
TGME49_chrVIIb	1451290	1451532	TGME49_261970	19	.	2.32891	3.26995	1.90539	239
TGME49_chrVIIb	1451824	1452380	TGME49_261970	23	.	2.48417	3.7502	2.33583	393
TGME49_chrVIIb	1434086	1434442	TGME49_262000	48	.	3.26048	6.5009	4.86313	219
TGME49_chrVIIb	1407022	1407265	TGME49_262050	13	.	2.05241	2.64879	1.37874	28
TGME49_chrVIIb	1291750	1292209	TGME49_262400	37	.	2.94995	5.33522	3.78186	281
TGME49_chrVIIb	1091812	1092464	TGME49_262670	234	.	6.31049	25.8456	23.4415	372
TGME49_chrVIIb	475321	475662	TGME49_263570	79	.	4.03678	9.74455	7.9114	279
TGME49_chrIX	2256633	2256849	TGME49_264420	32	.	2.72889	4.79108	3.28249	179
TGME49_chrIX	2258388	2259818	TGME49_264420	149	.	5.01252	17.1081	14.9614	967
TGME49_chrIX	2178736	2179353	TGME49_264610	89	.	4.2253	10.8277	8.94706	413
TGME49_chrIX	2179562	2180232	TGME49_264610	36	.	2.86277	5.12253	3.60154	619
TGME49_chrIX	2136502	2136713	TGME49_264660	18	.	2.23276	3.16955	1.84056	3
TGME49_chrIX	1941046	1941691	TGME49_264870	65	.	3.70124	8.32929	6.59309	425
TGME49_chrIX	1866372	1866841	TGME49_264980	66	.	3.72626	8.39439	6.63777	205
TGME49_chrIX	1861402	1861653	TGME49_264990	37	.	2.94995	5.33522	3.78186	238
TGME49_chrIX	1793291	1794491	TGME49_265090	369	.	8.15625	39.6168	36.9849	475
TGME49_chrIX	1618395	1618751	TGME49_265320	75	.	3.4137	9.3974	7.59156	112
TGME49_chrIX	1603757	1604048	TGME49_265370	29	.	2.65511	4.4487	2.97898	53
TGME49_chrIX	1319551	1320105	TGME49_266070	194	.	6.10455	21.7453	19.4432	208
TGME49_chrIX	1306433	1307195	TGME49_266100	72	.	3.88152	9.06113	7.26553	571
TGME49_chrIX	1235136	1235538	TGME49_266300	66	.	3.72626	8.39439	6.63777	204
TGME49_chrIX	1210135	1211012	TGME49_266340	276	.	5.25494	30.1136	27.6166	265
TGME49_chrIX	1180845	1181894	TGME49_266380	79	.	4.03678	9.74455	7.9114	810
TGME49_chrIX	1175759	1176432	TGME49_266390	72	.	3.88152	9.06113	7.26553	148
TGME49_chrIX	1059810	1060045	TGME49_266640	23	.	2.48417	3.7502	2.33583	52
TGME49_chrIX	973656	974015	TGME49_266770	37	.	2.94995	5.33522	3.78186	28
TGME49_chrIX	904565	905684	TGME49_266910	88	.	3.40666	10.7457	8.86735	655
TGME49_chrIX	896662	897954	TGME49_266920	111	.	4.38936	13.12	11.1329	1068
TGME49_chrIX	871491	873150	TGME49_266950	211	.	5.27729	23.538	21.1875	1382
TGME49_chrIX	863606	864238	TGME49_266970	92	.	4.3473	11.159	9.25362	557
TGME49_chrIX	760542	761467	TGME49_267150	117	.	3.5093	13.7621	11.7441	219
TGME49_chrIX	635663	636805	TGME49_267450	27	.	2.63943	4.25531	2.79319	1116
TGME49_chrIX	578075	578592	TGME49_267550	66	.	3.72626	8.39439	6.63777	318
TGME49_chrIX	547891	548801	TGME49_267585	275	.	5.88083	30.0618	27.5655	464
TGME49_chrIX	459594	461031	TGME49_267680	552	.	8.78098	57.9858	55.2157	1018
TGME49_chrIX	408174	409689	TGME49_267720	300	.	6.93653	32.6347	30.0994	608
TGME49_chrIX	405798	406052	TGME49_267725	31	.	2.38912	4.5765	3.1021	12
TGME49_chrIX	382611	384165	TGME49_267750	622	.	11.4148	65.0599	62.2602	815
TGME49_chrIX	338382	339203	TGME49_267810	106	.	4.65782	12.6335	10.6585	200
TGME49_chrVIII	6394817	6395367	TGME49_268610	48	.	3.26048	6.5009	4.86313	367
TGME49_chrVIII	6333713	6333923	TGME49_268750	23	.	2.48417	3.7502	2.33583	4
TGME49_chrVIII	6198807	6199042	TGME49_268930	27	.	2.63943	4.25531	2.79319	234
TGME49_chrVIII	6139289	6141053	TGME49_269010	105	.	4.19117	12.4928	10.5363	855
TGME49_chrVIII	6109991	6110544	TGME49_269050	66	.	3.72626	8.39439	6.63777	261
TGME49_chrVIII	5894349	5894750	TGME49_269320	27	.	2.63943	4.25531	2.79319	91
TGME49_chrVIII	5570251	5570815	TGME49_269885	85	.	4.19204	10.444	8.5747	265
TGME49_chrVIII	5306909	5307358	TGME49_270260	112	.	3.11599	13.2056	11.2165	223
TGME49_chrVIII	5114842	5115076	TGME49_270630	66	.	3.72626	8.39439	6.63777	63
TGME49_chrVIII	5068585	5068954	TGME49_270700	27	.	2.63943	4.25531	2.79319	217
TGME49_chrVIII	5069147	5069430	TGME49_270700	66	.	3.72626	8.39439	6.63777	252
TGME49_chrVIII	4568504	4569399	TGME49_271320	66	.	3.72626	8.39439	6.63777	674
TGME49_chrVIII	3598075	3599107	TGME49_273310	284	.	7.9183	30.9869	28.4741	405
TGME49_chrVIII	3336326	3337684	TGME49_273650	281	.	5.73516	30.6079	28.1047	339
TGME49_chrVIII	3309354	3310143	TGME49_273720	65	.	3.49427	8.25354	6.5197	433
TGME49_chrVIII	3284503	3285525	TGME49_273770	60	.	3.571	7.74496	6.02741	128
TGME49_chrVIII	2960149	2960574	TGME49_274160	32	.	2.79469	4.78403	3.27572	117
TGME49_chrX	7166400	7167334	TGME49_275310	237	.	7.14199	26.2098	23.7926	387
TGME49_chrX	7273364	7274090	TGME49_275440	243	.	6.20515	26.7652	24.3398	417
TGME49_chrX	7283463	7283855	TGME49_275460	33	.	2.34771	4.82534	3.31546	115
TGME49_chrX	7286110	7286793	TGME49_275470	155	.	4.53181	17.7144	15.5428	529
TGME49_chrX	7287227	7287663	TGME49_275470	47	.	2.81313	6.38589	4.77336	156
TGME49_chrX	7302684	7302983	TGME49_275480	43	.	3.10521	5.90783	4.31143	81
TGME49_chrX	7317744	7318335	TGME49_275490	54	.	3.41574	7.11355	5.4353	179
TGME49_chrIII	335721	337073	TGME49_275610	92	.	4.3249	11.0986	9.21118	751
TGME49_chrIII	308085	308421	TGME49_275640	32	.	2.79469	4.78403	3.27572	327
TGME49_chrIII	135609	135813	TGME49_276120	19	.	2.32891	3.26995	1.90539	156
TGME49_chrIII	122916	123137	TGME49_276140	23	.	2.48417	3.7502	2.33583	2
TGME49_chrIII	123374	123690	TGME49_276140	43	.	3.10521	5.90783	4.31143	278
TGME49_chrIII	43037	43384	TGME49_276210	48	.	3.26048	6.5009	4.86313	172
TGME49_chrXII	6854528	6854736	TGME49_276920	32	.	2.75862	4.69795	3.21847	38
TGME49_chrXII	6848735	6849079	TGME49_276920	37	.	2.94995	5.33522	3.78186	195
TGME49_chrXII	6721242	6721758	TGME49_277090	54	.	3.1815	7.13315	5.45428	299
TGME49_chrXII	6675020	6676231	TGME49_277490	413	.	8.63303	44.0471	41.3718	795
TGME49_chrXII	6518012	6518668	TGME49_277790	54	.	3.41574	7.11355	5.4353	66
TGME49_chrXII	6343252	6343801	TGME49_278030	92	.	4.3473	11.159	9.25362	379
TGME49_chrXII	6277637	6278089	TGME49_278130	32	.	2.79469	4.78403	3.27572	317
TGME49_chrXII	6278313	6278803	TGME49_278130	106	.	4.65782	12.6335	10.6585	39
TGME49_chrXII	6176492	6177369	TGME49_278280	66	.	3.72626	8.39439	6.63777	257
TGME49_chrXII	6140089	6140385	TGME49_278365	19	.	2.32891	3.26995	1.90539	236
TGME49_chrXII	6131511	6131877	TGME49_278380	43	.	3.10521	5.90783	4.31143	187
TGME49_chrXII	6124195	6124485	TGME49_278400	85	.	4.19204	10.444	8.5747	254
TGME49_chrXII	6017369	6017570	TGME49_278580	37	.	2.94995	5.33522	3.78186	184
TGME49_chrXII	6011848	6012086	TGME49_278600	32	.	2.79469	4.78403	3.27572	206
TGME49_chrXII	5932918	5933646	TGME49_278700	54	.	3.41574	7.11355	5.4353	646
TGME49_chrXII	5820735	5821169	TGME49_278850	32	.	2.79469	4.78403	3.27572	31
TGME49_chrXII	5751046	5751686	TGME49_278930	99	.	4.50256	11.889	9.94764	321
TGME49_chrXII	5710296	5711151	TGME49_278990	60	.	3.571	7.74496	6.02741	94
TGME49_chrII	97111	97496	TGME49_279100	20	.	2.23286	3.39787	2.02785	156
TGME49_chrIX	202758	203205	TGME49_279400	92	.	4.3473	11.159	9.25362	267
TGME49_chrIX	203562	203982	TGME49_279400	32	.	2.79469	4.78403	3.27572	255
TGME49_chrVIIa	417389	417644	TGME49_280430	27	.	2.63943	4.25531	2.79319	233
TGME49_chrVIIa	374384	374584	TGME49_280480	27	.	2.32251	4.24371	2.79319	156
TGME49_chrVIIa	343182	343847	TGME49_280510	113	.	4.81308	13.392	11.3831	404
TGME49_chrVIIa	333418	334140	TGME49_280522	168	.	5.89991	19.0613	16.8403	472
TGME49_chrVIIa	335008	335226	TGME49_280522	27	.	2.63943	4.25531	2.79319	163
TGME49_chrVIIa	190189	190380	TGME49_280670	23	.	2.48417	3.7502	2.33583	2
TGME49_chrVIIa	122820	123170	TGME49_280750	72	.	3.88152	9.06113	7.26553	181
TGME49_chrVIIa	4247952	4248471	TGME49_281650	79	.	4.03678	9.74455	7.9114	303
TGME49_chrVIIa	4267765	4269089	TGME49_281910	159	.	4.5523	18.118	15.9382	1072
TGME49_chrVIIa	4422779	4423774	TGME49_282170	66	.	3.72626	8.39439	6.63777	328
TGME49_chrVIIa	4434513	4434725	TGME49_282190	37	.	2.94995	5.33522	3.78186	12
TGME49_chrV	3106798	3107175	TGME49_283510	37	.	2.94995	5.33522	3.78186	117
TGME49_chrV	2603554	2604519	TGME49_285140	237	.	7.14199	26.2098	23.7926	528
TGME49_chrV	2462721	2462943	TGME49_285290	19	.	2.32891	3.26995	1.90539	196
TGME49_chrV	2398376	2398683	TGME49_285470	19	.	2.32891	3.26995	1.90539	4
TGME49_chrV	2164750	2165388	TGME49_285865	181	.	5.04118	20.4031	18.1462	440
TGME49_chrV	1958164	1958692	TGME49_286150	37	.	2.78047	5.25891	3.73247	186
TGME49_chrV	1946102	1946488	TGME49_286160	275	.	7.76304	30.014	27.5185	223
TGME49_chrV	1779255	1780567	TGME49_286570	73	.	3.61952	9.101	7.30434	410
TGME49_chrV	1570835	1571108	TGME49_287160	57	.	3.44959	7.4305	5.74304	33
TGME49_chrV	1535659	1535856	TGME49_287180	37	.	2.94995	5.33522	3.78186	19
TGME49_chrV	1508918	1509808	TGME49_287230	410	.	9.54492	43.7286	41.0556	448
TGME49_chrIa	13469	13749	TGME49_287280	43	.	3.10521	5.90783	4.31143	50
TGME49_chrIX	2290481	2291749	TGME49_288000	107	.	4.56584	12.7013	10.7246	468
TGME49_chrIX	2428149	2429148	TGME49_288265	66	.	3.72626	8.39439	6.63777	661
TGME49_chrIX	2605136	2606040	TGME49_288540	562	.	11.5834	59.0171	56.2417	438
TGME49_chrIX	2658910	2660849	TGME49_288650	110	.	3.86064	13.0125	11.0284	638
TGME49_chrIX	2764546	2765349	TGME49_288840	66	.	3.72626	8.39439	6.63777	509
TGME49_chrIX	2801395	2802567	TGME49_288900	364	.	9.16038	39.0597	36.4319	366
TGME49_chrIX	2869078	2871481	TGME49_288950	678	.	8.194	70.6346	67.8148	499
TGME49_chrIX	2946707	2947221	TGME49_289050	99	.	4.50256	11.889	9.94764	252
TGME49_chrIX	2948056	2948312	TGME49_289050	39	.	2.92815	5.46589	3.90819	69
TGME49_chrIX	3038132	3038576	TGME49_289170	68	.	3.53677	8.61399	6.85043	239
TGME49_chrIX	3195337	3195589	TGME49_289330	32	.	2.79469	4.78403	3.27572	193
TGME49_chrIX	3243300	3243702	TGME49_289380	54	.	2.98699	7.13307	5.45425	253
TGME49_chrIX	3453657	3453883	TGME49_289780	27	.	2.63943	4.25531	2.79319	178
TGME49_chrIX	3505762	3506299	TGME49_289880	79	.	4.03678	9.74455	7.9114	327
TGME49_chrIX	3561340	3561962	TGME49_289980	32	.	2.51919	4.69178	3.21256	224
TGME49_chrIX	3572605	3573238	TGME49_289990	45	.	2.92182	6.18413	4.57888	384
TGME49_chrIX	3638497	3638907	TGME49_290190	48	.	3.26048	6.5009	4.86313	91
TGME49_chrIX	3808263	3808733	TGME49_290640	323	.	8.53934	34.9609	32.3865	326
TGME49_chrIX	3918680	3919332	TGME49_290890	210	.	6.65227	23.3839	21.0446	401
TGME49_chrIX	3936591	3937418	TGME49_290920	176	.	6.05517	19.9185	17.6699	385
TGME49_chrIX	3975096	3975652	TGME49_290950	32	.	2.79469	4.78403	3.27572	407
TGME49_chrIX	4071683	4072216	TGME49_291020	48	.	3.26048	6.5009	4.86313	388
TGME49_chrIX	4164757	4164963	TGME49_291150	19	.	2.32891	3.26995	1.90539	3
TGME49_chrIX	4226758	4227007	TGME49_291180	19	.	2.32891	3.26995	1.90539	19
TGME49_chrIX	4232858	4233076	TGME49_291300	32	.	2.79469	4.78403	3.27572	72
TGME49_chrIX	4308664	4309206	TGME49_291640	48	.	3.24368	6.4588	4.8435	189
TGME49_chrIX	4469184	4469497	TGME49_292000	27	.	2.63943	4.25531	2.79319	13
TGME49_chrIX	4556911	4557160	TGME49_292110	27	.	2.52981	4.14252	2.71234	197
TGME49_chrIX	4569842	4570527	TGME49_292130	364	.	9.16038	39.0597	36.4319	247
TGME49_chrIX	4648317	4649721	TGME49_292260	146	.	5.26035	16.8027	14.6624	973
TGME49_chrIX	4677737	4678545	TGME49_292300	136	.	5.27887	15.7476	13.6424	221
TGME49_chrIX	4693630	4694132	TGME49_292335	64	.	3.47999	8.21278	6.48023	193
TGME49_chrIa	49009	50201	TGME49_292960	43	.	3.10521	5.90783	4.31143	549
TGME49_chrIa	72159	72434	TGME49_293000	27	.	2.63943	4.25531	2.79319	270
TGME49_chrIa	144274	145207	TGME49_293180	42	.	2.97699	5.77732	4.20836	183
TGME49_chrIa	147723	147991	TGME49_293190	28	.	2.61972	4.36273	2.89628	257
TGME49_chrIa	211953	212591	TGME49_293258	45	.	3.13527	6.18479	4.57945	113
TGME49_chrIa	279437	280663	TGME49_293360	274	.	7.55684	29.8979	27.4098	441
TGME49_chrIa	310480	310776	TGME49_293420	38	.	2.92379	5.45488	3.89757	258
TGME49_chrIa	319406	319844	TGME49_293430	152	.	4.54234	17.4361	15.2706	152
TGME49_chrIa	323046	324032	TGME49_293440	250	.	5.65427	27.4489	25.0067	166
TGME49_chrIa	350625	351656	TGME49_293470	237	.	7.14199	26.2098	23.7926	269
TGME49_chrIa	353278	353693	TGME49_293480	42	.	3.00298	5.84483	4.27319	309
TGME49_chrIa	438303	438893	TGME49_293590	71	.	3.8374	8.94499	7.17018	175
TGME49_chrIa	967588	967842	TGME49_294560	54	.	3.41574	7.11355	5.4353	140
TGME49_chrIa	968429	968938	TGME49_294560	23	.	2.48417	3.7502	2.33583	75
TGME49_chrIa	999820	1001622	TGME49_294610	72	.	3.88152	9.06113	7.26553	306
TGME49_chrIa	1027835	1028388	TGME49_294640	136	.	5.27887	15.7476	13.6424	193
TGME49_chrIa	1295258	1296190	TGME49_294970	240	.	5.44376	26.521	24.0991	497
TGME49_chrIa	1300816	1301240	TGME49_294970	69	.	3.1602	8.72224	6.95492	242
TGME49_chrIa	1406816	1407263	TGME49_295100	52	.	3.10904	6.9225	5.2716	237
TGME49_chrIa	1410537	1410943	TGME49_295110	114	.	3.82811	13.4167	11.4072	325
TGME49_chrIa	1753331	1754161	TGME49_295430	235	.	7.03883	25.9062	23.5012	402
TGME49_chrIa	1747342	1748294	TGME49_295450	152	.	5.32548	17.3709	15.2167	699
TGME49_chrIa	1745126	1745339	TGME49_295460	39	.	2.959	5.54366	3.98329	31
TGME49_chrIa	1705282	1705704	TGME49_295600	43	.	3.04283	5.94788	4.35035	180
TGME49_chrIa	1671807	1672168	TGME49_295620	48	.	3.0307	6.49815	4.86313	156
TGME49_chrIa	1625429	1626422	TGME49_295662	109	.	4.64237	12.9174	10.9352	432
TGME49_chrIa	1484222	1484501	TGME49_295920	30	.	2.26167	4.52632	3.05391	3
TGME49_chrIa	1483391	1483860	TGME49_295920	26	.	2.23305	4.08395	2.65618	42
TGME49_chrIa	1448401	1448717	TGME49_295990	15	.	2.17365	2.81593	1.50331	15
TGME49_chrIa	1439610	1440186	TGME49_296000	101	.	3.90398	12.0948	10.1484	182
TGME49_chrIa	1440646	1441273	TGME49_296000	106	.	3.96863	12.5963	10.6372	202
TGME49_chrV	6873	7506	TGME49_296121	257	.	6.61507	28.2381	25.7776	227
TGME49_chrV	9571	9899	TGME49_296231	23	.	2.27427	3.74043	2.33583	280
TGME49_chrII	1531920	1532136	TGME49_297100	48	.	3.26048	6.5009	4.86313	8
TGME49_chrII	1575768	1576194	TGME49_297150	27	.	2.63943	4.25531	2.79319	174
TGME49_chrII	1583270	1583524	TGME49_297160	37	.	2.94995	5.33522	3.78186	238
TGME49_chrII	1586512	1586766	TGME49_297170	43	.	3.10521	5.90783	4.31143	208
TGME49_chrII	1599763	1600459	TGME49_297180	77	.	3.85536	9.52403	7.71337	222
TGME49_chrII	1693784	1694220	TGME49_297330	80	.	3.56864	9.92001	8.082	381
TGME49_chrII	1700873	1701602	TGME49_297340	103	.	3.67995	12.3072	10.3554	372
TGME49_chrII	1803460	1803775	TGME49_297470	48	.	3.26048	6.5009	4.86313	14
TGME49_chrII	1901638	1902130	TGME49_297650	48	.	3.18303	6.51357	4.87522	206
TGME49_chrII	1939834	1940221	TGME49_297720	23	.	2.48417	3.7502	2.33583	268
TGME49_chrII	2026075	2026671	TGME49_297800	85	.	4.19204	10.444	8.5747	388
TGME49_chrII	2038970	2040019	TGME49_297810	194	.	5.7134	21.7123	19.4107	464
TGME49_chrII	2143755	2144356	TGME49_297960	43	.	3.03835	5.93632	4.33912	184
TGME49_chrXI	6582038	6582572	TGME49_298600	25	.	2.42737	4.02297	2.5976	166
TGME49_chrXII	290480	290830	TGME49_300000	66	.	3.72626	8.39439	6.63777	299
TGME49_chrXII	258451	260607	TGME49_300040	167	.	5.36577	18.9993	16.7902	319
TGME49_chrXII	249644	251313	TGME49_300048	327	.	7.41268	35.3749	32.7968	527
TGME49_chrXII	226114	226566	TGME49_300090	58	.	3.48684	7.52753	5.83651	292
TGME49_chrXII	206890	207481	TGME49_300110	32	.	2.78906	4.77062	3.27572	57
TGME49_chrXII	193890	195229	TGME49_300130	103	.	4.31836	12.2911	10.3396	923
TGME49_chrXII	121776	122517	TGME49_300260	66	.	3.72626	8.39439	6.63777	326
TGME49_chrXII	101574	102135	TGME49_300310	202	.	6.52095	22.5543	20.2289	341
TGME49_chrXII	6850	7065	TGME49_300790	32	.	2.79469	4.78403	3.27572	144
TGME49_chrIV	2354520	2354755	TGME49_301270	47	.	3.12326	6.35634	4.74505	134
TGME49_chrIV	2453784	2454801	TGME49_301400	213	.	5.49876	23.6758	21.3228	333
TGME49_chrIV	2478277	2480227	TGME49_301440	133	.	5.16242	15.4195	13.3347	1492
KE138841	73	597	TGME49_302060	1848	.	6.89437	187.823	184.842	155
TGME49_chrVIIa	617442	619395	TGME49_304670	104	.	4.47859	12.4525	10.4969	671
TGME49_chrIX	5049087	5049303	TGME49_304870	41	.	2.07544	5.70019	4.13422	56
TGME49_chrIX	5050703	5050948	TGME49_304870	27	.	2.06656	4.22196	2.78826	207
TGME49_chrIX	5102859	5103319	TGME49_304930	48	.	3.26048	6.5009	4.86313	252
TGME49_chrIX	5218352	5218616	TGME49_305100	37	.	2.94995	5.33522	3.78186	89
TGME49_chrIX	5220068	5220278	TGME49_305100	26	.	2.5693	4.0911	2.663	28
TGME49_chrIX	5224535	5225788	TGME49_305120	48	.	3.15056	6.42833	4.81438	421
TGME49_chrIX	5370054	5371138	TGME49_305330	119	.	3.04779	13.9764	11.9531	306
TGME49_chrIX	5405112	5405741	TGME49_305460	32	.	2.79469	4.78403	3.27572	548
TGME49_chrIX	5502649	5503004	TGME49_305610	37	.	2.94995	5.33522	3.78186	165
TGME49_chrIX	5794512	5794747	TGME49_306060	27	.	2.44393	4.20212	2.76929	113
TGME49_chrIX	5817421	5818888	TGME49_306190	268	.	7.08419	29.3718	26.8899	423
TGME49_chrIX	6154246	6155269	TGME49_306520	58	.	3.42202	7.5875	5.8944	779
TGME49_chrIX	6223958	6225827	TGME49_306620	777	.	8.47834	80.5735	77.7267	902
TGME49_chrIX	6238290	6238721	TGME49_306640	19	.	2.32891	3.26995	1.90539	349
TGME49_chrXI	88582	89935	TGME49_307045	82	.	3.68278	10.045	8.20336	1065
TGME49_chrIX	4975492	4975789	TGME49_307570	99	.	2.9325	11.9376	9.99524	187
TGME49_chrXII	436129	437553	TGME49_307830	319	.	7.43551	34.469	31.9053	826
TGME49_chrXII	447716	448709	TGME49_307850	168	.	5.89991	19.0613	16.8403	798
TGME49_chrXII	450876	451074	TGME49_307860	37	.	2.94995	5.33522	3.78186	160
TGME49_chrXI	287369	288483	TGME49_308820	113	.	4.81308	13.392	11.3831	722
TGME49_chrXI	307941	309567	TGME49_308860	345	.	7.36323	37.1586	34.5544	893
TGME49_chrXI	381279	382461	TGME49_308950	99	.	4.50256	11.889	9.94764	525
TGME49_chrXI	417042	417258	TGME49_308980	23	.	2.48417	3.7502	2.33583	141
TGME49_chrXI	561133	562551	TGME49_309210	262	.	6.88748	28.716	26.2491	534
TGME49_chrXI	571285	572468	TGME49_309220	60	.	3.571	7.74496	6.02741	1174
TGME49_chrXI	681718	683218	TGME49_309410	516	.	6.95374	54.3709	51.6213	825
TGME49_chrXI	724719	725565	TGME49_309560	267	.	7.3464	29.2475	26.7672	367
TGME49_chrXI	744902	746690	TGME49_309590	185	.	4.58535	20.8428	18.5661	1018
TGME49_chrXI	750664	751347	TGME49_309600	153	.	4.40769	17.5222	15.3544	291
TGME49_chrXI	766399	766620	TGME49_309720	15	.	2.17365	2.81593	1.50331	20
TGME49_chrXI	792737	794402	TGME49_309752	177	.	5.21273	19.9609	17.7116	830
TGME49_chrXI	858355	859952	TGME49_309880	80	.	3.9767	9.86031	8.02407	634
TGME49_chrXI	916000	916412	TGME49_309930	37	.	2.94995	5.33522	3.78186	99
TGME49_chrXI	1104918	1105110	TGME49_310160	66	.	3.72626	8.39439	6.63777	150
TGME49_chrXI	1194093	1194299	TGME49_310250	27	.	2.63943	4.25531	2.79319	1
TGME49_chrXI	1297748	1298854	TGME49_310370	66	.	3.72626	8.39439	6.63777	206
TGME49_chrXI	1348187	1348468	TGME49_310450	23	.	2.48417	3.7502	2.33583	38
TGME49_chrXI	1478003	1478833	TGME49_310620	138	.	5.24138	16.01	13.8992	525
TGME49_chrXI	1529680	1529888	TGME49_310710	58	.	3.2375	7.50763	5.8174	190
TGME49_chrXI	1558935	1559202	TGME49_310730	48	.	3.26048	6.5009	4.86313	55
TGME49_chrXI	1587189	1587600	TGME49_310770	70	.	3.52223	8.80996	7.03942	4
TGME49_chrXI	1589756	1589970	TGME49_310780	49	.	2.92274	6.5547	4.9152	93
TGME49_chrXI	1678680	1679625	TGME49_310930	188	.	5.53842	21.1121	18.8312	540
TGME49_chrXI	1845322	1846514	TGME49_311170	136	.	5.27887	15.7476	13.6424	472
TGME49_chrXI	2028826	2030863	TGME49_311380	237	.	4.54575	26.1129	23.7049	412
TGME49_chrXI	2104004	2104587	TGME49_311470	85	.	4.19204	10.444	8.5747	233
TGME49_chrXI	2151524	2152809	TGME49_311510	202	.	6.52095	22.5543	20.2289	653
TGME49_chrXI	2215146	2215744	TGME49_311700	51	.	2.93771	6.78645	5.14007	147
TGME49_chrXI	2263091	2263436	TGME49_311760	27	.	2.63943	4.25531	2.79319	48
TGME49_chrXI	2275698	2275899	TGME49_311770	26	.	2.56143	4.07257	2.64527	37
TGME49_chrXI	2297635	2298618	TGME49_311800	43	.	3.10521	5.90783	4.31143	712
TGME49_chrXI	2500470	2501020	TGME49_312200	60	.	3.571	7.74496	6.02741	175
TGME49_chrXI	2528291	2528977	TGME49_312230	85	.	4.19204	10.444	8.5747	105
TGME49_chrXI	2557862	2558169	TGME49_312270	54	.	3.41574	7.11355	5.4353	122
TGME49_chrXI	2623443	2623637	TGME49_312340	19	.	2.32891	3.26995	1.90539	40
TGME49_chrXI	2906804	2907238	TGME49_312690	75	.	3.60648	9.308	7.50501	77
TGME49_chrXI	2951043	2951625	TGME49_312860	60	.	3.571	7.74496	6.02741	261
TGME49_chrXI	3138004	3138907	TGME49_313140	168	.	5.89991	19.0613	16.8403	411
TGME49_chrXI	3150460	3151494	TGME49_313180	92	.	4.3473	11.159	9.25362	613
TGME49_chrXI	3209255	3209864	TGME49_313240	27	.	2.63943	4.25531	2.79319	341
TGME49_chrXI	3329724	3329927	TGME49_313380	21	.	2.40338	3.56541	2.18807	33
TGME49_chrXI	3336818	3337204	TGME49_313390	23	.	2.48417	3.7502	2.33583	135
TGME49_chrXI	3399851	3400656	TGME49_313445	89	.	4.12298	10.8333	8.95242	381
TGME49_chrXI	3489305	3489783	TGME49_313580	43	.	3.10521	5.90783	4.31143	64
TGME49_chrXI	3578667	3579641	TGME49_313640	203	.	5.65042	22.6836	20.3564	503
TGME49_chrXI	3801525	3802515	TGME49_313910	102	.	4.28891	12.2025	10.2534	388
TGME49_chrXI	3807276	3807471	TGME49_313910	34	.	2.45632	4.9233	3.4097	110
TGME49_chrXI	3929276	3929942	TGME49_314110	66	.	3.72626	8.39439	6.63777	194
TGME49_chrXI	3943289	3943539	TGME49_314220	37	.	2.94995	5.33522	3.78186	25
TGME49_chrXI	3943732	3944088	TGME49_314220	32	.	2.79469	4.78403	3.27572	199
TGME49_chrXI	4098319	4098919	TGME49_314430	56	.	3.06006	7.36986	5.68421	239
TGME49_chrXI	4160680	4161981	TGME49_314500	256	.	7.45252	28.0941	25.6362	815
TGME49_chrXI	4234042	4235368	TGME49_314700	245	.	6.26374	26.9797	24.5512	955
TGME49_chrXI	4299228	4299833	TGME49_314780	32	.	2.79469	4.78403	3.27572	183
TGME49_chrXI	4347357	4347725	TGME49_314850	23	.	2.48417	3.7502	2.33583	217
TGME49_chrXI	4392468	4393410	TGME49_314900	85	.	4.19204	10.444	8.5747	219
TGME49_chrXI	4406784	4407030	TGME49_314910	19	.	2.32891	3.26995	1.90539	17
TGME49_chrXI	4509644	4510454	TGME49_315130	48	.	3.26048	6.5009	4.86313	172
TGME49_chrXI	4537781	4537981	TGME49_315160	37	.	2.94995	5.33522	3.78186	14
TGME49_chrXI	4633119	4635183	TGME49_315290	372	.	8.08664	39.8929	37.259	1426
TGME49_chrXI	4639349	4640370	TGME49_315300	83	.	4.09325	10.1783	8.33238	523
TGME49_chrXI	4697962	4698247	TGME49_315420	41	.	3.00883	5.66857	4.10371	71
TGME49_chrXI	4754756	4755256	TGME49_315490	24	.	2.48522	3.89234	2.47216	467
TGME49_chrXI	4826780	4827363	TGME49_315580	48	.	3.26048	6.5009	4.86313	388
TGME49_chrXI	4853621	4855917	TGME49_315610	246	.	5.85676	27.0935	24.6634	1165
TGME49_chrXI	4862817	4863528	TGME49_315620	71	.	3.75072	8.97206	7.19649	388
TGME49_chrXI	4942839	4943219	TGME49_315740	39	.	2.58298	5.47617	3.91819	10
TGME49_chrXI	5071691	5072047	TGME49_315910	121	.	4.96834	14.1642	12.1231	52
TGME49_chrXI	5092934	5094091	TGME49_315950	135	.	4.89233	15.6746	13.5837	907
TGME49_chrXI	5094401	5094967	TGME49_315950	56	.	3.24024	7.3023	5.61855	88
TGME49_chrXI	5155628	5156196	TGME49_316140	48	.	3.26048	6.5009	4.86313	226
TGME49_chrXI	5259650	5260108	TGME49_316370	32	.	2.79469	4.78403	3.27572	442
TGME49_chrXI	5349429	5350321	TGME49_316510	60	.	3.11735	7.75614	6.03825	528
TGME49_chrXI	5350630	5352444	TGME49_316510	140	.	4.54962	16.1806	14.0663	1031
TGME49_chrXI	5409231	5409599	TGME49_316580	24	.	2.47785	3.87482	2.45533	28
TGME49_chrXI	5413542	5414676	TGME49_316600	106	.	4.42779	12.6173	10.6576	211
TGME49_chrXI	5464841	5465273	TGME49_316650	48	.	3.26048	6.5009	4.86313	213
TGME49_chrXI	5487340	5488273	TGME49_316670	244	.	7.21431	26.9029	24.4756	631
TGME49_chrXI	5504396	5505471	TGME49_316690	48	.	3.26048	6.5009	4.86313	196
TGME49_chrXI	5510756	5511924	TGME49_316700	238	.	6.98521	26.2175	23.8002	780
TGME49_chrIV	1520845	1521167	TGME49_318150	36	.	2.54275	5.19861	3.67472	237
TGME49_chrIV	1478909	1479170	TGME49_318220	19	.	2.32891	3.26995	1.90539	106
TGME49_chrIV	1466810	1467003	TGME49_318240	23	.	2.48417	3.7502	2.33583	157
TGME49_chrIV	1432320	1433284	TGME49_318300	72	.	3.88152	9.06113	7.26553	373
TGME49_chrIV	1371858	1372269	TGME49_318400	65	.	3.60646	8.32572	6.58966	183
TGME49_chrIV	1300110	1300972	TGME49_318470	185	.	6.21043	20.7865	18.5109	399
TGME49_chrIV	1199106	1200011	TGME49_318600	79	.	4.03678	9.74455	7.9114	365
TGME49_chrIV	1190347	1191490	TGME49_318610	227	.	6.34251	25.0835	22.7008	763
TGME49_chrIV	1191795	1192526	TGME49_318610	88	.	3.91465	10.7738	8.89461	269
TGME49_chrIV	1101980	1102409	TGME49_318770	85	.	4.19204	10.444	8.5747	373
TGME49_chrIV	1017209	1018401	TGME49_319340	114	.	4.12086	13.4191	11.4095	789
TGME49_chrIV	1012857	1014161	TGME49_319350	102	.	3.6526	12.1988	10.2497	654
TGME49_chrIV	948906	949510	TGME49_319520	32	.	2.79469	4.78403	3.27572	160
TGME49_chrIV	911005	913083	TGME49_319560	395	.	6.60758	42.2282	39.5679	903
TGME49_chrIV	568048	568353	TGME49_320030	33	.	2.67328	4.81084	3.30152	193
TGME49_chrIV	517285	518799	TGME49_320090	310	.	6.09808	33.561	31.0113	1013
TGME49_chrIV	497872	498273	TGME49_320100	27	.	2.63943	4.25531	2.79319	234
TGME49_chrIV	491362	492498	TGME49_320110	250	.	6.94777	27.5106	25.0672	754
TGME49_chrIV	446693	447182	TGME49_320180	136	.	5.27887	15.7476	13.6424	208
TGME49_chrIV	423006	423444	TGME49_320240	102	.	4.27724	12.1673	10.2191	200
TGME49_chrIV	415264	415622	TGME49_320260	43	.	2.98115	5.97722	4.3788	197
TGME49_chrIV	319594	319989	TGME49_320470	72	.	3.88152	9.06113	7.26553	110
TGME49_chrIV	186190	187477	TGME49_320630	79	.	4.03678	9.74455	7.9114	865
TGME49_chrIV	102856	103305	TGME49_320740	60	.	3.571	7.74496	6.02741	389
TGME49_chrIb	1866699	1867149	TGME49_321360	27	.	2.63943	4.25531	2.79319	234
TGME49_chrIb	1818170	1818403	TGME49_321430	37	.	2.94995	5.33522	3.78186	186
TGME49_chrIb	1775199	1775393	TGME49_321480	37	.	2.64053	5.3499	3.79601	173
TGME49_chrIb	1686281	1686663	TGME49_321630	26	.	2.5575	4.06334	2.63645	130
TGME49_chrIb	1649967	1650306	TGME49_321650	23	.	2.48417	3.7502	2.33583	10
KE138856	60	450	TGME49_321800	193	.	6.36569	21.6652	19.3642	147
KE139135	3038	3362	TGME49_323110	37	.	2.94995	5.33522	3.78186	262
KE139158	77	1228	TGME49_323400	9127	.	11.1983	917.554	912.73	568
KE139555	267	787	TGME49_325800	185	.	6.21043	20.7865	18.5109	323
KE139822	35161	35555	TGME49_329100	37	.	2.94995	5.33522	3.78186	170
KE139826	835	1026	TGME49_329200	25	.	2.08904	4.01657	2.59145	141
KE139826	8407	8621	TGME49_329200	32	.	2.02499	4.69284	3.21355	100
KE139437	4944	5431	TGME49_329800	32	.	2.79469	4.78403	3.27572	482
KE139166	34	1560	TGME49_330000	4216	.	7.66871	425.063	421.633	211
KE138908	16	647	TGME49_457320	294	.	8.07356	31.9682	29.4402	187
KE138915	42	1347	TGME49_457350	219	.	6.83147	24.3626	21.9905	309
KE138917	2070	2654	TGME49_457380	130	.	3.41526	15.1355	13.0581	246
KE138917	3199	3870	TGME49_457380	141	.	3.53509	16.2838	14.1672	231
KE138917	5903	6591	TGME49_457390	558	.	7.40327	58.5735	55.8009	292
KE138918	1800	3715	TGME49_457400	332	.	6.49025	35.8149	33.2311	1560
KE138919	4121	5268	TGME49_457430	156	.	3.43377	17.7753	15.6026	339
KE138919	5509	5867	TGME49_457430	70	.	2.59161	8.8225	7.05156	87
KE138920	77	1022	TGME49_457440	160	.	5.74465	18.2154	16.0225	444
KE138923	94	1014	TGME49_457480	160	.	5.74465	18.2154	16.0225	87
KE138924	96	1357	TGME49_457490	515	.	11.334	54.2768	51.5274	1034
KE138926	267	923	TGME49_457530	247	.	7.29725	27.1474	24.7095	141
KE138927	233	936	TGME49_457540	211	.	6.67621	23.4535	21.1044	239
KE138930	65	1180	TGME49_457570	333	.	8.6946	35.9743	33.3852	92
KE138931	52	300	TGME49_457580	66	.	3.72626	8.39439	6.63777	15
KE138931	536	1108	TGME49_457580	265	.	7.60778	29.0497	26.572	210
KE138933	305	1143	TGME49_457590	364	.	9.16038	39.0597	36.4319	681
KE138934	377	927	TGME49_457600	99	.	4.50256	11.889	9.94764	389
KE138935	182	853	TGME49_457610	237	.	7.14199	26.2098	23.7926	262
KE138936	335	1496	TGME49_457620	294	.	6.21146	31.943	29.4199	506
KE138938	272	1163	TGME49_457640	275	.	7.76304	30.014	27.5185	572
KE138938	1395	2028	TGME49_457640	185	.	6.21043	20.7865	18.5109	474
KE138939	155	1231	TGME49_457650	247	.	7.29725	27.1474	24.7095	313
KE138940	196	1514	TGME49_457660	219	.	6.83147	24.3626	21.9905	1017
KE138943	21	1861	TGME49_457690	602	.	10.5431	63.0915	60.2996	450
KE138945	10	1061	TGME49_457730	176	.	6.05517	19.9185	17.6699	365
KE138946	124	1069	TGME49_457740	241	.	5.8337	26.5926	24.1697	471
KE138947	107	845	TGME49_457750	265	.	7.60778	29.0497	26.572	491
KE138948	125	1222	TGME49_457760	219	.	6.83147	24.3626	21.9905	806
KE138951	1179	2764	TGME49_457800	276	.	7.33353	30.1852	27.6871	1437
KE138953	1069	1828	TGME49_457850	92	.	4.3473	11.159	9.25362	293
KE138955	107	900	TGME49_457880	237	.	7.14199	26.2098	23.7926	535
KE138957	62	1142	TGME49_457920	193	.	6.36569	21.6652	19.3642	338
KE138958	161	634	TGME49_457930	159	.	4.99369	18.1028	15.9233	321
KE138958	841	2279	TGME49_457930	478	.	9.17445	50.5803	47.8544	472
KE138960	133	855	TGME49_457960	237	.	7.14199	26.2098	23.7926	400
KE138961	93	1030	TGME49_457970	106	.	4.65782	12.6335	10.6585	43
KE138962	22	934	TGME49_457980	607	.	12.5761	63.5078	60.7137	224
KE138963	9	1607	TGME49_457990	415	.	9.34967	44.2682	41.5917	809
KE138965	726	1245	TGME49_458010	118	.	4.44328	13.913	11.8915	217
KE138965	1905	2954	TGME49_458010	489	.	9.6271	51.6893	48.9562	863
KE138967	413	1022	TGME49_458020	168	.	5.89991	19.0613	16.8403	242
KE138968	62	488	TGME49_458030	152	.	5.58939	17.3809	15.2167	67
KE138969	74	980	TGME49_458040	763	.	14.5945	79.2215	76.3777	460
KE138970	67	922	TGME49_458050	247	.	7.29725	27.1474	24.7095	310
KE138971	106	1293	TGME49_458060	572	.	12.1103	60.0044	57.2243	259
KE138977	79	2010	TGME49_458080	1023	.	12.1346	105.231	102.344	1437
KE138978	57	793	TGME49_458090	152	.	5.58939	17.3809	15.2167	414
KE138980	115	1543	TGME49_458120	618	.	12.7314	64.6863	61.888	1040
KE138982	269	1115	TGME49_458150	202	.	6.52095	22.5543	20.2289	460
KE138985	82	1054	TGME49_458190	265	.	7.60778	29.0497	26.572	473
KE138986	389	1041	TGME49_458200	136	.	5.27887	15.7476	13.6424	237
KE138989	253	1141	TGME49_458230	438	.	10.2472	46.5084	43.811	290
KE138991	192	1192	TGME49_458260	256	.	7.45252	28.0941	25.6362	827
KE138994	129	1633	TGME49_458280	343	.	8.84986	36.9953	34.3926	851
KE138997	403	1495	TGME49_458320	292	.	7.08741	31.7671	29.2461	721
KE138998	27	1568	TGME49_458340	591	.	11.2847	61.9717	59.1845	1189
KE138999	92	1054	TGME49_458350	607	.	12.5761	63.5078	60.7137	529
KE139001	53	1589	TGME49_458360	168	.	5.89991	19.0613	16.8403	1198
KE139003	111	780	TGME49_458370	92	.	4.3473	11.159	9.25362	550
KE139004	1204	1670	TGME49_458380	185	.	6.21043	20.7865	18.5109	113
KE139006	16	1757	TGME49_458390	237	.	7.14199	26.2098	23.7926	353
KE139009	75	1264	TGME49_458410	256	.	7.45252	28.0941	25.6362	981
KE139011	42	1211	TGME49_458420	504	.	11.1788	53.1487	50.4051	494
KE139012	147	887	TGME49_458430	284	.	7.9183	30.9869	28.4741	512
KE139015	38	1421	TGME49_458450	481	.	10.8682	50.9104	48.181	1112
KE139018	67	1164	TGME49_458510	265	.	7.60778	29.0497	26.572	435
KE139019	92	1842	TGME49_458520	404	.	8.6687	43.0718	40.406	838
KE139021	78	847	TGME49_458530	504	.	11.1788	53.1487	50.4051	258
KE139022	78	1209	TGME49_458540	176	.	6.05517	19.9185	17.6699	271
KE139024	1229	1760	TGME49_458590	136	.	5.27887	15.7476	13.6424	276
KE139025	350	860	TGME49_458600	60	.	3.571	7.74496	6.02741	249
KE139027	296	908	TGME49_458620	275	.	7.76304	30.014	27.5185	376
KE139029	143	1288	TGME49_458630	113	.	4.81308	13.392	11.3831	213
KE139030	226	1246	TGME49_458640	219	.	6.83147	24.3626	21.9905	854
KE139031	76	1050	TGME49_458650	343	.	8.84986	36.9953	34.3926	188
KE139032	155	1184	TGME49_458660	294	.	8.07356	31.9682	29.4402	73
KE139033	53	739	TGME49_458670	176	.	6.05517	19.9185	17.6699	270
KE139033	1041	1532	TGME49_458670	211	.	6.67621	23.4535	21.1044	304
KE139034	97	1280	TGME49_458680	136	.	5.27887	15.7476	13.6424	360
KE139036	128	1548	TGME49_458700	304	.	8.22882	32.9578	30.4141	864
KE139037	52	578	TGME49_458710	185	.	6.21043	20.7865	18.5109	325
KE139037	888	1380	TGME49_458710	106	.	4.65782	12.6335	10.6585	192
KE139045	157	1510	TGME49_458740	504	.	11.1788	53.1487	50.4051	767
KE139046	274	1469	TGME49_458760	406	.	9.78143	43.275	40.6052	769
KE139047	38	1046	TGME49_458770	265	.	7.60778	29.0497	26.572	150
KE139048	46	670	TGME49_458780	92	.	4.3473	11.159	9.25362	536
KE139049	178	1187	TGME49_458790	211	.	6.67621	23.4535	21.1044	474
KE139050	50	1084	TGME49_458800	343	.	8.84986	36.9953	34.3926	777
KE139051	146	1347	TGME49_458810	583	.	12.2656	61.1668	58.3827	911
KE139053	111	1264	TGME49_458830	504	.	11.1788	53.1487	50.4051	687
KE139056	98	731	TGME49_458860	176	.	6.05517	19.9185	17.6699	169
KE139059	93	998	TGME49_458910	354	.	9.00512	38.0238	35.4078	633
KE139062	386	1009	TGME49_458920	113	.	4.81308	13.392	11.3831	208
KE139063	280	2535	TGME49_458930	1076	.	10.8661	110.521	107.626	1479
KE139066	346	1221	TGME49_458940	202	.	6.52095	22.5543	20.2289	446
KE139067	167	1592	TGME49_458950	85	.	4.19204	10.444	8.5747	841
KE139068	183	916	TGME49_458960	211	.	6.67621	23.4535	21.1044	470
KE139072	117	1229	TGME49_458970	607	.	12.5761	63.5078	60.7137	727
KE139284	82	1281	TGME49_459020	343	.	8.84986	36.9953	34.3926	314
KE139285	173	468	TGME49_459030	72	.	3.88152	9.06113	7.26553	104
KE139288	267	725	TGME49_459060	106	.	4.65782	12.6335	10.6585	65
KE139290	417	1272	TGME49_459070	219	.	6.83147	24.3626	21.9905	706
KE139292	173	1117	TGME49_459080	323	.	8.53934	34.9609	32.3865	463
KE139293	87	1299	TGME49_459090	247	.	7.29725	27.1474	24.7095	330
KE139295	209	590	TGME49_459130	48	.	3.26048	6.5009	4.86313	296
KE139296	24	1332	TGME49_459140	448	.	10.4025	47.5994	44.893	1170
KE139297	69	1861	TGME49_459150	419	.	9.4571	44.6201	41.9389	339
KE139300	87	1390	TGME49_459180	294	.	8.07356	31.9682	29.4402	951
KE139301	333	811	TGME49_459190	211	.	6.67621	23.4535	21.1044	253
KE139302	49	623	TGME49_459200	284	.	7.9183	30.9869	28.4741	242
KE139302	833	1305	TGME49_459200	237	.	7.14199	26.2098	23.7926	196
KE139305	195	1359	TGME49_459220	560	.	11.9551	58.8475	56.0728	945
KE139306	91	1058	TGME49_459230	176	.	6.05517	19.9185	17.6699	552
KE139307	26	698	TGME49_459240	333	.	8.6946	35.9743	33.3852	250
KE139308	712	1454	TGME49_459260	492	.	11.0235	52.0265	49.29	338
KE139309	927	1400	TGME49_459270	202	.	6.52095	22.5543	20.2289	228
KE139310	71	943	TGME49_459280	136	.	5.27887	15.7476	13.6424	569
KE139312	37	1446	TGME49_459300	427	.	10.092	45.4239	42.7355	292
KE139314	182	941	TGME49_459340	294	.	8.07356	31.9682	29.4402	381
KE139315	32	1067	TGME49_459350	343	.	8.84986	36.9953	34.3926	258
KE139318	244	2729	TGME49_459400	666	.	10.2846	69.51	66.6937	1574
KE139319	766	1468	TGME49_459410	152	.	5.58939	17.3809	15.2167	338
KE139321	815	1271	TGME49_459450	128	.	5.1236	14.9495	12.8764	360
KE139322	69	529	TGME49_459460	128	.	5.1236	14.9495	12.8764	337
KE139322	751	1233	TGME49_459460	193	.	6.36569	21.6652	19.3642	409
KE139324	500	965	TGME49_459480	121	.	4.96834	14.1642	12.1231	247
KE139325	64	883	TGME49_459490	160	.	5.74465	18.2154	16.0225	490
KE139330	162	1343	TGME49_459560	168	.	5.89991	19.0613	16.8403	1012
KE139340	79	1074	TGME49_459570	354	.	9.00512	38.0238	35.4078	533
KE139342	113	1038	TGME49_459590	406	.	9.78143	43.275	40.6052	728
KE139343	63	1109	TGME49_459600	343	.	8.84986	36.9953	34.3926	668
KE139344	588	898	TGME49_459610	60	.	3.571	7.74496	6.02741	230
KE139345	121	876	TGME49_459620	113	.	4.81308	13.392	11.3831	442
KE139346	299	1037	TGME49_459630	202	.	6.52095	22.5543	20.2289	395
KE139348	136	1679	TGME49_459660	354	.	9.00512	38.0238	35.4078	806
KE139349	532	983	TGME49_459670	144	.	5.43413	16.5582	14.4231	242
KE139350	103	1514	TGME49_459680	219	.	6.83147	24.3626	21.9905	1023
KE139355	139	873	TGME49_459700	193	.	6.36569	21.6652	19.3642	343
KE139361	404	1109	TGME49_459830	284	.	7.9183	30.9869	28.4741	293
KE139362	172	1061	TGME49_459840	333	.	8.6946	35.9743	33.3852	785
KE139364	318	1424	TGME49_459860	256	.	7.45252	28.0941	25.6362	768
KE139370	96	609	TGME49_459920	294	.	8.07356	31.9682	29.4402	263
KE139372	222	1001	TGME49_459930	265	.	7.60778	29.0497	26.572	484
KE139375	69	860	TGME49_459940	219	.	6.83147	24.3626	21.9905	691
KE139377	75	985	TGME49_459950	275	.	7.76304	30.014	27.5185	370
KE139378	116	1286	TGME49_459960	416	.	9.93669	44.3461	41.6665	839
KE139379	83	1092	TGME49_459970	113	.	4.81308	13.392	11.3831	817
KE139381	117	916	TGME49_460000	219	.	6.83147	24.3626	21.9905	446
KE139382	62	1249	TGME49_460010	202	.	6.52095	22.5543	20.2289	409
KE139383	91	534	TGME49_460020	92	.	4.3473	11.159	9.25362	310
KE139383	861	1395	TGME49_460020	152	.	5.58939	17.3809	15.2167	310
KE139388	115	1216	TGME49_460080	256	.	7.45252	28.0941	25.6362	587
KE139389	1080	1996	TGME49_460110	202	.	6.52095	22.5543	20.2289	767
KE139390	161	1068	TGME49_460120	294	.	8.07356	31.9682	29.4402	449
KE139391	75	653	TGME49_460130	470	.	10.713	49.8005	47.0779	220
KE139392	95	1270	TGME49_460140	448	.	10.4025	47.5994	44.893	754
KE139393	37	1533	TGME49_460150	583	.	12.2656	61.1668	58.3827	1207
KE139395	36	934	TGME49_460160	247	.	7.29725	27.1474	24.7095	363
KE139396	128	726	TGME49_460170	121	.	4.96834	14.1642	12.1231	324
KE139397	159	448	TGME49_460180	79	.	4.03678	9.74455	7.9114	173
KE139397	663	1187	TGME49_460180	121	.	4.96834	14.1642	12.1231	185
KE139399	134	944	TGME49_460200	219	.	6.83147	24.3626	21.9905	459
KE139401	38	1364	TGME49_460220	515	.	11.334	54.2768	51.5274	209
KE139403	267	932	TGME49_460240	121	.	4.96834	14.1642	12.1231	232
KE139083	55	522	TGME49_460250	60	.	3.571	7.74496	6.02741	364
KE139083	877	1401	TGME49_460250	176	.	6.05517	19.9185	17.6699	231
KE139084	108	586	TGME49_460260	256	.	7.45252	28.0941	25.6362	250
KE139084	800	1211	TGME49_460260	99	.	4.50256	11.889	9.94764	175
KE139085	177	1760	TGME49_460270	160	.	5.74465	18.2154	16.0225	330
KE139086	491	981	TGME49_460280	72	.	3.88152	9.06113	7.26553	185
KE139088	981	1428	TGME49_460300	160	.	5.74465	18.2154	16.0225	160
KE139089	308	1306	TGME49_460310	492	.	11.0235	52.0265	49.29	790
KE139091	60	960	TGME49_460320	160	.	5.74465	18.2154	16.0225	422
KE139092	770	1241	TGME49_460330	284	.	7.9183	30.9869	28.4741	257
KE139093	375	984	TGME49_460340	294	.	8.07356	31.9682	29.4402	402
KE139094	179	823	TGME49_460350	185	.	6.21043	20.7865	18.5109	218
KE139097	114	762	TGME49_460400	247	.	7.29725	27.1474	24.7095	311
KE139098	246	968	TGME49_460410	168	.	5.89991	19.0613	16.8403	403
KE139099	241	919	TGME49_460420	354	.	9.00512	38.0238	35.4078	385
KE139100	76	1388	TGME49_460430	431	.	10.0367	45.8631	43.1718	254
KE139102	40	1111	TGME49_460450	202	.	6.52095	22.5543	20.2289	831
KE139103	372	1059	TGME49_460460	168	.	5.89991	19.0613	16.8403	304
KE139104	69	1363	TGME49_460470	193	.	6.36569	21.6652	19.3642	446
KE139105	218	1011	TGME49_460480	481	.	10.8682	50.9104	48.181	396
KE139112	32	866	TGME49_460550	323	.	8.53934	34.9609	32.3865	188
KE139113	134	924	TGME49_460560	247	.	7.29725	27.1474	24.7095	308
KE139116	115	943	TGME49_460570	284	.	7.9183	30.9869	28.4741	569
KE139198	137	1200	TGME49_460580	607	.	12.5761	63.5078	60.7137	247
KE139206	116	1098	TGME49_460600	438	.	10.2472	46.5084	43.811	510
KE139207	64	1260	TGME49_460610	427	.	10.092	45.4239	42.7355	886
KE139209	219	839	TGME49_460620	99	.	4.50256	11.889	9.94764	323
KE139210	81	1278	TGME49_460630	219	.	6.83147	24.3626	21.9905	857
KE139213	95	1323	TGME49_460650	309	.	6.56343	33.4489	30.9003	199
KE139214	76	845	TGME49_460670	247	.	7.29725	27.1474	24.7095	337
KE139216	69	423	TGME49_460680	27	.	2.63943	4.25531	2.79319	298
KE139216	626	1213	TGME49_460680	284	.	7.9183	30.9869	28.4741	133
KE139219	97	666	TGME49_460720	193	.	6.36569	21.6652	19.3642	306
KE139219	993	1501	TGME49_460720	176	.	6.05517	19.9185	17.6699	165
KE139220	216	1208	TGME49_460730	416	.	9.93669	44.3461	41.6665	468
KE139223	100	1297	TGME49_460780	406	.	9.78143	43.275	40.6052	548
KE139224	1018	1631	TGME49_460790	144	.	5.43413	16.5582	14.4231	198
KE139225	256	1428	TGME49_460800	168	.	5.89991	19.0613	16.8403	838
KE139226	174	1526	TGME49_460810	632	.	12.28	66.0193	63.2156	355
KE139227	223	872	TGME49_460820	176	.	6.05517	19.9185	17.6699	355
KE139228	454	2586	TGME49_460830	440	.	7.97443	46.7851	44.0859	596
KE139230	660	1105	TGME49_460880	87	.	3.48828	10.5941	8.72043	109
KE139230	1741	3280	TGME49_460880	541	.	8.9145	56.9093	54.145	948
KE139231	388	1206	TGME49_460890	228	.	6.98673	25.2815	22.8862	511
KE139233	35	1221	TGME49_460900	323	.	8.53934	34.9609	32.3865	534
KE139234	10	654	TGME49_460910	406	.	9.78143	43.275	40.6052	149
KE139235	362	1101	TGME49_460920	237	.	7.14199	26.2098	23.7926	402
KE139236	247	972	TGME49_460930	144	.	5.43413	16.5582	14.4231	327
KE139238	1027	3003	TGME49_460970	433	.	8.17013	46.0349	43.3424	190
KE139243	133	885	TGME49_461040	144	.	5.43413	16.5582	14.4231	381
KE139245	143	963	TGME49_461070	364	.	9.16038	39.0597	36.4319	462
KE139246	714	1574	TGME49_461080	128	.	5.1236	14.9495	12.8764	385
KE139249	78	1352	TGME49_461110	121	.	4.96834	14.1642	12.1231	514
KE139251	138	2513	TGME49_461140	413	.	8.48179	44.0348	41.3596	625
KE139252	64	880	TGME49_461150	144	.	5.43413	16.5582	14.4231	541
KE139254	310	920	TGME49_461180	323	.	8.53934	34.9609	32.3865	317
KE139257	25	881	TGME49_461200	160	.	5.74465	18.2154	16.0225	404
KE139258	322	706	TGME49_461210	73	.	3.04993	9.10197	7.30521	217
KE139258	978	2269	TGME49_461210	965	.	11.5403	99.4106	96.533	1058
KE139261	95	684	TGME49_461220	275	.	7.59117	30.0029	27.513	274
KE139262	102	809	TGME49_461230	237	.	7.14199	26.2098	23.7926	510
KE139264	95	1394	TGME49_461250	228	.	6.98673	25.2815	22.8862	533
KE139266	81	993	TGME49_461270	211	.	6.67621	23.4535	21.1044	659
KE139267	104	427	TGME49_461280	144	.	5.43413	16.5582	14.4231	216
KE139267	1020	1354	TGME49_461280	85	.	4.19204	10.444	8.5747	173
KE139269	108	857	TGME49_461300	106	.	4.65782	12.6335	10.6585	385
KE139274	554	1039	TGME49_461350	265	.	7.60778	29.0497	26.572	179
KE139275	89	1119	TGME49_461360	237	.	7.14199	26.2098	23.7926	213
KE139277	325	1462	TGME49_461380	526	.	11.4893	55.4109	52.6546	951
KE139280	140	822	TGME49_461410	385	.	9.47091	41.1532	38.503	399
TGME49_chrIX	4969593	4970627	TGME49_461480	700	.	7.02252	72.8452	70.0191	170
TGME49_chrIX	4970874	4971945	TGME49_461480	161	.	3.26702	18.3806	16.184	221
TGME49_chrIX	4972630	4973008	TGME49_461480	58	.	2.25954	7.533	5.84191	228
KE139432	52	941	TGME49_461500	714	.	13.9735	74.2986	71.468	348
KE138942	125	1013	Intergenic	136	.	5.27887	15.7476	13.6424	157
KE138942	1444	2346	Intergenic	406	.	9.78143	43.275	40.6052	593
TGME49_chrII	1313459	1314076	Intergenic	46	.	2.77779	6.27094	4.66271	57
TGME49_chrII	1697256	1698412	Intergenic	185	.	4.58153	20.8251	18.5488	653
TGME49_chrII	1914872	1915071	Intergenic	23	.	2.48417	3.7502	2.33583	8
TGME49_chrII	2034835	2035375	Intergenic	135	.	4.68414	15.6741	13.5832	336
TGME49_chrII	2270402	2270935	Intergenic	27	.	2.63943	4.25531	2.79319	285
TGME49_chrII	2285825	2286022	Intergenic	60	.	3.571	7.74496	6.02741	102
TGME49_chrIII	101	642	Intergenic	408	.	7.46352	43.5138	40.842	281
TGME49_chrIII	1758	1956	Intergenic	26	.	2.22673	4.06381	2.63691	2
TGME49_chrIII	4909	5186	Intergenic	864	.	11.1201	89.345	86.4817	61
TGME49_chrIII	380274	381441	Intergenic	107	.	4.46551	12.7287	10.7515	1023
TGME49_chrIII	676894	677331	Intergenic	48	.	3.26048	6.5009	4.86313	244
TGME49_chrIII	749010	749284	Intergenic	54	.	3.41574	7.11355	5.4353	19
TGME49_chrIII	1185419	1186261	Intergenic	72	.	3.88152	9.06113	7.26553	33
TGME49_chrIII	1993552	1994717	Intergenic	131	.	5.09163	15.2178	13.1381	947
TGME49_chrIII	2331112	2332508	Intergenic	116	.	4.56319	13.6567	11.641	934
TGME49_chrIII	2381774	2382804	Intergenic	99	.	4.50256	11.889	9.94764	702
TGME49_chrIII	2407720	2407953	Intergenic	20	.	2.3601	3.46569	2.09253	8
TGME49_chrIII	2463286	2464045	Intergenic	91	.	4.18964	11.0225	9.13691	389
TGME49_chrIII	2484508	2485140	Intergenic	93	.	3.75002	11.2914	9.38223	119
TGME49_chrIII	2485920	2486966	Intergenic	214	.	5.7528	23.8542	21.4984	316
TGME49_chrIII	2494535	2495271	Intergenic	72	.	3.88152	9.06113	7.26553	727
TGME49_chrIII	2495835	2496219	Intergenic	66	.	3.72626	8.39439	6.63777	151
TGME49_chrIII	2496622	2496856	Intergenic	48	.	3.26048	6.5009	4.86313	90
TGME49_chrIII	2503045	2503241	Intergenic	32	.	2.79469	4.78403	3.27572	81
TGME49_chrIII	2506833	2507246	Intergenic	42	.	3.0556	5.78506	4.21579	79
TGME49_chrIII	2509539	2509980	Intergenic	95	.	4.25899	11.5155	9.59984	64
TGME49_chrIII	2514256	2515136	Intergenic	101	.	4.47896	12.1391	10.1917	351
TGME49_chrIII	2525128	2526150	Intergenic	64	.	3.55944	8.19723	6.46513	256
TGME49_chrIII	2531019	2531402	Intergenic	49	.	2.98805	6.56584	4.9261	235
TGME49_chrIII	2531840	2532833	Intergenic	633	.	11.5431	66.1822	63.378	769
TGME49_chrIV	2084	2759	Intergenic	343	.	8.84986	36.9953	34.3926	338
TGME49_chrIV	22989	23990	Intergenic	68	.	3.26101	8.65478	6.88983	915
TGME49_chrIV	1026381	1027170	Intergenic	98	.	4.45138	11.7496	9.82761	209
TGME49_chrIV	1552753	1552959	Intergenic	20	.	2.1293	3.44225	2.07009	30
TGME49_chrIV	1884314	1884596	Intergenic	54	.	3.0491	7.13849	5.45944	121
KE138996	331	1109	Intergenic	72	.	3.88152	9.06113	7.26553	668
TGME49_chrIV	2170421	2170731	Intergenic	19	.	2.32891	3.26995	1.90539	146
TGME49_chrIV	2171301	2172127	Intergenic	256	.	7.45252	28.0941	25.6362	382
TGME49_chrIV	2206387	2206688	Intergenic	19	.	2.32891	3.26995	1.90539	257
TGME49_chrIV	2296624	2296829	Intergenic	22	.	2.35891	3.58992	2.21155	167
TGME49_chrIV	2650161	2650439	Intergenic	27	.	2.63943	4.25531	2.79319	84
TGME49_chrIV	2651236	2651767	Intergenic	27	.	2.63943	4.25531	2.79319	243
TGME49_chrIX	112	2023	Intergenic	695	.	9.85218	72.3951	69.5702	1355
TGME49_chrIX	10658	10956	Intergenic	79	.	4.03678	9.74455	7.9114	248
TGME49_chrIX	24872	25813	Intergenic	113	.	4.81308	13.392	11.3831	56
TGME49_chrIX	39023	39233	Intergenic	1363	.	17.5364	139.286	136.357	24
TGME49_chrIX	51202	51589	Intergenic	19	.	2.32891	3.26995	1.90539	357
TGME49_chrIX	96210	96574	Intergenic	43	.	3.10521	5.90783	4.31143	302
TGME49_chrIX	96817	97292	Intergenic	37	.	2.94995	5.33522	3.78186	84
TGME49_chrIX	146312	147164	Intergenic	66	.	3.72626	8.39439	6.63777	725
TGME49_chrIX	148601	149034	Intergenic	43	.	3.10521	5.90783	4.31143	189
KE138862	190	2007	Intergenic	349	.	7.60185	37.5777	34.9693	1158
TGME49_chrIX	1193642	1193874	Intergenic	27	.	2.63943	4.25531	2.79319	154
TGME49_chrIX	1205547	1206063	Intergenic	188	.	5.77132	21.1034	18.8227	369
TGME49_chrIX	1211227	1212154	Intergenic	159	.	4.19975	18.1171	15.9374	232
TGME49_chrIX	1656087	1656518	Intergenic	43	.	2.85464	5.98789	4.38915	144
TGME49_chrIX	1706811	1707390	Intergenic	54	.	3.31794	7.08356	5.42677	428
TGME49_chrIX	2073009	2074078	Intergenic	90	.	3.9553	10.8991	9.01668	762
TGME49_chrIX	2620783	2621149	Intergenic	19	.	2.32891	3.26995	1.90539	8
TGME49_chrIX	2728227	2728762	Intergenic	49	.	2.99168	6.57665	4.93672	191
TGME49_chrIX	2952376	2952706	Intergenic	53	.	3.2123	7.01121	5.35675	125
TGME49_chrIX	3178092	3179432	Intergenic	58	.	3.25814	7.56861	5.87625	561
TGME49_chrIX	4463500	4463927	Intergenic	43	.	3.10521	5.90783	4.31143	362
TGME49_chrIX	4626233	4626676	Intergenic	48	.	3.26048	6.5009	4.86313	261
TGME49_chrIX	4661494	4662766	Intergenic	79	.	4.03678	9.74455	7.9114	1086
TGME49_chrIX	5037536	5038040	Intergenic	106	.	4.65782	12.6335	10.6585	223
TGME49_chrIX	5044299	5045197	Intergenic	622	.	5.89617	65.0786	62.2788	404
TGME49_chrIX	5126030	5126250	Intergenic	48	.	3.26048	6.5009	4.86313	160
TGME49_chrIX	5568344	5568935	Intergenic	32	.	2.79469	4.78403	3.27572	570
TGME49_chrIX	6122526	6122780	Intergenic	37	.	2.94995	5.33522	3.78186	249
TGME49_chrIX	6123314	6124395	Intergenic	121	.	4.96834	14.1642	12.1231	756
TGME49_chrIX	6326872	6327655	Intergenic	284	.	7.9183	30.9869	28.4741	181
TGME49_chrIa	364314	365045	Intergenic	66	.	3.72626	8.39439	6.63777	580
TGME49_chrIa	1052634	1052884	Intergenic	19	.	2.32891	3.26995	1.90539	173
TGME49_chrIa	1053108	1053551	Intergenic	85	.	4.19204	10.444	8.5747	347
TGME49_chrIa	1159042	1159932	Intergenic	60	.	3.571	7.74496	6.02741	440
KE139055	229	1261	Intergenic	106	.	4.65782	12.6335	10.6585	87
KE139057	159	1434	Intergenic	284	.	7.9183	30.9869	28.4741	337
TGME49_chrIa	1859066	1859933	Intergenic	284	.	7.9183	30.9869	28.4741	574
TGME49_chrIb	58	1423	Intergenic	584	.	10.5436	61.2072	58.423	218
TGME49_chrIb	310252	311935	Intergenic	895	.	9.86724	92.4043	89.5365	1067
TGME49_chrIb	687947	688334	Intergenic	91	.	4.10482	11.0677	9.18109	183
TGME49_chrIb	812563	813384	Intergenic	48	.	3.26048	6.5009	4.86313	388
TGME49_chrIb	829915	831066	Intergenic	230	.	5.86243	25.4815	23.0832	706
TGME49_chrIb	1214931	1215205	Intergenic	32	.	2.79469	4.78403	3.27572	265
KE138875	1821	2289	Intergenic	54	.	3.41574	7.11355	5.4353	72
KE139075	804	1160	Intergenic	48	.	3.26048	6.5009	4.86313	89
TGME49_chrIb	1954387	1955311	Intergenic	537	.	11.6446	56.5507	53.788	459
TGME49_chrV	20829	21066	Intergenic	42	.	2.87121	5.85756	4.28528	92
TGME49_chrV	28211	29544	Intergenic	235	.	5.15422	25.931	23.5257	1027
TGME49_chrV	38777	39149	Intergenic	55	.	3.06318	7.18258	5.50232	119
TGME49_chrV	44130	44495	Intergenic	56	.	2.93877	7.34656	5.66159	113
TGME49_chrV	45390	45779	Intergenic	26	.	2.1779	4.12433	2.69493	317
TGME49_chrV	48513	48726	Intergenic	21	.	2.07401	3.57352	2.19589	48
TGME49_chrV	49291	49652	Intergenic	44	.	2.60457	6.00418	4.40495	168
TGME49_chrV	50116	50400	Intergenic	56	.	2.87891	7.31749	5.63328	99
TGME49_chrV	63857	64221	Intergenic	51	.	3.07403	6.81994	5.17242	175
TGME49_chrV	66400	66608	Intergenic	79	.	3.53654	9.81271	7.97764	102
TGME49_chrV	67358	68017	Intergenic	64	.	3.19687	8.22588	6.4929	496
TGME49_chrV	69687	69943	Intergenic	34	.	2.57372	4.99733	3.48086	76
KE138875	6757	7123	Intergenic	48	.	3.07427	6.42441	4.81062	217
TGME49_chrV	522800	524002	Intergenic	87	.	3.57465	10.6701	8.79396	368
TGME49_chrV	531333	531717	Intergenic	81	.	3.38804	9.99091	8.151	204
TGME49_chrV	532022	532473	Intergenic	27	.	2.27615	4.22086	2.78719	70
TGME49_chrV	580293	581355	Intergenic	62	.	3.57773	8.00465	6.27904	147
TGME49_chrV	1054209	1054565	Intergenic	43	.	3.10521	5.90783	4.31143	70
TGME49_chrV	2441365	2442444	Intergenic	60	.	3.571	7.74496	6.02741	413
TGME49_chrV	2482568	2483945	Intergenic	1080	.	11.5817	110.967	108.072	879
TGME49_chrV	2759897	2760105	Intergenic	48	.	3.26048	6.5009	4.86313	84
TGME49_chrV	2894394	2895504	Intergenic	222	.	3.40287	24.6167	22.2407	412
TGME49_chrV	2897672	2899108	Intergenic	451	.	4.56772	47.8204	45.1127	422
TGME49_chrV	2899780	2899977	Intergenic	32	.	1.88526	4.77798	3.27572	184
TGME49_chrV	2910281	2910627	Intergenic	27	.	2.63943	4.25531	2.79319	198
TGME49_chrV	3167818	3168331	Intergenic	66	.	3.70706	8.34445	6.60777	401
TGME49_chrV	3169229	3169536	Intergenic	24	.	2.48893	3.90114	2.48059	139
TGME49_chrV	3182958	3183326	Intergenic	60	.	3.571	7.74496	6.02741	68
TGME49_chrV	3188861	3189177	Intergenic	80	.	3.56864	9.92001	8.082	216
TGME49_chrV	3189777	3190726	Intergenic	156	.	4.72361	17.8073	15.6341	366
TGME49_chrV	3192634	3193145	Intergenic	59	.	3.07697	7.62293	5.92868	93
KE139101	110	1056	Intergenic	144	.	5.43413	16.5582	14.4231	499
TGME49_chrV	3232688	3232978	Intergenic	60	.	3.571	7.74496	6.02741	98
TGME49_chrV	3234639	3234924	Intergenic	78	.	3.9007	9.65033	7.83626	196
TGME49_chrV	3260130	3260636	Intergenic	43	.	3.10521	5.90783	4.31143	145
TGME49_chrV	3294207	3294446	Intergenic	48	.	3.26048	6.5009	4.86313	191
TGME49_chrV	3294762	3294959	Intergenic	19	.	2.32891	3.26995	1.90539	131
TGME49_chrV	3305167	3305412	Intergenic	54	.	3.41574	7.11355	5.4353	82
TGME49_chrV	3309539	3309783	Intergenic	43	.	3.10521	5.90783	4.31143	117
TGME49_chrVI	83	1010	Intergenic	380	.	8.4539	40.6704	38.0269	744
TGME49_chrVI	61473	61851	Intergenic	43	.	3.10521	5.90783	4.31143	182
TGME49_chrVI	62316	62862	Intergenic	128	.	5.1236	14.9495	12.8764	291
TGME49_chrVI	2910080	2910411	Intergenic	37	.	2.94995	5.33522	3.78186	165
TGME49_chrVI	2910808	2911722	Intergenic	121	.	4.96834	14.1642	12.1231	529
TGME49_chrVI	3323935	3325147	Intergenic	958	.	9.64208	98.7424	95.8655	737
TGME49_chrVI	3630500	3630722	Intergenic	27	.	2.63943	4.25531	2.79319	51
TGME49_chrVIII	349	602	Intergenic	54	.	3.41574	7.11355	5.4353	179
TGME49_chrVIII	87277	88374	Intergenic	125	.	4.86905	14.5726	12.5217	847
KE139136	464	745	Intergenic	32	.	2.79469	4.78403	3.27572	118
TGME49_chrVIII	1193710	1194183	Intergenic	72	.	3.88152	9.06113	7.26553	86
TGME49_chrVIII	1576768	1577012	Intergenic	27	.	2.63943	4.25531	2.79319	158
TGME49_chrVIII	1611341	1611536	Intergenic	33	.	2.74494	4.83112	3.32094	187
TGME49_chrVIII	1710426	1711632	Intergenic	207	.	6.40377	23.0906	20.7565	293
TGME49_chrVIII	1719012	1719219	Intergenic	42	.	2.98129	5.78851	4.21909	145
TGME49_chrVIII	1735347	1736182	Intergenic	160	.	5.74465	18.2154	16.0225	166
TGME49_chrVIII	2049266	2050410	Intergenic	228	.	6.98673	25.2815	22.8862	514
TGME49_chrVIII	2257351	2258067	Intergenic	37	.	2.94995	5.33522	3.78186	333
TGME49_chrVIII	2335064	2335382	Intergenic	37	.	2.94995	5.33522	3.78186	0
TGME49_chrVIII	2439671	2440548	Intergenic	333	.	7.43246	35.943	33.358	385
TGME49_chrVIII	2463465	2464558	Intergenic	99	.	4.50256	11.889	9.94764	211
TGME49_chrVIII	3406086	3406523	Intergenic	27	.	2.63943	4.25531	2.79319	4
TGME49_chrVIII	3796039	3797148	Intergenic	99	.	3.99094	11.8416	9.9175	442
TGME49_chrVIII	3886265	3887417	Intergenic	106	.	4.65782	12.6335	10.6585	520
KE139194	4061	4604	Intergenic	48	.	3.26048	6.5009	4.86313	151
TGME49_chrVIII	4260111	4260431	Intergenic	33	.	2.47693	4.84954	3.33864	37
TGME49_chrVIII	4818598	4819183	Intergenic	43	.	3.10521	5.90783	4.31143	156
TGME49_chrVIII	4921817	4922714	Intergenic	205	.	5.9275	22.8425	20.5127	346
TGME49_chrVIII	5480730	5481195	Intergenic	43	.	3.10521	5.90783	4.31143	290
KE138884	30	697	Intergenic	669	.	12.3823	69.8101	66.9928	289
KE139211	889	1178	Intergenic	113	.	4.81308	13.392	11.3831	226
TGME49_chrVIII	5738279	5738470	Intergenic	17	.	2.23608	3.06328	1.73925	43
TGME49_chrVIII	5738676	5739153	Intergenic	123	.	4.91194	14.3528	12.3072	212
TGME49_chrVIII	5773993	5774913	Intergenic	106	.	4.65782	12.6335	10.6585	340
TGME49_chrVIII	5818861	5819144	Intergenic	21	.	1.99325	3.57662	2.19871	50
TGME49_chrVIII	5819668	5819883	Intergenic	60	.	2.71517	7.70154	6.00466	22
TGME49_chrVIII	6414262	6414608	Intergenic	60	.	3.571	7.74496	6.02741	221
TGME49_chrVIII	6480283	6481404	Intergenic	387	.	7.92692	41.382	38.7306	689
TGME49_chrVIII	6481886	6482087	Intergenic	23	.	2.26641	3.7188	2.33421	2
KE139214	1074	1575	Intergenic	92	.	4.3473	11.159	9.25362	220
TGME49_chrVIII	6647006	6648139	Intergenic	139	.	5.02762	16.0952	13.9827	572
TGME49_chrVIII	6741625	6742175	Intergenic	28	.	2.42445	4.28384	2.82053	68
TGME49_chrVIII	6791810	6792343	Intergenic	95	.	3.80814	11.4938	9.57862	59
TGME49_chrVIII	6847206	6848305	Intergenic	180	.	5.65525	20.3283	18.0727	367
TGME49_chrVIII	6922472	6922665	Intergenic	37	.	2.94995	5.33522	3.78186	155
TGME49_chrVIII	6922892	6923395	Intergenic	106	.	4.65782	12.6335	10.6585	329
TGME49_chrVIII	6963630	6964352	Intergenic	121	.	4.96834	14.1642	12.1231	238
TGME49_chrVIII	6964737	6965042	Intergenic	72	.	3.8676	9.02457	7.24746	165
TGME49_chrVIIa	735	1119	Intergenic	43	.	3.10521	5.90783	4.31143	197
TGME49_chrVIIa	371083	372452	Intergenic	200	.	5.09186	22.3965	20.0829	500
TGME49_chrVIIa	498368	499426	Intergenic	170	.	4.52152	19.2685	17.0432	784
TGME49_chrVIIa	1021036	1022276	Intergenic	136	.	5.27887	15.7476	13.6424	598
TGME49_chrVIIa	1150875	1151222	Intergenic	66	.	3.72626	8.39439	6.63777	305
TGME49_chrVIIa	1156879	1157158	Intergenic	19	.	2.32891	3.26995	1.90539	245
KE139222	2109	3618	Intergenic	247	.	7.29725	27.1474	24.7095	1270
TGME49_chrVIIa	2213113	2214176	Intergenic	104	.	3.90471	12.3684	10.4149	270
TGME49_chrVIIa	2349797	2350451	Intergenic	133	.	4.59982	15.3892	13.3052	474
TGME49_chrVIIa	2350843	2351378	Intergenic	81	.	3.66948	10.0024	8.16219	286
TGME49_chrVIIa	2391804	2392132	Intergenic	42	.	3.05086	5.77329	4.20446	228
TGME49_chrVIIa	2442294	2444124	Intergenic	839	.	10.1647	86.8275	83.9682	828
TGME49_chrVIIa	3117742	3117975	Intergenic	47	.	3.04118	6.33314	4.72264	89
TGME49_chrVIIa	4105832	4107148	Intergenic	361	.	8.38661	38.8149	36.193	1079
TGME49_chrVIIa	4288667	4288941	Intergenic	32	.	2.79469	4.78403	3.27572	26
TGME49_chrVIIa	4355774	4356119	Intergenic	19	.	2.32891	3.26995	1.90539	126
TGME49_chrVIIa	4521326	4521528	Intergenic	23	.	2.48417	3.7502	2.33583	78
TGME49_chrVIIa	4540622	4541493	Intergenic	79	.	4.03678	9.74455	7.9114	665
TGME49_chrVIIb	75	1351	Intergenic	786	.	9.14537	81.4901	78.6413	980
TGME49_chrVIIb	17286	17823	Intergenic	27	.	2.63943	4.25531	2.79319	322
TGME49_chrVIIb	53245	53501	Intergenic	54	.	3.41574	7.11355	5.4353	127
TGME49_chrVIIb	486284	486646	Intergenic	99	.	4.50256	11.889	9.94764	207
TGME49_chrVIIb	680897	682343	Intergenic	156	.	5.59201	17.7784	15.6055	384
TGME49_chrVIIb	1260894	1261117	Intergenic	23	.	2.48417	3.7502	2.33583	16
TGME49_chrVIIb	1322266	1322548	Intergenic	35	.	2.77911	5.08558	3.56593	166
TGME49_chrVIIb	1322758	1323087	Intergenic	20	.	2.30362	3.45614	2.08338	254
TGME49_chrVIIb	1823328	1824679	Intergenic	130	.	4.53452	15.1663	13.0882	495
TGME49_chrVIIb	2009705	2010872	Intergenic	48	.	3.26048	6.5009	4.86313	122
TGME49_chrVIIb	2142745	2143125	Intergenic	54	.	3.41574	7.11355	5.4353	124
TGME49_chrVIIb	2426312	2427727	Intergenic	168	.	5.62986	19.0659	16.8448	758
TGME49_chrVIIb	2542422	2542841	Intergenic	48	.	3.26048	6.5009	4.86313	225
TGME49_chrVIIb	3111694	3112070	Intergenic	32	.	2.58218	4.72152	3.24105	221
KE139258	2478	2817	Intergenic	54	.	2.72021	7.06735	5.41105	79
TGME49_chrVIIb	3179688	3179917	Intergenic	19	.	2.32891	3.26995	1.90539	160
TGME49_chrVIIb	3241702	3241940	Intergenic	32	.	2.79469	4.78403	3.27572	104
KE139261	1124	2110	Intergenic	534	.	11.3123	56.1729	53.4133	443
TGME49_chrVIIb	3800251	3801282	Intergenic	219	.	6.83147	24.3626	21.9905	244
TGME49_chrVIIb	4050417	4050900	Intergenic	37	.	2.84343	5.25066	3.72456	338
KE138892	15121	15712	Intergenic	277	.	4.74539	30.2972	27.7977	171
TGME49_chrVIIb	4196920	4197139	Intergenic	32	.	2.79469	4.78403	3.27572	188
TGME49_chrVIIb	4227316	4227577	Intergenic	51	.	3.00523	6.80869	5.16152	69
TGME49_chrVIIb	4585918	4586184	Intergenic	23	.	2.48417	3.7502	2.33583	38
TGME49_chrVIIb	4728081	4728501	Intergenic	37	.	2.94995	5.33522	3.78186	156
KE139270	191	385	Intergenic	23	.	2.48417	3.7502	2.33583	0
TGME49_chrVIIb	4954933	4955198	Intergenic	37	.	2.94995	5.33522	3.78186	89
KE139270	633	930	Intergenic	85	.	4.19204	10.444	8.5747	226
TGME49_chrVIIb	5053378	5054927	Intergenic	294	.	7.00917	31.9609	29.4377	665
TGME49_chrX	91	902	Intergenic	476	.	9.74643	50.3304	47.6056	349
TGME49_chrX	1347	1837	Intergenic	711	.	12.1874	73.9316	71.1022	348
TGME49_chrX	14853	15356	Intergenic	99	.	4.50256	11.889	9.94764	239
TGME49_chrX	46982	47220	Intergenic	106	.	4.65782	12.6335	10.6585	122
TGME49_chrX	47581	48255	Intergenic	99	.	4.50256	11.889	9.94764	567
TGME49_chrX	98349	98742	Intergenic	51	.	3.05113	6.75256	5.10719	32
TGME49_chrX	99101	99851	Intergenic	91	.	3.7618	11.0734	9.18675	129
TGME49_chrX	103311	103886	Intergenic	56	.	3.24024	7.3023	5.61855	278
TGME49_chrX	112417	113301	Intergenic	138	.	5.21753	15.9413	13.832	198
TGME49_chrX	114580	114984	Intergenic	49	.	3.14265	6.61168	4.97079	169
TGME49_chrX	115505	115749	Intergenic	126	.	4.78896	14.6735	12.6202	171
TGME49_chrX	118802	119090	Intergenic	23	.	2.48417	3.7502	2.33583	283
TGME49_chrX	125487	126608	Intergenic	644	.	9.27926	67.2131	64.4052	478
TGME49_chrX	174649	175112	Intergenic	72	.	3.88152	9.06113	7.26553	245
TGME49_chrX	175615	175853	Intergenic	37	.	2.94995	5.33522	3.78186	184
TGME49_chrX	246060	247199	Intergenic	85	.	4.19204	10.444	8.5747	400
TGME49_chrX	341619	342218	Intergenic	105	.	4.10832	12.5127	10.5557	184
KE138892	16748	16971	Intergenic	195	.	3.86497	21.8629	19.559	112
TGME49_chrX	989471	989868	Intergenic	35	.	2.78304	5.09572	3.57573	146
TGME49_chrX	990682	991050	Intergenic	42	.	2.99427	5.82223	4.25141	176
TGME49_chrX	991494	992063	Intergenic	45	.	3.06135	6.1921	4.58655	138
TGME49_chrX	1496806	1497096	Intergenic	23	.	2.48417	3.7502	2.33583	171
KE139286	237	1510	Intergenic	504	.	11.1788	53.1487	50.4051	975
TGME49_chrX	1732640	1733030	Intergenic	23	.	2.48417	3.7502	2.33583	169
TGME49_chrX	1764495	1764703	Intergenic	23	.	2.48417	3.7502	2.33583	169
TGME49_chrX	2063732	2064072	Intergenic	20	.	2.29098	3.42546	2.0541	186
TGME49_chrX	2606526	2608081	Intergenic	276	.	6.09848	30.1773	27.6793	571
TGME49_chrX	2635675	2637025	Intergenic	136	.	4.28034	15.7838	13.6779	605
KE139295	960	1228	Intergenic	48	.	3.26048	6.5009	4.86313	220
TGME49_chrX	3201179	3201804	Intergenic	52	.	3.24647	6.89254	5.24271	215
TGME49_chrX	3512861	3513069	Intergenic	41	.	2.83876	5.76545	4.19697	115
TGME49_chrX	3703919	3704214	Intergenic	37	.	2.94995	5.33522	3.78186	66
TGME49_chrX	3924477	3924723	Intergenic	44	.	2.64784	6.00015	4.40107	151
TGME49_chrX	4007041	4007308	Intergenic	27	.	2.63943	4.25531	2.79319	217
KE139304	30	1365	Intergenic	333	.	8.6946	35.9743	33.3852	209
TGME49_chrX	4994123	4994683	Intergenic	71	.	3.57718	8.97482	7.19914	182
TGME49_chrX	5557919	5558170	Intergenic	17	.	2.14399	3.06544	1.74132	205
TGME49_chrX	5560320	5560869	Intergenic	249	.	5.72908	27.3722	24.9311	397
TGME49_chrX	5858261	5859051	Intergenic	82	.	3.96932	10.1153	8.27137	533
TGME49_chrX	5945753	5946008	Intergenic	27	.	2.63943	4.25531	2.79319	164
TGME49_chrX	5976689	5976896	Intergenic	36	.	2.68166	5.15319	3.63104	101
TGME49_chrX	5977785	5978457	Intergenic	46	.	2.8694	6.20999	4.60393	481
TGME49_chrX	6614622	6615819	Intergenic	132	.	4.9053	15.3696	13.2861	294
TGME49_chrX	6656775	6657127	Intergenic	32	.	2.79469	4.78403	3.27572	59
KE138892	29553	31726	Intergenic	47	.	2.74559	6.33243	4.7221	845
TGME49_chrX	7204580	7204948	Intergenic	30	.	2.52841	4.5733	3.09903	284
TGME49_chrX	7218159	7218468	Intergenic	57	.	3.4391	7.40307	5.71635	221
TGME49_chrX	7280750	7281138	Intergenic	25	.	2.35605	3.96413	2.5411	40
TGME49_chrX	7484448	7485185	Intergenic	2611	.	14.885	264.2	261.114	196
TGME49_chrXI	146	542	Intergenic	29	.	2.07465	4.44736	2.9777	157
TGME49_chrXI	743	2747	Intergenic	794	.	8.65754	82.3268	79.476	717
TGME49_chrXI	45084	45282	Intergenic	27	.	2.63943	4.25531	2.79319	43
TGME49_chrXI	224450	224749	Intergenic	48	.	3.26048	6.5009	4.86313	94
TGME49_chrXI	226394	226622	Intergenic	19	.	2.32891	3.26995	1.90539	190
TGME49_chrXI	233131	234949	Intergenic	123	.	4.58136	14.3575	12.3118	404
TGME49_chrXI	368235	369299	Intergenic	59	.	3.53041	7.64039	5.94551	283
TGME49_chrXI	627962	628403	Intergenic	34	.	2.56496	4.97146	3.45604	68
TGME49_chrXI	995475	995824	Intergenic	43	.	3.10521	5.90783	4.31143	96
KE139340	1494	1801	Intergenic	72	.	3.88152	9.06113	7.26553	218
KE139341	425	1012	Intergenic	176	.	6.05517	19.9185	17.6699	331
TGME49_chrXI	1655282	1656790	Intergenic	238	.	6.31497	26.296	23.8775	1025
TGME49_chrXI	1670890	1671965	Intergenic	128	.	5.1236	14.9495	12.8764	359
TGME49_chrXI	1672272	1672615	Intergenic	32	.	2.79469	4.78403	3.27572	2
TGME49_chrXI	3217866	3218948	Intergenic	328	.	7.42157	35.4078	32.8293	545
TGME49_chrXI	3459185	3459443	Intergenic	256	.	7.45252	28.0941	25.6362	110
TGME49_chrXI	3575723	3576281	Intergenic	69	.	3.57008	8.71104	6.94429	187
TGME49_chrXI	3778183	3778409	Intergenic	27	.	2.63943	4.25531	2.79319	72
TGME49_chrXI	3786032	3787566	Intergenic	197	.	6.06261	22.0355	19.7287	738
TGME49_chrXI	4651795	4652066	Intergenic	23	.	2.48417	3.7502	2.33583	16
TGME49_chrXI	4966176	4967152	Intergenic	313	.	8.38408	33.9554	31.3961	439
TGME49_chrXI	5281065	5281550	Intergenic	79	.	4.03678	9.74455	7.9114	393
TGME49_chrXI	5635112	5635492	Intergenic	32	.	2.79469	4.78403	3.27572	117
TGME49_chrXI	6136135	6136554	Intergenic	48	.	3.15056	6.42833	4.81438	370
TGME49_chrXI	6500437	6500999	Intergenic	56	.	3.00558	7.3855	5.69942	214
TGME49_chrXI	6622163	6623311	Intergenic	265	.	7.60778	29.0497	26.572	764
TGME49_chrXII	253	1025	Intergenic	115	.	4.77031	13.6094	11.5951	538
TGME49_chrXII	4209	4897	Intergenic	181	.	5.45814	20.4494	18.1913	233
TGME49_chrXII	12622	13961	Intergenic	717	.	11.0091	74.5616	71.7301	406
TGME49_chrXII	20799	21117	Intergenic	32	.	2.79469	4.78403	3.27572	220
TGME49_chrXII	26006	26941	Intergenic	66	.	3.64931	8.4421	6.68401	695
TGME49_chrXII	27858	28050	Intergenic	25	.	2.50385	3.93654	2.51453	86
TGME49_chrXII	38686	39045	Intergenic	32	.	2.79469	4.78403	3.27572	54
TGME49_chrXII	374176	374779	Intergenic	515	.	11.334	54.2768	51.5274	423
TGME49_chrXII	378996	379195	Intergenic	32	.	2.79469	4.78403	3.27572	30
TGME49_chrXII	410102	410669	Intergenic	136	.	5.27887	15.7476	13.6424	338
TGME49_chrXII	1172863	1173281	Intergenic	66	.	3.72626	8.39439	6.63777	275
TGME49_chrXII	1173504	1174350	Intergenic	106	.	4.65782	12.6335	10.6585	378
TGME49_chrXII	1350203	1350802	Intergenic	113	.	4.81308	13.392	11.3831	219
TGME49_chrXII	1389934	1391778	Intergenic	238	.	6.86395	26.3131	23.8944	882
TGME49_chrXII	1495449	1495845	Intergenic	32	.	2.79469	4.78403	3.27572	227
TGME49_chrXII	1675181	1675418	Intergenic	27	.	2.63943	4.25531	2.79319	116
TGME49_chrXII	1903991	1904756	Intergenic	218	.	4.73898	24.2284	21.8666	342
TGME49_chrXII	2015543	2016009	Intergenic	48	.	3.26048	6.5009	4.86313	345
TGME49_chrXII	2227146	2227386	Intergenic	32	.	2.79469	4.78403	3.27572	125
TGME49_chrXII	2751660	2751933	Intergenic	23	.	2.19447	3.74059	2.33583	163
TGME49_chrXII	2777556	2777957	Intergenic	54	.	3.41574	7.11355	5.4353	127
KE139400	61	674	Intergenic	128	.	5.1236	14.9495	12.8764	154
TGME49_chrXII	4257352	4258799	Intergenic	189	.	5.81009	21.2292	18.9462	553
TGME49_chrXII	4315691	4316145	Intergenic	37	.	2.94995	5.33522	3.78186	267
TGME49_chrXII	4588517	4589130	Intergenic	69	.	3.47772	8.67544	6.90979	344
TGME49_chrXII	4970786	4970988	Intergenic	23	.	2.48417	3.7502	2.33583	173
TGME49_chrXII	5044276	5044641	Intergenic	15	.	2.17365	2.81593	1.50331	197
TGME49_chrXII	5286728	5287888	Intergenic	152	.	5.58939	17.3809	15.2167	420
TGME49_chrXII	5697473	5698488	Intergenic	87	.	4.05263	10.6318	8.7569	935
KE139435	4552	4876	Intergenic	48	.	3.26048	6.5009	4.86313	208
TGME49_chrXII	5849853	5850098	Intergenic	43	.	3.10521	5.90783	4.31143	205
TGME49_chrXII	5850542	5850758	Intergenic	27	.	2.63943	4.25531	2.79319	24
KE139436	5710	6184	Intergenic	43	.	2.84774	5.96765	4.36949	57
TGME49_chrXII	6367819	6368176	Intergenic	19	.	2.32891	3.26995	1.90539	151
TGME49_chrXII	6905985	6906254	Intergenic	59	.	3.19599	7.59401	5.90065	209
TGME49_chrXII	6906967	6908383	Intergenic	302	.	6.72802	32.7574	30.2206	533
TGME49_chrXII	6911982	6912180	Intergenic	98	.	4.13116	11.7219	9.80083	150
TGME49_chrXII	6931239	6931535	Intergenic	19	.	2.32891	3.26995	1.90539	241
TGME49_chrXII	6952009	6952237	Intergenic	24	.	2.47418	3.86609	2.44699	29
TGME49_chrXII	6953867	6954571	Intergenic	44	.	3.00184	6.0329	4.43278	578
TGME49_chrXII	6955036	6955331	Intergenic	76	.	3.7528	9.49325	7.68381	83
TGME49_chrXII	7018885	7019176	Intergenic	37	.	2.94995	5.33522	3.78186	83
TGME49_chrXII	7022616	7022958	Intergenic	85	.	4.19204	10.444	8.5747	268
TGME49_chrXII	7023198	7023530	Intergenic	85	.	4.19204	10.444	8.5747	93
TGME49_chrXII	7046444	7047308	Intergenic	31	.	2.75004	4.67742	3.19874	824
TGME49_chrXII	7058956	7059898	Intergenic	86	.	3.82136	10.4834	8.61301	408
TGME49_chrXII	7067839	7068126	Intergenic	65	.	3.51833	8.32204	6.58609	119
TGME49_chrXII	7076806	7077049	Intergenic	87	.	3.79699	10.6689	8.79279	57
TGME49_chrXII	7093128	7094394	Intergenic	1163	.	13.4861	119.238	116.334	1055
KE139817	14314	15573	Intergenic	430	.	5.21697	45.7277	43.0375	894
KE139822	2200	2551	Intergenic	21	.	2.28476	3.52988	2.15404	301
KE139822	7410	8151	Intergenic	113	.	3.74226	13.3257	11.3333	352
KE139822	8769	10320	Intergenic	367	.	7.31555	39.4193	36.789	1199
KE139822	14441	14754	Intergenic	60	.	3.3434	7.81859	6.09885	101
KE139822	15122	15448	Intergenic	54	.	3.41574	7.11355	5.4353	76
KE139822	17352	17887	Intergenic	63	.	3.44713	8.11865	6.38921	407
KE139822	21403	21880	Intergenic	27	.	2.63943	4.25531	2.79319	44
KE139826	111	357	Intergenic	25	.	2.1468	4.0179	2.59268	84
KE138936	1788	3114	Intergenic	207	.	5.17622	23.1141	20.7796	191
TGME49_chrVIII	6775591	6775987	TGME49_200290	66	.	3.72626	8.39439	6.63777	143
TGME49_chrVIIa	3742245	3742448	TGME49_201860	19	.	2.32891	3.26995	1.90539	31
TGME49_chrVIIa	2311674	2314140	TGME49_203705	776	.	7.93513	80.4544	77.6082	1548
TGME49_chrVIIa	1730100	1730410	TGME49_204540	26	.	2.46258	4.1142	2.68522	3
TGME49_chrVIIa	1615189	1616052	TGME49_205130	106	.	4.65782	12.6335	10.6585	456
TGME49_chrIb	44102	44321	TGME49_207410	32	.	2.79469	4.78403	3.27572	201
TGME49_chrIb	328439	329220	TGME49_207840	43	.	3.10521	5.90783	4.31143	182
TGME49_chrIb	345213	345406	TGME49_207865	23	.	2.48417	3.7502	2.33583	117
TGME49_chrIb	1046720	1046941	TGME49_209100	43	.	3.10521	5.90783	4.31143	27
TGME49_chrIb	1145519	1145828	TGME49_209250	24	.	2.49264	3.90996	2.48905	154
TGME49_chrIb	1504844	1505420	TGME49_209870	121	.	4.96834	14.1642	12.1231	201
TGME49_chrIb	1526478	1527192	TGME49_209880	219	.	6.83147	24.3626	21.9905	510
TGME49_chrX	3925361	3926318	TGME49_212310	59	.	2.69505	7.61508	5.92108	656
TGME49_chrV	846092	846282	TGME49_213072	23	.	2.21618	3.69281	2.30947	7
TGME49_chrV	1044300	1044616	TGME49_213445	43	.	3.10521	5.90783	4.31143	222
TGME49_chrX	6878224	6878557	TGME49_215290	47	.	3.04528	6.34447	4.73359	190
TGME49_chrX	6985405	6985716	TGME49_215500	54	.	3.41574	7.11355	5.4353	8
TGME49_chrXI	6530354	6531917	TGME49_215910	229	.	6.55858	25.3483	22.9519	1115
TGME49_chrXI	5720359	5721022	TGME49_217020	121	.	4.96834	14.1642	12.1231	364
TGME49_chrXII	1587409	1587652	TGME49_218340	54	.	3.41574	7.11355	5.4353	197
TGME49_chrXII	1558996	1559193	TGME49_218370	23	.	2.48417	3.7502	2.33583	11
TGME49_chrXII	1049348	1049734	TGME49_219230	37	.	2.94995	5.33522	3.78186	108
TGME49_chrXII	769202	769419	TGME49_219650	23	.	2.48417	3.7502	2.33583	164
TGME49_chrXII	779072	779336	TGME49_219650	32	.	2.79469	4.78403	3.27572	100
TGME49_chrXII	726481	728061	TGME49_219690	275	.	7.76304	30.014	27.5185	1025
TGME49_chrXII	625729	626379	TGME49_219810	117	.	3.66873	13.7715	11.7532	231
TGME49_chrV	183729	184143	TGME49_220170	838	.	15.5261	86.7428	83.8836	139
TGME49_chrV	259161	259369	TGME49_220280	19	.	2.32891	3.26995	1.90539	66
KE138892	19668	20143	TGME49_220740	531	.	5.87494	55.8593	53.1007	189
TGME49_chrII	300291	300563	TGME49_221380	48	.	3.11237	6.52895	4.89016	185
TGME49_chrII	620301	620503	TGME49_221830	37	.	2.94995	5.33522	3.78186	171
TGME49_chrII	685587	686957	TGME49_221905	128	.	5.1236	14.9495	12.8764	1046
TGME49_chrII	880789	881882	TGME49_222110	79	.	4.03678	9.74455	7.9114	1075
TGME49_chrII	1157761	1158828	TGME49_222440	85	.	4.19204	10.444	8.5747	705
TGME49_chrX	3530461	3530860	TGME49_223855	19	.	2.32891	3.26995	1.90539	398
TGME49_chrX	2802150	2802762	TGME49_224830	32	.	2.79469	4.78403	3.27572	355
TGME49_chrX	2486137	2486578	TGME49_225120	92	.	4.3473	11.159	9.25362	228
TGME49_chrX	2128177	2128615	TGME49_225680	43	.	3.10521	5.90783	4.31143	63
TGME49_chrX	1312012	1312236	TGME49_226830	27	.	2.63943	4.25531	2.79319	194
TGME49_chrX	1176454	1176710	TGME49_226980	23	.	2.48417	3.7502	2.33583	164
TGME49_chrX	1131374	1132270	TGME49_227020	153	.	4.48342	17.5194	15.3517	502
TGME49_chrX	1015443	1016058	TGME49_227335	99	.	4.50256	11.889	9.94764	287
TGME49_chrVIII	7053	8112	TGME49_228990	260	.	6.09552	28.4733	26.0093	422
TGME49_chrVIII	437627	437874	TGME49_229780	32	.	2.79469	4.78403	3.27572	73
TGME49_chrVIII	651290	652069	TGME49_230160	79	.	3.67963	9.78276	7.94842	327
TGME49_chrVIII	704489	704684	TGME49_230220	99	.	4.50256	11.889	9.94764	127
TGME49_chrVIII	738603	739331	TGME49_230380	100	.	3.79469	11.9712	10.028	402
TGME49_chrVIII	1115168	1116080	TGME49_230940	1141	.	13.4755	117.004	114.102	450
TGME49_chrVIII	1250221	1251177	TGME49_231125	114	.	4.73441	13.5074	11.4955	528
TGME49_chrVIII	1914182	1914477	TGME49_232170	27	.	2.55171	4.19637	2.76376	160
TGME49_chrVIII	1923323	1923732	TGME49_232180	66	.	3.72626	8.39439	6.63777	45
TGME49_chrVIII	1981159	1982110	TGME49_232250	100	.	4.13006	12.0072	10.0632	525
TGME49_chrVIII	2059716	2059948	TGME49_232380	19	.	2.29802	3.32182	1.95513	130
TGME49_chrX	4703629	4704089	TGME49_235183	37	.	2.94995	5.33522	3.78186	164
TGME49_chrX	4771076	4771424	TGME49_235315	27	.	2.63943	4.25531	2.79319	46
TGME49_chrX	5062983	5063392	TGME49_235690	66	.	3.72626	8.39439	6.63777	273
TGME49_chrX	5249929	5251817	TGME49_236040	181	.	5.32949	20.3788	18.1224	712
TGME49_chrX	5264727	5265778	TGME49_236070	237	.	7.14199	26.2098	23.7926	252
TGME49_chrX	5385486	5386196	TGME49_236400	73	.	3.72546	9.15781	7.35933	440
TGME49_chrX	5732590	5734000	TGME49_237130	5852	.	6.69728	589.079	585.257	1097
TGME49_chrX	5764181	5764398	TGME49_237170	19	.	2.32422	3.25955	1.90539	10
TGME49_chrX	5764628	5764906	TGME49_237170	22	.	2.41075	3.58234	2.2042	241
TGME49_chrX	5800502	5801742	TGME49_237230	57	.	3.4391	7.40307	5.71635	442
TGME49_chrVI	234660	235451	TGME49_238440	32	.	2.79469	4.78403	3.27572	318
TGME49_chrVI	512276	513124	TGME49_239270	136	.	5.03801	15.7726	13.667	660
TGME49_chrVI	638509	638705	TGME49_239410	27	.	2.63943	4.25531	2.79319	76
TGME49_chrVI	2899990	2900210	TGME49_243930	20	.	2.34952	3.44125	2.0692	193
TGME49_chrVI	2961981	2962723	TGME49_244020	85	.	4.19204	10.444	8.5747	339
TGME49_chrVI	3189052	3189424	TGME49_244320	43	.	3.10521	5.90783	4.31143	49
TGME49_chrVI	3461820	3462400	TGME49_244700	364	.	9.16038	39.0597	36.4319	321
TGME49_chrXII	2749848	2751230	TGME49_246210	512	.	8.63232	53.9768	51.23	664
TGME49_chrXII	2800393	2800599	TGME49_246490	23	.	2.48417	3.7502	2.33583	26
TGME49_chrXII	5083262	5083837	TGME49_250670	47	.	2.54118	6.36244	4.75096	452
TGME49_chrIII	867312	867560	TGME49_253350	66	.	3.72626	8.39439	6.63777	67
TGME49_chrIII	942719	944278	TGME49_253430	296	.	6.8182	32.186	29.6557	472
TGME49_chrIII	1414207	1414453	TGME49_254020	23	.	2.48417	3.7502	2.33583	197
TGME49_chrIII	1878894	1879483	TGME49_254660	69	.	3.27503	8.70241	6.93599	327
TGME49_chrIII	2026951	2028226	TGME49_254915	168	.	5.88802	19.0274	16.8176	648
KE139167	45	1582	TGME49_255060	3656	.	7.92413	368.935	365.641	733
TGME49_chrVIIb	4708378	4708572	TGME49_255710	19	.	2.32891	3.26995	1.90539	181
TGME49_chrVIIb	3498487	3498807	TGME49_258220	48	.	3.26048	6.5009	4.86313	195
TGME49_chrVIIb	3114811	3115036	TGME49_258870	16	.	1.97448	2.99105	1.67042	216
TGME49_chrVIIb	2023421	2023625	TGME49_260825	25	.	2.31565	3.97684	2.55334	56
TGME49_chrVIIb	1967485	1967775	TGME49_261018	27	.	2.63943	4.25531	2.79319	78
TGME49_chrVIIb	1614237	1614461	TGME49_261650	23	.	2.48417	3.7502	2.33583	41
TGME49_chrVIIb	1092824	1093258	TGME49_262670	83	.	3.82771	10.2389	8.39132	234
TGME49_chrVIIb	846789	848023	TGME49_263060	3740	.	17.5666	377.334	374.018	400
TGME49_chrVIIb	813573	814011	TGME49_263090	35	.	2.42939	5.1063	3.58596	345
TGME49_chrVIIb	353741	354190	TGME49_263740	79	.	4.03678	9.74455	7.9114	232
TGME49_chrVIIb	291780	292227	TGME49_263850	48	.	3.26048	6.5009	4.86313	21
TGME49_chrVIIb	146409	147475	TGME49_264140	144	.	5.43413	16.5582	14.4231	637
TGME49_chrIX	1564721	1564938	TGME49_265420	79	.	4.03678	9.74455	7.9114	121
TGME49_chrIX	1194572	1195227	TGME49_266368	92	.	4.3473	11.159	9.25362	472
TGME49_chrIX	880465	881326	TGME49_266950	247	.	7.29725	27.1474	24.7095	387
TGME49_chrVIII	6620996	6621630	TGME49_268230	54	.	3.41574	7.11355	5.4353	212
TGME49_chrVIII	6597862	6598064	TGME49_268260	256	.	7.45252	28.0941	25.6362	123
TGME49_chrVIII	6580380	6580628	TGME49_268280	60	.	3.571	7.74496	6.02741	183
TGME49_chrVIII	4533921	4534947	TGME49_271375	160	.	5.74465	18.2154	16.0225	215
TGME49_chrVIII	3842576	3843118	TGME49_272600	128	.	5.1236	14.9495	12.8764	307
TGME49_chrVIII	3657053	3657255	TGME49_273100	43	.	3.10521	5.90783	4.31143	40
TGME49_chrVIII	2955948	2956151	TGME49_274170	36	.	2.73261	5.13052	3.60929	111
TGME49_chrX	7173780	7173979	TGME49_275320	54	.	3.41574	7.11355	5.4353	162
TGME49_chrXII	6838617	6838833	TGME49_276940	29	.	2.56402	4.37478	2.90787	8
TGME49_chrXII	6295934	6296358	TGME49_278110	37	.	2.94995	5.33522	3.78186	149
TGME49_chrXII	6208069	6209015	TGME49_278245	99	.	4.50256	11.889	9.94764	455
TGME49_chrXII	6209584	6209983	TGME49_278245	37	.	2.94995	5.33522	3.78186	28
TGME49_chrXII	5888646	5889029	TGME49_278770	99	.	4.50256	11.889	9.94764	345
TGME49_chrXII	5833301	5833604	TGME49_278830	54	.	3.41574	7.11355	5.4353	75
TGME49_chrVIIa	35264	35476	TGME49_280070	27	.	2.63943	4.25531	2.79319	53
TGME49_chrVIIa	451943	452648	TGME49_280400	43	.	3.10521	5.90783	4.31143	284
TGME49_chrVIIa	360697	361396	TGME49_280490	113	.	4.81308	13.392	11.3831	433
TGME49_chrVIIa	250358	251568	TGME49_280660	66	.	3.72626	8.39439	6.63777	1168
TGME49_chrVIIa	4077691	4078618	TGME49_281400	1355	.	17.9592	138.491	135.563	704
TGME49_chrIX	3225752	3226061	TGME49_289350	32	.	2.79469	4.78403	3.27572	217
TGME49_chrIX	4435739	4436471	TGME49_291960	131	.	4.75791	15.2497	13.1693	266
TGME49_chrIX	4725465	4725688	TGME49_292390	25	.	2.47669	4.01123	2.58622	145
TGME49_chrIa	286015	286639	TGME49_293370	72	.	3.88152	9.06113	7.26553	36
TGME49_chrIa	541411	541770	TGME49_293740	46	.	2.67297	6.2455	4.6382	150
TGME49_chrIa	696869	698500	TGME49_294200	470	.	9.77152	49.8197	47.0971	436
TGME49_chrIa	1014044	1014714	TGME49_294630	35	.	2.56027	5.10583	3.58554	301
TGME49_chrIa	1573029	1573833	TGME49_295710	92	.	4.3473	11.159	9.25362	267
TGME49_chrIa	1471985	1473521	TGME49_295935	109	.	4.06172	12.9245	10.9422	1034
TGME49_chrII	1486180	1486845	TGME49_296950	54	.	3.41574	7.11355	5.4353	410
TGME49_chrII	2016314	2016658	TGME49_297800	60	.	3.571	7.74496	6.02741	51
TGME49_chrII	2047437	2047789	TGME49_297820	43	.	3.10521	5.90783	4.31143	234
TGME49_chrXI	6588726	6589036	TGME49_298600	19	.	2.32891	3.26995	1.90539	269
TGME49_chrXII	316327	316757	TGME49_299900	48	.	3.26048	6.5009	4.86313	181
TGME49_chrIV	2338528	2339401	TGME49_301240	54	.	3.41574	7.11355	5.4353	855
TGME49_chrIX	5103568	5103888	TGME49_304930	27	.	2.63943	4.25531	2.79319	117
TGME49_chrIX	5109573	5111057	TGME49_304955	762	.	9.75445	79.1111	76.2678	644
TGME49_chrIX	5183339	5183940	TGME49_305030	85	.	4.19204	10.444	8.5747	424
TGME49_chrIX	5955990	5956351	TGME49_306310	202	.	6.52095	22.5543	20.2289	250
TGME49_chrXI	114027	114370	TGME49_307030	30	.	2.69968	4.55644	3.08282	166
TGME49_chrXI	294666	295906	TGME49_308840	126	.	4.70316	14.743	12.6881	673
TGME49_chrXI	623331	623759	TGME49_309330	62	.	2.99727	7.93111	6.20781	77
TGME49_chrXI	633426	634059	TGME49_309352	153	.	4.92998	17.5308	15.3629	348
TGME49_chrXI	780826	781077	TGME49_309730	22	.	2.39612	3.67948	2.29668	49
TGME49_chrXI	799308	800129	TGME49_309770	72	.	3.86152	9.00858	7.23194	416
TGME49_chrXI	982442	982677	TGME49_309980	27	.	2.63943	4.25531	2.79319	229
TGME49_chrXI	1695705	1695901	TGME49_310960	16	.	2.20267	2.98841	1.66789	8
TGME49_chrXI	1880972	1881339	TGME49_311230	27	.	2.63943	4.25531	2.79319	262
TGME49_chrXI	1954614	1954921	TGME49_311300	43	.	3.10521	5.90783	4.31143	277
TGME49_chrXI	1982346	1983069	TGME49_311335	176	.	6.05517	19.9185	17.6699	178
TGME49_chrXI	2026369	2027305	TGME49_311375	336	.	5.28109	36.2095	33.6187	536
TGME49_chrXI	2983369	2984180	TGME49_312905	144	.	5.43413	16.5582	14.4231	650
TGME49_chrXI	3584258	3584474	TGME49_313660	37	.	2.87252	5.32483	3.78186	65
TGME49_chrXI	3724711	3725427	TGME49_313840	64	.	3.3064	8.14956	6.41906	244
TGME49_chrXI	4875986	4876189	TGME49_315660	60	.	3.571	7.74496	6.02741	98
TGME49_chrXI	5391642	5392345	TGME49_316540	43	.	3.10521	5.90783	4.31143	143
TGME49_chrIV	1172593	1173638	TGME49_318650	133	.	4.26323	15.4169	13.3322	350
TGME49_chrIV	716719	717069	TGME49_319870	27	.	2.63943	4.25531	2.79319	116
TGME49_chrIV	715789	715985	TGME49_319870	27	.	2.63943	4.25531	2.79319	69
TGME49_chrIb	1690159	1690399	TGME49_321620	25	.	2.5076	3.94545	2.52312	233
KE139130	4451	4936	TGME49_323000	60	.	3.571	7.74496	6.02741	372
KE139188	526	999	TGME49_323500	451	.	9.90901	47.8788	45.1709	174
KE139188	1379	1692	TGME49_323500	58	.	3.39737	7.52066	5.82989	92
KE139188	3762	3962	TGME49_323500	70	.	3.68049	8.77781	7.00843	135
KE139817	859	1119	TGME49_328900	30	.	2.55181	4.4907	3.01954	212
KE139817	113	525	TGME49_328900	518	.	10.6245	54.5699	51.8194	159
KE139819	19705	20212	TGME49_329000	211	.	6.67621	23.4535	21.1044	229
KE139819	4941	5526	TGME49_329000	197	.	5.01014	22.0514	19.7443	328
KE139819	4348	4660	TGME49_329000	109	.	3.71778	12.9677	10.9845	175
KE139819	930	1219	TGME49_329000	20	.	2.13591	3.46139	2.08849	31
KE139819	101	550	TGME49_329000	582	.	10.3236	60.9898	58.2069	166
KE139826	11129	11451	TGME49_329200	289	.	6.2065	31.4919	28.9737	177
KE139826	6203	6921	TGME49_329200	370	.	4.95584	39.6768	37.0446	222
KE139826	3921	4712	TGME49_329200	424	.	5.37321	45.117	42.4326	588
KE139841	179	538	TGME49_329300	77	.	3.33393	9.56808	7.75621	286
KE139841	7424	7630	TGME49_329300	96	.	2.62536	11.6144	9.69648	131
KE139841	7967	8437	TGME49_329300	120	.	2.86704	14.0329	12.0082	217
KE139841	8841	9523	TGME49_329300	1167	.	8.91351	119.617	116.712	414
KE139841	798	1948	TGME49_329300	148	.	4.15288	17.0241	14.8791	805
KE140778	2388	2933	AP2XII-2_peak1000	43	.	3.10521	5.90783	4.31143	226
KE140778	3214	3742	AP2XII-2_peak1001	136	.	5.27887	15.7476	13.6424	163
KE140785	86	1202	AP2XII-2_peak1002	8655	.	11.0282	870.182	865.527	334
KE140790	164	765	AP2XII-2_peak1003	106	.	4.65782	12.6335	10.6585	91
KE140793	23	1007	AP2XII-2_peak1004	6973	.	12.5433	701.459	697.331	203
KE140801	2334	2941	AP2XII-2_peak1005	60	.	3.571	7.74496	6.02741	408
KE140804	34	721	AP2XII-2_peak1006	343	.	8.84986	36.9953	34.3926	279
KE140809	43	956	AP2XII-2_peak1007	5720	.	13.2501	575.816	572.036	418
KE140810	152	794	AP2XII-2_peak1008	106	.	4.65782	12.6335	10.6585	36
KE140811	39	432	AP2XII-2_peak1009	343	.	8.84986	36.9953	34.3926	73
KE140812	436	883	AP2XII-2_peak1010	219	.	6.83147	24.3626	21.9905	308
KE140813	139	707	AP2XII-2_peak1011	168	.	5.89991	19.0613	16.8403	97
KE140815	6	1008	AP2XII-2_peak1012	7483	.	13.4864	752.605	748.344	229
KE140824	626	974	AP2XII-2_peak1013	32	.	2.79469	4.78403	3.27572	0
KE140832	521	889	AP2XII-2_peak1014	48	.	3.26048	6.5009	4.86313	261
KE140833	611	823	AP2XII-2_peak1015	60	.	3.571	7.74496	6.02741	133
KE140835	56	354	AP2XII-2_peak1016	313	.	8.38408	33.9554	31.3961	127
KE140837	170	757	AP2XII-2_peak1017	504	.	11.1788	53.1487	50.4051	354
KE140839	74	342	AP2XII-2_peak1018	228	.	6.98673	25.2815	22.8862	135
KE140841	119	783	AP2XII-2_peak1019	136	.	5.27887	15.7476	13.6424	543
KE140843	43	699	AP2XII-2_peak1020	1856	.	26.8601	188.647	185.666	172
KE140845	74	488	AP2XII-2_peak1021	160	.	5.74465	18.2154	16.0225	135
KE140846	17	523	AP2XII-2_peak1022	395	.	9.62617	42.2106	39.5504	207
KE140849	19	228	AP2XII-2_peak1023	121	.	4.96834	14.1642	12.1231	111
KE140853	575	987	AP2XII-2_peak1024	48	.	3.26048	6.5009	4.86313	138
KE140854	510	815	AP2XII-2_peak1025	66	.	3.72626	8.39439	6.63777	153
KE140854	1237	1502	AP2XII-2_peak1026	32	.	2.79469	4.78403	3.27572	48
KE140859	40	890	AP2XII-2_peak1027	4581	.	12.7753	461.65	458.137	642
KE140861	103	385	AP2XII-2_peak1028	121	.	4.96834	14.1642	12.1231	133
KE140865	14	290	AP2XII-2_peak1029	1249	.	20.3392	127.901	124.986	179
KE140867	834	1881	AP2XII-2_peak1030	66	.	3.72626	8.39439	6.63777	667
KE140869	76	901	AP2XII-2_peak1031	549	.	11.7998	57.6963	54.9272	385
KE140880	50	331	AP2XII-2_peak1032	48	.	3.26048	6.5009	4.86313	44
KE140882	67	296	AP2XII-2_peak1033	739	.	14.284	76.7507	73.9125	52
KE140886	103	409	AP2XII-2_peak1034	144	.	5.43413	16.5582	14.4231	111
KE140887	686	1082	AP2XII-2_peak1035	60	.	3.571	7.74496	6.02741	150
KE140888	102	410	AP2XII-2_peak1036	54	.	3.41574	7.11355	5.4353	204
KE140889	4	449	AP2XII-2_peak1037	1648	.	24.6865	167.847	164.887	281
KE140892	6	855	AP2XII-2_peak1038	5288	.	16.3121	532.47	528.801	229
KE140896	211	432	AP2XII-2_peak1039	66	.	3.72626	8.39439	6.63777	134
KE140899	98	538	AP2XII-2_peak1040	247	.	7.29725	27.1474	24.7095	107
KE140900	884	1202	AP2XII-2_peak1041	113	.	4.81308	13.392	11.3831	173
KE140902	39	317	AP2XII-2_peak1042	32	.	2.79469	4.78403	3.27572	188
KE140903	371	706	AP2XII-2_peak1043	43	.	3.10521	5.90783	4.31143	194
KE140905	143	394	AP2XII-2_peak1044	92	.	4.3473	11.159	9.25362	182
KE140907	252	668	AP2XII-2_peak1045	211	.	6.67621	23.4535	21.1044	165
KE140909	68	379	AP2XII-2_peak1046	79	.	4.03678	9.74455	7.9114	176
KE140910	79	576	AP2XII-2_peak1047	354	.	9.00512	38.0238	35.4078	240
KE140913	280	526	AP2XII-2_peak1048	27	.	2.63943	4.25531	2.79319	10
KE140913	855	1323	AP2XII-2_peak1049	92	.	4.3473	11.159	9.25362	179
KE140920	125	389	AP2XII-2_peak1050	48	.	3.26048	6.5009	4.86313	118
KE140921	738	1150	AP2XII-2_peak1051	60	.	3.571	7.74496	6.02741	237
KE140922	268	733	AP2XII-2_peak1052	237	.	7.14199	26.2098	23.7926	346
KE140923	128	859	AP2XII-2_peak1053	219	.	6.83147	24.3626	21.9905	146
KE140928	89	1010	AP2XII-2_peak1054	256	.	7.45252	28.0941	25.6362	648
KE140929	272	737	AP2XII-2_peak1055	136	.	5.27887	15.7476	13.6424	251
KE140930	44	822	AP2XII-2_peak1056	247	.	7.29725	27.1474	24.7095	516
KE140934	125	474	AP2XII-2_peak1057	66	.	3.72626	8.39439	6.63777	98
KE140940	9	969	AP2XII-2_peak1058	7470	.	12.8635	751.33	747.073	678
KE140942	30	461	AP2XII-2_peak1059	354	.	9.00512	38.0238	35.4078	211
KE140944	366	1184	AP2XII-2_peak1060	323	.	8.53934	34.9609	32.3865	423
KE140948	313	902	AP2XII-2_peak1061	128	.	5.1236	14.9495	12.8764	327
KE140956	90	759	AP2XII-2_peak1062	304	.	8.22882	32.9578	30.4141	311
KE140958	127	379	AP2XII-2_peak1063	72	.	3.88152	9.06113	7.26553	201
KE140963	165	436	AP2XII-2_peak1064	66	.	3.72626	8.39439	6.63777	196
KE140966	454	824	AP2XII-2_peak1065	27	.	2.63943	4.25531	2.79319	240
KE140967	327	1366	AP2XII-2_peak1066	92	.	4.3473	11.159	9.25362	845
KE140970	91	720	AP2XII-2_peak1067	79	.	4.03678	9.74455	7.9114	502
KE140974	790	1121	AP2XII-2_peak1068	23	.	2.48417	3.7502	2.33583	5
KE140976	171	1505	AP2XII-2_peak1069	219	.	6.83147	24.3626	21.9905	345
KE140979	191	755	AP2XII-2_peak1070	426	.	9.67952	45.3397	42.6542	368
KE140979	1005	1809	AP2XII-2_peak1071	364	.	8.8127	39.114	36.4857	557
KE140979	2413	2729	AP2XII-2_peak1072	43	.	3.03388	5.92479	4.32788	174
KE140982	152	556	AP2XII-2_peak1073	37	.	2.94995	5.33522	3.78186	349
KE140985	1	914	AP2XII-2_peak1074	294	.	8.07356	31.9682	29.4402	779
KE140986	50	646	AP2XII-2_peak1075	690	.	13.6629	71.8656	69.0421	142
KE140989	185	734	AP2XII-2_peak1076	228	.	6.98673	25.2815	22.8862	225
KE140992	95	742	AP2XII-2_peak1077	406	.	9.78143	43.275	40.6052	381
KE140998	6	286	AP2XII-2_peak1078	470	.	10.713	49.8005	47.0779	162
KE141002	81	346	AP2XII-2_peak1079	60	.	3.571	7.74496	6.02741	113
KE141003	128	1692	AP2XII-2_peak1080	801	.	13.7114	82.9834	80.1313	661
KE141005	171	735	AP2XII-2_peak1081	1006	.	17.5445	103.561	100.676	412
KE141006	449	642	AP2XII-2_peak1082	37	.	2.94995	5.33522	3.78186	123
KE141007	204	531	AP2XII-2_peak1083	79	.	4.03678	9.74455	7.9114	160
KE141013	57	626	AP2XII-2_peak1084	228	.	6.98673	25.2815	22.8862	368
KE141015	170	1096	AP2XII-2_peak1085	4250	.	12.6311	428.483	425.045	704
KE141018	308	641	AP2XII-2_peak1086	121	.	4.96834	14.1642	12.1231	139
KE141018	1285	1902	AP2XII-2_peak1087	66	.	3.72626	8.39439	6.63777	201
KE141025	159	520	AP2XII-2_peak1088	160	.	5.74465	18.2154	16.0225	251
KE141032	170	1100	AP2XII-2_peak1089	618	.	12.7314	64.6863	61.888	545
KE141034	94	790	AP2XII-2_peak1090	537	.	11.6446	56.5507	53.788	548
KE141040	70	650	AP2XII-2_peak1091	193	.	6.36569	21.6652	19.3642	398
KE141041	60	486	AP2XII-2_peak1092	438	.	10.2472	46.5084	43.811	206
KE141042	74	499	AP2XII-2_peak1093	54	.	3.41574	7.11355	5.4353	72
KE141049	170	1398	AP2XII-2_peak1094	185	.	6.21043	20.7865	18.5109	203
KE141051	49	270	AP2XII-2_peak1095	72	.	3.88152	9.06113	7.26553	32
KE141053	76	758	AP2XII-2_peak1096	211	.	6.67621	23.4535	21.1044	257
KE141056	13	238	AP2XII-2_peak1097	99	.	4.50256	11.889	9.94764	80
KE141060	262	1031	AP2XII-2_peak1098	113	.	4.81308	13.392	11.3831	599
KE141061	149	793	AP2XII-2_peak1099	113	.	4.81308	13.392	11.3831	124
KE141062	0	797	AP2XII-2_peak1100	928	.	16.6129	95.7134	92.8404	170
KE141064	170	474	AP2XII-2_peak1101	247	.	7.29725	27.1474	24.7095	150
KE141066	39	552	AP2XII-2_peak1102	275	.	7.76304	30.014	27.5185	379
KE141073	189	849	AP2XII-2_peak1103	54	.	3.41574	7.11355	5.4353	294
KE141078	20	393	AP2XII-2_peak1104	470	.	10.713	49.8005	47.0779	87
KE141084	143	800	AP2XII-2_peak1105	406	.	9.78143	43.275	40.6052	387
KE141088	675	1172	AP2XII-2_peak1106	60	.	3.571	7.74496	6.02741	265
KE141092	18	768	AP2XII-2_peak1107	504	.	11.1788	53.1487	50.4051	119
KE138842	45	958	AP2XII-2_peak13	6857	.	13.5314	689.817	685.719	124
KE138974	485	840	AP2XII-2_peak136	121	.	4.96834	14.1642	12.1231	92
KE138845	1055	1483	AP2XII-2_peak14	99	.	4.50256	11.889	9.94764	188
KE138983	76	676	AP2XII-2_peak143	99	.	4.50256	11.889	9.94764	303
KE138992	547	1013	AP2XII-2_peak153	85	.	4.19204	10.444	8.5747	218
KE139000	278	622	AP2XII-2_peak162	106	.	4.65782	12.6335	10.6585	141
KE139000	1244	1601	AP2XII-2_peak163	99	.	4.50256	11.889	9.94764	91
KE139002	67	645	AP2XII-2_peak165	121	.	4.96834	14.1642	12.1231	153
KE139010	179	706	AP2XII-2_peak172	160	.	5.74465	18.2154	16.0225	220
KE139013	347	815	AP2XII-2_peak175	152	.	5.58939	17.3809	15.2167	279
KE138871	81	1143	AP2XII-2_peak20	8480	.	12.5304	852.621	848.029	699
KE139044	684	960	AP2XII-2_peak205	37	.	2.94995	5.33522	3.78186	56
KE139060	409	1080	AP2XII-2_peak222	106	.	4.65782	12.6335	10.6585	240
KE139061	21	1344	AP2XII-2_peak223	364	.	9.16038	39.0597	36.4319	945
KE139065	273	538	AP2XII-2_peak226	79	.	4.03678	9.74455	7.9114	226
KE139070	249	794	AP2XII-2_peak230	152	.	5.58939	17.3809	15.2167	264
KE139087	768	1430	AP2XII-2_peak241	43	.	3.10521	5.90783	4.31143	449
KE138876	26	2319	AP2XII-2_peak25	6411	.	7.84159	645.113	641.127	730
KE138878	77	1206	AP2XII-2_peak26	5200	.	7.02449	523.669	520.021	562
KE139107	451	784	AP2XII-2_peak262	79	.	4.03678	9.74455	7.9114	226
KE139109	45	265	AP2XII-2_peak264	60	.	3.571	7.74496	6.02741	51
KE139114	442	933	AP2XII-2_peak269	168	.	5.89991	19.0613	16.8403	400
KE138878	1403	1974	AP2XII-2_peak27	6495	.	7.97391	653.578	649.569	274
KE139115	458	1016	AP2XII-2_peak270	211	.	6.67621	23.4535	21.1044	262
KE139125	40	976	AP2XII-2_peak272	5958	.	13.6625	599.654	595.803	294
KE139126	86	978	AP2XII-2_peak273	6353	.	14.1663	639.341	635.37	607
KE139127	64	1888	AP2XII-2_peak274	4950	.	7.71153	498.65	495.053	396
KE139128	66	1102	AP2XII-2_peak275	3758	.	11.3781	379.163	375.844	305
KE139129	113	671	AP2XII-2_peak276	8824	.	21.6067	887.141	882.417	331
KE138880	4955	5341	AP2XII-2_peak28	32	.	2.79469	4.78403	3.27572	208
KE139138	24	985	AP2XII-2_peak283	4375	.	12.1219	441	437.535	423
KE139144	308	900	AP2XII-2_peak284	72	.	3.88152	9.06113	7.26553	524
KE139145	49	1545	AP2XII-2_peak285	7106	.	9.13461	714.833	710.673	959
KE139149	52	951	AP2XII-2_peak286	9856	.	15.1526	990.625	985.611	505
KE139159	51	982	AP2XII-2_peak288	8078	.	13.7297	812.276	807.813	677
KE139165	226	1449	AP2XII-2_peak289	6344	.	9.10899	638.413	634.445	193
KE138881	86	1245	AP2XII-2_peak29	4913	.	9.94367	494.902	491.312	288
KE139165	1793	2263	AP2XII-2_peak290	1659	.	4.41848	168.915	165.953	220
KE139172	23	997	AP2XII-2_peak293	6044	.	12.5886	608.362	604.48	271
KE139173	27	1163	AP2XII-2_peak294	4234	.	9.40698	426.89	423.456	865
KE139174	914	1207	AP2XII-2_peak295	37	.	2.94995	5.33522	3.78186	18
KE139179	6703	6899	AP2XII-2_peak296	54	.	3.41574	7.11355	5.4353	107
KE139181	3415	3658	AP2XII-2_peak297	27	.	2.63943	4.25531	2.79319	6
KE139182	89	1019	AP2XII-2_peak298	6973	.	15.215	701.511	697.383	263
KE139183	5092	5385	AP2XII-2_peak299	66	.	3.72626	8.39439	6.63777	204
KE138882	28	1052	AP2XII-2_peak30	5659	.	13.4789	569.701	565.937	393
KE139183	10545	11369	AP2XII-2_peak300	75	.	3.79472	9.35387	7.5494	492
KE139183	16489	17986	AP2XII-2_peak301	160	.	5.74465	18.2154	16.0225	1258
KE139185	42	1210	AP2XII-2_peak302	3176	.	9.53472	320.82	317.632	868
KE139187	1256	1538	AP2XII-2_peak303	19	.	2.32891	3.26995	1.90539	8
KE139187	2362	2669	AP2XII-2_peak304	43	.	3.10521	5.90783	4.31143	166
KE139189	119	1148	AP2XII-2_peak308	4664	.	10.1875	469.967	466.434	570
KE139190	243	1472	AP2XII-2_peak309	66	.	3.72626	8.39439	6.63777	147
KE138883	102	1079	AP2XII-2_peak31	10221	.	15.582	1027.22	1022.1	560
KE139192	2061	2812	AP2XII-2_peak310	304	.	8.22882	32.9578	30.4141	446
KE139202	223	677	AP2XII-2_peak314	27	.	2.63943	4.25531	2.79319	152
KE139204	432	678	AP2XII-2_peak315	32	.	2.79469	4.78403	3.27572	15
KE139212	272	587	AP2XII-2_peak322	99	.	4.50256	11.889	9.94764	226
KE139215	782	1121	AP2XII-2_peak328	85	.	4.19204	10.444	8.5747	226
KE138887	115	1069	AP2XII-2_peak35	4450	.	13.156	448.574	445.094	703
KE139232	214	542	AP2XII-2_peak352	79	.	4.03678	9.74455	7.9114	256
KE139232	1153	1544	AP2XII-2_peak353	144	.	5.43413	16.5582	14.4231	227
KE138888	78	1477	AP2XII-2_peak36	4984	.	10.0918	502.08	498.475	731
KE139247	131	550	AP2XII-2_peak369	99	.	4.50256	11.889	9.94764	308
KE138889	16	918	AP2XII-2_peak37	4719	.	13.6138	475.527	471.981	532
KE139255	172	576	AP2XII-2_peak378	79	.	4.03678	9.74455	7.9114	137
KE138890	41	1241	AP2XII-2_peak38	4731	.	9.51338	476.688	473.14	437
KE139272	186	739	AP2XII-2_peak398	193	.	6.36569	21.6652	19.3642	312
KE139289	91	534	AP2XII-2_peak414	121	.	4.96834	14.1642	12.1231	220
KE139291	422	1163	AP2XII-2_peak416	128	.	5.1236	14.9495	12.8764	243
KE139303	76	735	AP2XII-2_peak431	152	.	5.58939	17.3809	15.2167	388
KE139303	1094	1424	AP2XII-2_peak432	23	.	2.48417	3.7502	2.33583	308
KE138893	27	982	AP2XII-2_peak46	3738	.	11.6822	377.162	373.847	573
KE139332	745	972	AP2XII-2_peak463	32	.	2.79469	4.78403	3.27572	215
KE139333	83	1120	AP2XII-2_peak464	237	.	7.14199	26.2098	23.7926	590
KE138894	17	928	AP2XII-2_peak47	4101	.	12.6559	413.508	410.11	323
KE139352	596	858	AP2XII-2_peak479	43	.	3.10521	5.90783	4.31143	186
KE138895	16	1050	AP2XII-2_peak48	5600	.	10.4237	563.8	560.053	367
KE139353	592	1031	AP2XII-2_peak480	168	.	5.89991	19.0613	16.8403	202
KE139354	263	650	AP2XII-2_peak481	136	.	5.27887	15.7476	13.6424	135
KE139354	920	1546	AP2XII-2_peak482	60	.	3.571	7.74496	6.02741	559
KE138895	12635	13513	AP2XII-2_peak49	3735	.	12.6066	376.83	373.515	398
KE139363	59	359	AP2XII-2_peak492	121	.	4.96834	14.1642	12.1231	170
KE139371	333	581	AP2XII-2_peak498	48	.	3.26048	6.5009	4.86313	188
KE138897	41	976	AP2XII-2_peak50	5274	.	11.6974	531.154	527.488	364
KE139373	132	678	AP2XII-2_peak500	79	.	4.03678	9.74455	7.9114	447
KE139374	30	665	AP2XII-2_peak501	333	.	8.6946	35.9743	33.3852	85
KE139374	1007	1370	AP2XII-2_peak502	27	.	2.63943	4.25531	2.79319	91
KE139376	158	877	AP2XII-2_peak504	666	.	13.3524	69.4523	66.6361	260
KE138903	409	641	AP2XII-2_peak51	93	.	3.46471	11.2077	9.30081	107
KE139385	953	1147	AP2XII-2_peak515	32	.	2.79469	4.78403	3.27572	143
KE138903	873	1534	AP2XII-2_peak52	811	.	10.8188	83.9736	81.1198	466
KE138903	3868	4076	AP2XII-2_peak53	87	.	3.36978	10.5997	8.72577	61
KE139425	7119	7434	AP2XII-2_peak534	92	.	4.3473	11.159	9.25362	233
KE139427	3643	3919	AP2XII-2_peak535	23	.	2.42393	3.74616	2.33583	40
KE139427	10616	10861	AP2XII-2_peak536	33	.	2.44411	4.88414	3.37199	129
KE139427	11564	12082	AP2XII-2_peak537	31	.	2.41852	4.66824	3.19001	50
KE139427	17958	18197	AP2XII-2_peak538	37	.	2.94995	5.33522	3.78186	173
KE139428	45	1561	AP2XII-2_peak539	754	.	11.5841	78.3114	75.4696	344
KE138904	386	696	AP2XII-2_peak54	237	.	7.14199	26.2098	23.7926	181
KE139428	1795	2705	AP2XII-2_peak540	189	.	5.25575	21.226	18.9431	227
KE139429	25	979	AP2XII-2_peak541	8060	.	13.564	810.502	806.046	278
KE139513	263	535	AP2XII-2_peak549	23	.	2.48417	3.7502	2.33583	144
KE138904	1724	2212	AP2XII-2_peak55	27	.	2.63943	4.25531	2.79319	208
KE139531	189	745	AP2XII-2_peak550	92	.	4.3473	11.159	9.25362	350
KE139615	82	698	AP2XII-2_peak552	60	.	3.571	7.74496	6.02741	165
KE139682	410	737	AP2XII-2_peak553	37	.	2.94995	5.33522	3.78186	208
KE139708	307	887	AP2XII-2_peak555	48	.	3.26048	6.5009	4.86313	254
KE139773	179	635	AP2XII-2_peak556	144	.	5.43413	16.5582	14.4231	158
KE139809	524	768	AP2XII-2_peak558	32	.	2.79469	4.78403	3.27572	222
KE139811	1038	1742	AP2XII-2_peak559	72	.	3.88152	9.06113	7.26553	206
KE139811	2659	2943	AP2XII-2_peak560	39	.	2.86142	5.47416	3.9162	155
KE139811	7013	7227	AP2XII-2_peak561	22	.	2.07766	3.58533	2.20704	69
KE139811	10152	10412	AP2XII-2_peak562	72	.	2.93649	9.00556	7.22906	75
KE139811	12556	12986	AP2XII-2_peak563	190	.	4.54828	21.3123	19.0278	186
KE139814	13501	14687	AP2XII-2_peak564	477	.	9.62193	50.4848	47.7594	525
KE139815	129	364	AP2XII-2_peak565	72	.	3.88152	9.06113	7.26553	70
KE138906	562	784	AP2XII-2_peak58	37	.	2.94995	5.33522	3.78186	151
KE139824	401	764	AP2XII-2_peak587	43	.	3.10521	5.90783	4.31143	87
KE139824	992	1239	AP2XII-2_peak588	48	.	3.26048	6.5009	4.86313	102
KE139830	1494	2372	AP2XII-2_peak595	128	.	5.1236	14.9495	12.8764	678
KE139831	1505	1958	AP2XII-2_peak596	48	.	3.26048	6.5009	4.86313	197
KE139832	49	898	AP2XII-2_peak597	1735	.	4.3513	176.484	173.515	707
KE139832	1098	2213	AP2XII-2_peak598	4610	.	7.2369	464.58	461.06	789
KE139833	70	992	AP2XII-2_peak599	5802	.	11.3208	584.022	580.216	428
KE138910	1865	2149	AP2XII-2_peak60	27	.	2.63943	4.25531	2.79319	221
KE139836	38	1447	AP2XII-2_peak600	4087	.	8.80545	412.151	408.756	306
KE139837	45	1046	AP2XII-2_peak601	4134	.	10.0456	416.874	413.467	595
KE139838	25	1137	AP2XII-2_peak602	3688	.	11.1307	372.182	368.88	719
KE139839	39	2198	AP2XII-2_peak603	5847	.	8.0568	588.55	584.73	1918
KE139840	843	1059	AP2XII-2_peak604	43	.	3.10521	5.90783	4.31143	109
KE139840	1955	2179	AP2XII-2_peak605	43	.	3.10521	5.90783	4.31143	146
KE138911	229	2776	AP2XII-2_peak61	885	.	12.1107	91.4202	88.5538	853
KE139843	313	1856	AP2XII-2_peak612	185	.	6.21043	20.7865	18.5109	456
KE139846	106	835	AP2XII-2_peak614	176	.	6.05517	19.9185	17.6699	402
KE139846	2251	2643	AP2XII-2_peak615	92	.	4.3473	11.159	9.25362	60
KE139848	1226	1484	AP2XII-2_peak616	46	.	3.08317	6.25016	4.64266	193
KE139848	11989	12462	AP2XII-2_peak617	104	.	4.35423	12.3985	10.4442	200
KE139848	12781	13131	AP2XII-2_peak618	71	.	3.83141	8.92918	7.15479	75
KE139850	67	909	AP2XII-2_peak619	10584	.	17.6971	1063.62	1058.43	559
KE138912	718	1452	AP2XII-2_peak62	136	.	5.27887	15.7476	13.6424	306
KE139853	120	407	AP2XII-2_peak620	37	.	2.94995	5.33522	3.78186	144
KE139863	50	395	AP2XII-2_peak621	1073	.	18.3208	110.205	107.311	216
KE139865	254	698	AP2XII-2_peak622	427	.	10.092	45.4239	42.7355	310
KE139866	57	417	AP2XII-2_peak623	99	.	4.50256	11.889	9.94764	247
KE139867	143	555	AP2XII-2_peak624	1059	.	18.1655	108.869	105.977	219
KE139870	102	481	AP2XII-2_peak625	211	.	6.67621	23.4535	21.1044	183
KE139872	221	782	AP2XII-2_peak626	72	.	3.88152	9.06113	7.26553	93
KE139873	144	1435	AP2XII-2_peak627	144	.	5.43413	16.5582	14.4231	265
KE139876	42	797	AP2XII-2_peak628	219	.	6.83147	24.3626	21.9905	333
KE139878	178	754	AP2XII-2_peak629	237	.	7.14199	26.2098	23.7926	270
KE139879	56	262	AP2XII-2_peak630	32	.	2.79469	4.78403	3.27572	31
KE139882	966	1192	AP2XII-2_peak631	37	.	2.94995	5.33522	3.78186	163
KE139882	1673	2208	AP2XII-2_peak632	72	.	3.88152	9.06113	7.26553	188
KE139885	85	695	AP2XII-2_peak633	448	.	10.4025	47.5994	44.893	219
KE139888	316	865	AP2XII-2_peak634	237	.	7.14199	26.2098	23.7926	470
KE139889	216	586	AP2XII-2_peak635	48	.	3.26048	6.5009	4.86313	256
KE139891	69	1104	AP2XII-2_peak636	5075	.	9.9229	511.212	507.589	214
KE139892	98	480	AP2XII-2_peak637	915	.	16.4576	94.4195	91.5481	237
KE139894	197	944	AP2XII-2_peak638	313	.	8.38408	33.9554	31.3961	536
KE139897	205	818	AP2XII-2_peak639	481	.	10.8682	50.9104	48.181	321
KE138914	184	764	AP2XII-2_peak64	128	.	5.1236	14.9495	12.8764	473
KE139898	154	359	AP2XII-2_peak640	54	.	3.41574	7.11355	5.4353	44
KE139899	89	817	AP2XII-2_peak641	1319	.	21.1155	134.859	131.935	173
KE139901	286	929	AP2XII-2_peak642	333	.	8.6946	35.9743	33.3852	518
KE139902	196	485	AP2XII-2_peak643	27	.	2.63943	4.25531	2.79319	28
KE139902	782	1789	AP2XII-2_peak644	228	.	6.98673	25.2815	22.8862	275
KE139903	119	368	AP2XII-2_peak645	43	.	3.10521	5.90783	4.31143	129
KE139906	122	465	AP2XII-2_peak646	43	.	3.10521	5.90783	4.31143	52
KE139912	262	484	AP2XII-2_peak647	54	.	3.41574	7.11355	5.4353	145
KE139914	367	886	AP2XII-2_peak648	92	.	4.3473	11.159	9.25362	271
KE139915	34	465	AP2XII-2_peak649	406	.	9.78143	43.275	40.6052	209
KE139918	234	1157	AP2XII-2_peak650	228	.	6.98673	25.2815	22.8862	699
KE139919	88	1107	AP2XII-2_peak651	7168	.	13.4524	721.018	716.843	596
KE139923	106	761	AP2XII-2_peak652	416	.	9.93669	44.3461	41.6665	444
KE139924	127	337	AP2XII-2_peak653	23	.	2.48417	3.7502	2.33583	151
KE139924	774	967	AP2XII-2_peak654	43	.	3.10521	5.90783	4.31143	122
KE139925	4	667	AP2XII-2_peak655	459	.	10.5577	48.6968	45.9818	220
KE139927	42	939	AP2XII-2_peak656	690	.	13.6629	71.8656	69.0421	404
KE139930	225	981	AP2XII-2_peak657	54	.	3.41574	7.11355	5.4353	330
KE139935	219	590	AP2XII-2_peak658	32	.	2.79469	4.78403	3.27572	126
KE139938	58	574	AP2XII-2_peak659	364	.	9.16038	39.0597	36.4319	315
KE139943	651	1000	AP2XII-2_peak660	54	.	3.41574	7.11355	5.4353	132
KE139945	24	516	AP2XII-2_peak661	572	.	12.1103	60.0044	57.2243	260
KE139946	201	406	AP2XII-2_peak662	48	.	3.26048	6.5009	4.86313	8
KE139947	172	395	AP2XII-2_peak663	66	.	3.72626	8.39439	6.63777	39
KE139948	504	1002	AP2XII-2_peak664	54	.	3.41574	7.11355	5.4353	153
KE139949	140	354	AP2XII-2_peak665	23	.	2.48417	3.7502	2.33583	162
KE139951	148	386	AP2XII-2_peak666	66	.	3.72626	8.39439	6.63777	124
KE139952	78	373	AP2XII-2_peak667	60	.	3.571	7.74496	6.02741	188
KE139956	110	997	AP2XII-2_peak668	121	.	4.96834	14.1642	12.1231	122
KE139957	86	502	AP2XII-2_peak669	583	.	12.2656	61.1668	58.3827	72
KE139959	77	810	AP2XII-2_peak670	416	.	9.93669	44.3461	41.6665	148
KE139960	155	541	AP2XII-2_peak671	113	.	4.81308	13.392	11.3831	208
KE139966	54	1009	AP2XII-2_peak672	8509	.	13.3302	855.51	850.906	253
KE139968	14	392	AP2XII-2_peak673	32	.	2.79469	4.78403	3.27572	258
KE139971	638	909	AP2XII-2_peak674	48	.	3.26048	6.5009	4.86313	174
KE139973	48	534	AP2XII-2_peak675	136	.	5.27887	15.7476	13.6424	154
KE139977	48	868	AP2XII-2_peak676	406	.	9.78143	43.275	40.6052	383
KE139978	108	981	AP2XII-2_peak677	9961	.	15.4165	1001.19	996.148	444
KE139979	56	1184	AP2XII-2_peak678	560	.	11.9551	58.8475	56.0728	240
KE139981	406	689	AP2XII-2_peak679	152	.	5.58939	17.3809	15.2167	206
KE139984	378	699	AP2XII-2_peak680	406	.	9.78143	43.275	40.6052	146
KE139985	11	1129	AP2XII-2_peak681	5545	.	11.6618	558.33	554.597	875
KE139986	35	1021	AP2XII-2_peak682	11514	.	14.9509	1156.8	1151.49	590
KE139993	294	589	AP2XII-2_peak683	128	.	5.1236	14.9495	12.8764	199
KE139995	190	659	AP2XII-2_peak684	60	.	3.571	7.74496	6.02741	369
KE139996	0	276	AP2XII-2_peak685	10506	.	40.9212	1055.8	1050.62	74
KE139997	6	822	AP2XII-2_peak686	9424	.	15.324	947.374	942.465	394
KE140003	251	710	AP2XII-2_peak687	32	.	2.79469	4.78403	3.27572	113
KE140005	47	270	AP2XII-2_peak688	113	.	4.81308	13.392	11.3831	146
KE140007	73	550	AP2XII-2_peak689	504	.	11.1788	53.1487	50.4051	116
KE140013	144	423	AP2XII-2_peak690	219	.	6.83147	24.3626	21.9905	196
KE140015	338	791	AP2XII-2_peak691	128	.	5.1236	14.9495	12.8764	319
KE140016	50	690	AP2XII-2_peak692	549	.	11.7998	57.6963	54.9272	431
KE140017	185	741	AP2XII-2_peak693	72	.	3.88152	9.06113	7.26553	209
KE140019	372	721	AP2XII-2_peak694	228	.	6.98673	25.2815	22.8862	170
KE140026	89	484	AP2XII-2_peak695	237	.	7.14199	26.2098	23.7926	247
KE140029	89	385	AP2XII-2_peak696	43	.	3.10521	5.90783	4.31143	206
KE140030	67	308	AP2XII-2_peak697	66	.	3.72626	8.39439	6.63777	97
KE140033	4	334	AP2XII-2_peak698	202	.	6.52095	22.5543	20.2289	169
KE140034	205	904	AP2XII-2_peak699	313	.	8.38408	33.9554	31.3961	305
KE140038	191	864	AP2XII-2_peak700	265	.	7.60778	29.0497	26.572	153
KE140040	31	600	AP2XII-2_peak701	136	.	5.27887	15.7476	13.6424	364
KE140045	16	512	AP2XII-2_peak702	168	.	5.89991	19.0613	16.8403	171
KE140046	14	254	AP2XII-2_peak703	492	.	11.0235	52.0265	49.29	120
KE140048	122	810	AP2XII-2_peak704	1034	.	17.6402	106.359	103.47	248
KE140051	71	691	AP2XII-2_peak705	333	.	8.6946	35.9743	33.3852	126
KE140053	141	1620	AP2XII-2_peak706	211	.	6.67621	23.4535	21.1044	773
KE140055	572	887	AP2XII-2_peak707	54	.	3.41574	7.11355	5.4353	198
KE140059	96	426	AP2XII-2_peak708	152	.	5.58939	17.3809	15.2167	65
KE140068	972	1260	AP2XII-2_peak709	121	.	4.96834	14.1642	12.1231	145
KE140071	91	852	AP2XII-2_peak710	751	.	14.4392	77.9838	75.1428	329
KE140073	177	418	AP2XII-2_peak711	37	.	2.94995	5.33522	3.78186	108
KE140076	6	392	AP2XII-2_peak712	1113	.	18.7865	114.236	111.337	168
KE140078	5	235	AP2XII-2_peak713	595	.	12.4209	62.3346	59.545	61
KE140082	3039	3661	AP2XII-2_peak714	583	.	12.2656	61.1668	58.3827	472
KE140085	299	621	AP2XII-2_peak715	48	.	3.26048	6.5009	4.86313	59
KE140087	362	577	AP2XII-2_peak716	32	.	2.79469	4.78403	3.27572	40
KE140090	43	311	AP2XII-2_peak717	48	.	3.26048	6.5009	4.86313	47
KE140093	1	243	AP2XII-2_peak718	364	.	9.16038	39.0597	36.4319	87
KE140094	118	491	AP2XII-2_peak719	385	.	9.47091	41.1532	38.503	189
KE140096	73	399	AP2XII-2_peak720	72	.	3.88152	9.06113	7.26553	94
KE140099	34	972	AP2XII-2_peak721	3514	.	11.7036	354.744	351.483	585
KE140100	1396	1836	AP2XII-2_peak722	37	.	2.94995	5.33522	3.78186	399
KE140102	70	708	AP2XII-2_peak723	211	.	6.67621	23.4535	21.1044	364
KE140106	113	660	AP2XII-2_peak724	66	.	3.72626	8.39439	6.63777	476
KE140108	423	794	AP2XII-2_peak725	37	.	2.94995	5.33522	3.78186	197
KE140110	122	837	AP2XII-2_peak726	211	.	6.67621	23.4535	21.1044	308
KE140111	338	558	AP2XII-2_peak727	54	.	3.41574	7.11355	5.4353	87
KE140112	527	1008	AP2XII-2_peak728	43	.	3.10521	5.90783	4.31143	51
KE140114	446	849	AP2XII-2_peak729	43	.	3.10521	5.90783	4.31143	310
KE140120	801	1131	AP2XII-2_peak730	176	.	6.05517	19.9185	17.6699	131
KE140121	68	454	AP2XII-2_peak731	85	.	4.19204	10.444	8.5747	87
KE140123	156	912	AP2XII-2_peak732	7297	.	15.3608	733.912	729.704	442
KE140124	50	693	AP2XII-2_peak733	185	.	6.21043	20.7865	18.5109	467
KE140127	63	616	AP2XII-2_peak734	152	.	5.58939	17.3809	15.2167	237
KE140130	272	692	AP2XII-2_peak735	193	.	6.36569	21.6652	19.3642	286
KE140132	86	794	AP2XII-2_peak736	333	.	8.6946	35.9743	33.3852	373
KE140133	43	470	AP2XII-2_peak737	92	.	4.3473	11.159	9.25362	240
KE140139	476	705	AP2XII-2_peak738	37	.	2.94995	5.33522	3.78186	133
KE140144	68	616	AP2XII-2_peak739	99	.	4.50256	11.889	9.94764	179
KE140146	330	674	AP2XII-2_peak740	37	.	2.94995	5.33522	3.78186	202
KE140146	905	1136	AP2XII-2_peak741	19	.	2.32891	3.26995	1.90539	180
KE140148	92	382	AP2XII-2_peak742	37	.	2.94995	5.33522	3.78186	47
KE140152	406	731	AP2XII-2_peak743	43	.	3.10521	5.90783	4.31143	279
KE140156	22	538	AP2XII-2_peak744	128	.	5.1236	14.9495	12.8764	450
KE140157	131	499	AP2XII-2_peak745	85	.	4.19204	10.444	8.5747	202
KE140160	36	953	AP2XII-2_peak746	6383	.	12.9205	642.332	638.354	676
KE140161	137	897	AP2XII-2_peak747	152	.	5.58939	17.3809	15.2167	210
KE140163	85	388	AP2XII-2_peak748	284	.	7.9183	30.9869	28.4741	87
KE140167	92	344	AP2XII-2_peak749	60	.	3.571	7.74496	6.02741	150
KE140171	53	558	AP2XII-2_peak750	160	.	5.74465	18.2154	16.0225	265
KE140174	298	703	AP2XII-2_peak751	79	.	4.03678	9.74455	7.9114	289
KE140175	173	428	AP2XII-2_peak752	19	.	2.32891	3.26995	1.90539	29
KE140177	513	872	AP2XII-2_peak753	60	.	3.571	7.74496	6.02741	248
KE140181	99	429	AP2XII-2_peak754	121	.	4.96834	14.1642	12.1231	151
KE140186	289	765	AP2XII-2_peak755	99	.	4.50256	11.889	9.94764	199
KE140189	110	424	AP2XII-2_peak756	106	.	4.65782	12.6335	10.6585	96
KE140190	227	649	AP2XII-2_peak757	121	.	4.96834	14.1642	12.1231	53
KE140193	253	850	AP2XII-2_peak758	202	.	6.52095	22.5543	20.2289	493
KE140198	152	660	AP2XII-2_peak759	219	.	6.83147	24.3626	21.9905	97
KE140201	242	472	AP2XII-2_peak760	48	.	3.26048	6.5009	4.86313	30
KE140203	33	692	AP2XII-2_peak761	275	.	7.76304	30.014	27.5185	413
KE140205	34	641	AP2XII-2_peak762	459	.	10.5577	48.6968	45.9818	255
KE140207	298	557	AP2XII-2_peak763	37	.	2.94995	5.33522	3.78186	154
KE140208	142	811	AP2XII-2_peak764	106	.	4.65782	12.6335	10.6585	162
KE140215	768	1201	AP2XII-2_peak765	43	.	3.10521	5.90783	4.31143	70
KE140219	367	721	AP2XII-2_peak766	168	.	5.89991	19.0613	16.8403	295
KE140221	189	827	AP2XII-2_peak767	237	.	7.14199	26.2098	23.7926	286
KE140223	33	864	AP2XII-2_peak768	4644	.	13.4145	468.013	464.485	507
KE140224	68	831	AP2XII-2_peak769	247	.	7.29725	27.1474	24.7095	376
KE140225	375	1169	AP2XII-2_peak770	185	.	6.21043	20.7865	18.5109	451
KE140226	24	875	AP2XII-2_peak771	4601	.	13.7602	463.625	460.107	265
KE140227	51	506	AP2XII-2_peak772	1361	.	21.5812	139.072	136.143	316
KE140230	21	440	AP2XII-2_peak773	99	.	4.50256	11.889	9.94764	258
KE140233	98	319	AP2XII-2_peak774	99	.	4.50256	11.889	9.94764	134
KE140234	74	1412	AP2XII-2_peak775	228	.	6.98673	25.2815	22.8862	927
KE140235	0	1025	AP2XII-2_peak776	211	.	6.67621	23.4535	21.1044	114
KE140236	10	785	AP2XII-2_peak777	504	.	11.1788	53.1487	50.4051	328
KE140237	36	423	AP2XII-2_peak778	60	.	3.571	7.74496	6.02741	99
KE140239	530	751	AP2XII-2_peak779	128	.	5.1236	14.9495	12.8764	49
KE140241	278	569	AP2XII-2_peak780	99	.	4.50256	11.889	9.94764	130
KE140242	1	277	AP2XII-2_peak781	18806	.	42.8248	1888.48	1880.66	83
KE140246	299	818	AP2XII-2_peak782	160	.	5.74465	18.2154	16.0225	265
KE140250	80	519	AP2XII-2_peak783	128	.	5.1236	14.9495	12.8764	52
KE140256	144	938	AP2XII-2_peak784	136	.	5.27887	15.7476	13.6424	608
KE140258	52	519	AP2XII-2_peak785	294	.	8.07356	31.9682	29.4402	265
KE140261	275	665	AP2XII-2_peak786	54	.	3.41574	7.11355	5.4353	41
KE140263	149	495	AP2XII-2_peak787	37	.	2.94995	5.33522	3.78186	261
KE140264	71	261	AP2XII-2_peak788	32	.	2.79469	4.78403	3.27572	100
KE140267	225	610	AP2XII-2_peak789	121	.	4.96834	14.1642	12.1231	175
KE138922	356	692	AP2XII-2_peak79	113	.	4.81308	13.392	11.3831	226
KE140268	236	450	AP2XII-2_peak790	72	.	3.88152	9.06113	7.26553	106
KE140271	203	543	AP2XII-2_peak791	79	.	4.03678	9.74455	7.9114	89
KE140273	111	665	AP2XII-2_peak792	323	.	8.53934	34.9609	32.3865	159
KE140274	111	737	AP2XII-2_peak793	160	.	5.74465	18.2154	16.0225	423
KE140276	252	503	AP2XII-2_peak794	48	.	3.26048	6.5009	4.86313	93
KE140278	50	444	AP2XII-2_peak795	427	.	10.092	45.4239	42.7355	221
KE140279	34	226	AP2XII-2_peak796	60	.	3.571	7.74496	6.02741	66
KE140283	31	475	AP2XII-2_peak797	136	.	5.27887	15.7476	13.6424	286
KE140286	490	886	AP2XII-2_peak798	219	.	6.83147	24.3626	21.9905	266
KE140287	497	943	AP2XII-2_peak799	265	.	7.60778	29.0497	26.572	362
KE140288	43	524	AP2XII-2_peak800	202	.	6.52095	22.5543	20.2289	189
KE140294	56	456	AP2XII-2_peak801	66	.	3.72626	8.39439	6.63777	215
KE140298	185	741	AP2XII-2_peak802	121	.	4.96834	14.1642	12.1231	306
KE140302	58	848	AP2XII-2_peak803	10023	.	16.5451	1007.41	1002.35	442
KE140304	122	673	AP2XII-2_peak804	256	.	7.45252	28.0941	25.6362	332
KE140306	41	739	AP2XII-2_peak805	193	.	6.36569	21.6652	19.3642	356
KE140307	261	750	AP2XII-2_peak806	237	.	7.14199	26.2098	23.7926	70
[truncated: 3,529 more rows]

## Sheet: HDAC3 peaks
Table S1B. Chromatin-associated regions of HDAC3 as determined by ChIPseq from Farhat et al 2020 [PMID: 32094587].
Chrom	Start	End	Name	Score	Strand	fold change	-log10(pValue)	-log10(qValue)	peak summit
KE138841	125	1773	TGME49_302057	501	.	2.96205	52.3259	50.1393	1134
KE138841	4511	4769	TGME49_300606	26	.	1.29327	3.95115	2.67342	128
KE138841	5742	6504	TGME49_300612	141	.	1.7201	15.9073	14.147	166
KE138841	6770	8290	TGME49_300618	218	.	1.95577	23.7992	21.8884	796
KE138841	8825	9546	TGME49_300641	351	.	2.1058	37.2697	35.1965	282
KE138841	12295	12981	TGME49_355100	138	.	1.52491	15.5572	13.806	272
KE138841	15162	16249	TGME49_355110	432	.	1.85329	45.4198	43.2785	852
KE138841	16699	18785	TGME49_300650	615	.	2.01802	63.7807	61.5398	306
KE138841	22965	23526	TGME49_300680	27	.	1.25469	4.03584	2.75576	26
KE138841	24543	26160	TGME49_300690	173	.	1.74723	19.1613	17.3335	336
KE138841	28403	28666	TGME49_300700	45	.	1.39235	5.91624	4.51299	86
KE138841	30265	31266	TGME49_301996	317	.	2.16645	33.7929	31.7532	654
KE138841	33081	35147	TGME49_302000	767	.	3.33849	79.0918	76.7956	1096
KE138842	76	920	HDAC3_peak_14	2014	.	8.3209	203.935	201.46	460
KE138845	572	890	HDAC3_peak_15	195	.	2.72116	21.3786	19.5066	163
KE138845	2397	2794	HDAC3_peak_16	74	.	2.00151	9.01671	7.46525	237
KE138851	3264	6133	TGME49_318880	231	.	2.90107	25.0763	23.1455	1538
KE138856	195	663	TGME49_321800	107	.	2.2264	12.4248	10.7582	168
KE138861	354	862	TGME49_253180	300	.	3.21592	32.0518	30.0305	151
KE138861	1808	2964	TGME49_253180	290	.	3.17094	31.0178	29.0086	894
KE138862	367	2037	Intergenic	1652	.	6.10063	167.694	165.253	931
KE138862	6931	7667	TGME49_217961	62	.	1.7965	7.73489	6.24327	191
KE138862	9617	10861	Intergenic	148	.	2.47378	16.667	14.8882	1059
KE138866	721	1676	Intergenic	177	.	2.6312	19.6138	17.7738	692
KE138866	4629	4893	TGME49_322000	86	.	1.95596	10.2488	8.65686	95
KE138866	7918	8700	TGME49_322010	906	.	4.38834	92.9513	90.6189	520
KE138866	9673	10356	TGME49_322010	219	.	2.45803	23.8709	21.9594	213
KE138866	12701	12974	TGME49_322020	67	.	1.77559	8.28988	6.77273	144
KE138866	18971	20306	TGME49_322030	231	.	2.90107	25.0763	23.1455	882
KE138868	745	1113	Intergenic	36	.	1.68667	5.05087	3.69504	240
KE138868	2232	2785	TGME49_322100	414	.	3.68818	43.6045	41.4767	226
KE138868	3955	4477	TGME49_322100	94	.	2.08558	11.024	9.4015	356
KE138868	6177	7221	TGME49_322110	148	.	2.33426	16.6711	14.8922	517
KE138868	13399	13811	TGME49_322120	203	.	2.76614	22.2824	20.3948	222
KE138871	57	1146	HDAC3_peak_35	5466	.	14.5916	549.338	546.636	430
KE138872	154	2549	TGME49_322210	5149	.	11.0448	517.621	514.931	1616
KE138874	6227	6507	TGME49_250955	44	.	1.75414	5.81567	4.41472	171
KE138876	149	2293	HDAC3_peak_38	13658	.	15.6396	1368.74	1365.84	578
KE138878	51	1975	HDAC3_peak_39	5680	.	11.3626	570.809	568.099	474
KE138881	82	1258	HDAC3_peak_40	3494	.	11.6268	352.014	349.415	820
KE138882	40	1041	HDAC3_peak_41	7212	.	16.5264	724.031	721.275	457
KE138883	80	1081	HDAC3_peak_42	5169	.	14.9551	519.657	516.966	562
KE138884	19	1002	Intergenic	36037	.	20.7694	3607.06	3603.79	350
KE138885	107	1074	TGME49_322600	3494	.	11.6268	352.014	349.415	252
KE138887	153	1079	HDAC3_peak_45	4243	.	13.156	427.031	424.385	599
KE138888	48	1511	HDAC3_peak_46	4255	.	13.1785	428.161	425.514	883
KE138889	33	893	HDAC3_peak_47	3504	.	11.6493	353.091	350.49	534
KE138890	64	1248	HDAC3_peak_48	5437	.	15.3151	546.497	543.796	893
KE138892	2959	3365	Intergenic	186	.	2.67618	20.489	18.6327	213
KE138892	15113	15747	Intergenic	888	.	4.46004	91.137	88.809	290
KE138892	16801	17120	Intergenic	92	.	1.9152	10.8806	9.26619	118
KE138892	17588	18325	TGME49_220740	589	.	3.51592	61.1404	58.9108	338
KE138892	18871	20179	TGME49_220740	537	.	3.22676	55.942	53.736	931
KE138892	23815	24297	TGME49_220740	368	.	3.1108	38.9621	36.8736	187
KE138892	25527	26093	TGME49_220730	77	.	1.85039	9.33647	7.77338	133
KE138892	29166	31594	Intergenic	1853	.	7.4879	187.761	185.3	1134
KE138893	11	985	HDAC3_peak_57	5527	.	15.6298	555.498	552.793	391
KE138894	47	931	HDAC3_peak_58	2415	.	9.26544	244.025	241.512	594
KE138895	55	1025	HDAC3_peak_59	5539	.	15.6523	556.702	553.998	522
KE138895	12643	13520	HDAC3_peak_60	5122	.	14.8652	514.922	512.233	390
KE138897	56	980	HDAC3_peak_61	2415	.	9.26544	244.025	241.512	348
KE138901	515	980	TGME49_322700	39	.	1.70916	5.3004	3.9293	147
KE138901	1726	2878	TGME49_322700	295	.	3.19343	31.5333	29.5181	296
KE138902	313	1089	HDAC3_peak_64	358	.	3.46329	37.949	35.8683	459
KE138903	1103	1442	HDAC3_peak_65	165	.	2.56374	18.3284	16.5136	236
KE138904	1748	2210	HDAC3_peak_66	49	.	1.79911	6.35213	4.92169	277
KE138905	60	971	TGME49_457310	3537	.	11.7167	356.324	353.722	254
KE138906	175	842	HDAC3_peak_68	321	.	3.30587	34.1555	32.1114	436
KE138907	158	844	HDAC3_peak_69	217	.	2.8336	23.664	21.7544	439
KE138908	294	559	TGME49_457320	46	.	1.77662	6.08128	4.66557	165
KE138909	1502	1773	HDAC3_peak_71	111	.	2.24889	12.7898	11.1125	169
KE138910	465	5380	HDAC3_peak_72	639	.	3.43775	66.2424	63.9913	236
KE138911	457	2821	HDAC3_peak_73	255	.	3.01352	27.4961	25.531	2128
KE138913	650	910	TGME49_457340	28	.	1.59671	4.10807	2.81574	155
KE138913	1876	2138	TGME49_457340	57	.	1.86658	7.19558	5.72271	105
KE138916	105	1573	HDAC3_peak_76	2652	.	9.80517	267.78	265.246	869
KE138917	5362	6507	TGME49_457390	1478	.	6.97157	150.32	147.897	734
KE138918	49	1301	TGME49_457400	684	.	4.65521	70.742	68.4739	239
KE138918	3106	3449	TGME49_457400	46	.	1.77662	6.08128	4.66557	214
KE138919	178	499	TGME49_457410	54	.	1.84409	6.90933	5.45036	164
KE138919	4455	4804	TGME49_457430	71	.	1.97903	8.7011	7.16216	185
KE138928	248	548	TGME49_457550	46	.	1.77662	6.08128	4.66557	161
KE138929	796	1268	HDAC3_peak_83	491	.	3.98054	51.3472	49.1657	288
KE138936	838	1126	TGME49_457620	54	.	1.84409	6.90933	5.45036	95
KE138936	3282	3755	Intergenic	226	.	2.87858	24.6022	22.6784	250
KE138937	254	1048	HDAC3_peak_86	1496	.	7.01654	152.031	149.606	377
KE138942	802	2276	Intergenic	2424	.	9.28793	245.003	242.489	1275
KE138943	1136	1854	TGME49_457690	781	.	4.97005	80.4539	78.1539	562
KE138945	343	623	TGME49_457730	57	.	1.86658	7.19558	5.72271	103
KE138946	1136	3130	Intergenic	3270	.	11.1545	329.609	327.027	1043
KE138950	302	683	HDAC3_peak_91	97	.	2.15894	11.3555	9.72208	136
KE138958	1178	2132	TGME49_457930	71	.	1.97903	8.7011	7.16216	714
KE138962	36	638	TGME49_457980	553	.	4.20543	57.5851	55.371	158
KE138963	0	995	TGME49_457990	978	.	5.57725	100.247	97.8988	140
KE138964	183	982	HDAC3_peak_95	375	.	3.53076	39.6171	37.5215	289
KE138964	1324	2242	HDAC3_peak_96	403	.	3.64321	42.4519	40.3329	172
KE138964	2619	3250	HDAC3_peak_97	403	.	3.64321	42.4519	40.3329	422
KE138966	536	1060	HDAC3_peak_98	353	.	3.44081	37.3986	35.3228	351
KE138969	427	781	TGME49_458040	30	.	1.6192	4.33534	3.02676	237
KE138971	259	1228	TGME49_458060	65	.	1.93405	8.08424	6.57103	420
KE138977	404	2044	TGME49_458080	2763	.	10.0525	278.861	276.318	1358
KE138984	541	915	TGME49_458170	97	.	2.15894	11.3555	9.72208	267
KE138997	2000	2363	TGME49_458330	100	.	2.18143	11.7076	10.0627	202
KE138998	119	1307	TGME49_458340	148	.	2.47378	16.667	14.8882	224
KE138999	254	704	TGME49_458350	57	.	1.86658	7.19558	5.72271	391
KE139000	206	1144	HDAC3_peak_106	788	.	4.99254	81.1626	78.8605	253
KE139002	38	1155	HDAC3_peak_107	831	.	5.12747	85.4552	83.1407	144
KE139005	241	1118	HDAC3_peak_108	270	.	3.08098	28.9867	27.0024	733
KE139013	130	894	HDAC3_peak_109	889	.	5.30739	91.2846	88.9559	489
KE139015	908	1279	TGME49_458450	54	.	1.84409	6.90933	5.45036	302
KE139019	838	1855	TGME49_458520	1221	.	6.27441	124.537	122.147	918
KE139020	104	568	HDAC3_peak_112	315	.	3.28338	33.6252	31.5866	191
KE139031	237	827	TGME49_458650	104	.	2.20391	12.064	10.4082	243
KE139032	216	638	TGME49_458660	140	.	2.4288	15.8595	14.0997	119
KE139044	274	1012	HDAC3_peak_115	631	.	4.4753	65.3743	63.1264	425
KE139046	916	1316	TGME49_458760	118	.	2.29387	13.5326	11.834	238
KE139049	304	690	TGME49_458790	57	.	1.86658	7.19558	5.72271	221
KE139063	546	2877	TGME49_458930	3473	.	10.7651	349.929	347.331	1536
KE139065	355	718	HDAC3_peak_119	24	.	1.55174	3.67073	2.41138	236
KE139069	367	730	HDAC3_peak_120	107	.	2.2264	12.4248	10.7582	203
KE139072	764	1076	TGME49_458970	44	.	1.75414	5.81567	4.41472	151
KE139073	193	810	HDAC3_peak_122	310	.	3.26089	33.0977	31.0649	361
KE139087	131	549	HDAC3_peak_123	152	.	2.49627	17.0766	15.2886	128
KE139093	470	833	TGME49_460340	60	.	1.88907	7.48685	6.00031	247
KE139095	1156	1476	TGME49_460370	49	.	1.79911	6.35213	4.92169	173
KE139102	428	958	TGME49_460450	44	.	1.75414	5.81567	4.41472	306
KE139104	737	1099	TGME49_460470	46	.	1.77662	6.08128	4.66557	40
KE139105	556	818	TGME49_460480	57	.	1.86658	7.19558	5.72271	151
KE139109	50	1119	HDAC3_peak_129	342	.	3.39583	36.3061	34.2404	830
KE139112	205	635	TGME49_460550	57	.	1.86658	7.19558	5.72271	144
KE139114	95	744	HDAC3_peak_131	152	.	2.49627	17.0766	15.2886	131
KE139115	280	1013	HDAC3_peak_132	1461	.	6.92659	148.615	146.193	542
KE139125	58	948	HDAC3_peak_133	3765	.	12.189	379.168	376.55	247
KE139126	102	972	HDAC3_peak_134	6913	.	18.1486	694.088	691.34	464
KE139127	21	1933	HDAC3_peak_135	3707	.	9.86389	373.334	370.72	309
KE139128	74	1103	HDAC3_peak_136	3081	.	10.7497	310.711	308.144	754
KE139129	127	651	HDAC3_peak_137	2513	.	9.49033	253.851	251.33	270
KE139135	445	1912	TGME49_323110	326	.	3.32836	34.6889	32.639	319
KE139135	2940	4516	TGME49_323110	111	.	2.24889	12.7898	11.1125	872
KE139136	88	954	Intergenic	2444	.	9.3329	246.962	244.446	398
KE139138	52	974	HDAC3_peak_141	2967	.	10.5023	299.307	296.748	313
KE139140	2363	2881	Intergenic	315	.	3.28338	33.6252	31.5866	279
KE139140	3235	3500	Intergenic	54	.	1.84409	6.90933	5.45036	121
KE139140	8356	9288	TGME49_323310	227	.	2.53298	24.634	22.71	217
KE139140	9908	10730	TGME49_323310	185	.	2.40166	20.4225	18.5703	453
KE139140	11730	12187	Intergenic	173	.	2.31927	19.2196	17.3876	189
KE139140	15104	16294	Intergenic	148	.	2.44961	16.6426	14.8683	768
KE139143	996	1380	HDAC3_peak_148	80	.	2.04649	9.66204	8.08638	203
KE139144	414	887	HDAC3_peak_149	331	.	3.35085	35.2251	33.1699	239
KE139145	66	1590	HDAC3_peak_150	3739	.	10.3076	376.56	373.944	938
KE139147	182	612	HDAC3_peak_151	77	.	2.024	9.33704	7.77338	332
KE139147	1988	2353	HDAC3_peak_152	54	.	1.84409	6.90933	5.45036	117
KE139149	18	955	HDAC3_peak_153	3842	.	12.3464	386.862	384.239	510
KE139151	377	859	HDAC3_peak_154	57	.	1.86658	7.19558	5.72271	284
KE139158	64	1240	TGME49_323400	5480	.	13.7729	550.767	548.064	435
KE139159	58	982	HDAC3_peak_156	2813	.	10.165	283.936	281.39	641
KE139165	179	1460	HDAC3_peak_157	7662	.	13.8306	769.05	766.283	210
KE139165	1798	2257	HDAC3_peak_158	1002	.	4.36898	102.611	100.257	230
KE139166	51	1508	TGME49_330000	5821	.	11.0001	584.898	582.184	328
KE139167	26	1572	TGME49_255060	4831	.	14.077	485.853	483.177	315
KE139172	28	991	HDAC3_peak_161	3569	.	11.7842	359.566	356.961	557
KE139173	27	1185	HDAC3_peak_162	4221	.	13.111	424.773	422.129	749
KE139174	755	2270	HDAC3_peak_163	125	.	2.33885	14.292	12.5723	143
KE139182	53	929	HDAC3_peak_164	2813	.	10.165	283.936	281.39	313
KE139183	10379	10707	HDAC3_peak_165	34	.	1.66418	4.8068	3.46636	239
KE139185	290	1219	HDAC3_peak_166	3699	.	12.0541	372.605	369.991	379
KE139189	106	1151	HDAC3_peak_167	3580	.	11.8067	360.648	358.042	650
KE139190	690	1154	HDAC3_peak_168	90	.	2.11396	10.6646	9.05367	194
KE139191	293	679	HDAC3_peak_169	274	.	2.6446	29.4608	27.4728	205
KE139191	1370	3803	HDAC3_peak_170	762	.	4.00079	78.5466	76.2523	1987
KE139191	4145	5376	HDAC3_peak_171	726	.	3.91318	74.9162	72.6337	524
KE139192	121	505	HDAC3_peak_172	80	.	1.78131	9.66239	8.08672	275
KE139192	1142	3533	HDAC3_peak_173	1470	.	4.4474	149.52	147.098	1353
KE139192	4695	6826	HDAC3_peak_174	679	.	3.1605	70.2034	67.9375	218
KE139194	3971	5001	Intergenic	956	.	5.50979	97.9827	95.6389	333
KE139194	5637	6370	Intergenic	605	.	4.38534	62.7423	60.5053	322
KE139198	137	831	TGME49_460580	691	.	4.6777	71.4225	69.1519	179
KE139199	101	1168	TGME49_460590	3623	.	11.8966	364.984	362.376	621
KE139200	4026	4500	Intergenic	90	.	2.11396	10.6646	9.05367	335
KE139204	651	914	HDAC3_peak_180	71	.	1.97903	8.7011	7.16216	117
KE139205	475	803	HDAC3_peak_181	90	.	2.11396	10.6646	9.05367	141
KE139208	95	1002	HDAC3_peak_182	1402	.	6.76917	142.69	140.276	537
KE139210	261	534	TGME49_460630	36	.	1.68667	5.05087	3.69504	129
KE139213	195	519	TGME49_460650	57	.	1.86658	7.19558	5.72271	172
KE139215	418	1156	HDAC3_peak_185	479	.	3.93556	50.1284	47.9546	562
KE139220	312	749	TGME49_460730	104	.	2.20391	12.064	10.4082	204
KE139222	2439	3641	Intergenic	2434	.	9.31041	245.982	243.467	1012
KE139226	70	530	TGME49_460810	169	.	2.58623	18.7531	16.9298	215
KE139228	525	1161	TGME49_460830	57	.	1.86658	7.19558	5.72271	235
KE139230	2546	3025	TGME49_460880	60	.	1.88907	7.48685	6.00031	394
KE139231	397	960	TGME49_460890	2854	.	10.2549	288.014	285.465	216
KE139232	904	1647	HDAC3_peak_192	1189	.	6.18445	121.315	118.93	473
KE139234	240	1031	TGME49_460910	305	.	3.2384	32.5732	30.5462	713
KE139238	1167	1840	TGME49_460970	97	.	2.15894	11.3555	9.72208	190
KE139242	1754	2062	TGME49_461020	54	.	1.84409	6.90933	5.45036	99
KE139247	149	822	HDAC3_peak_196	611	.	4.40783	63.397	61.1572	195
KE139258	1048	3451	Intergenic	1794	.	7.78117	181.941	179.487	1016
KE139261	278	588	TGME49_461220	62	.	1.91156	7.78308	6.2831	176
KE139261	1423	2086	Intergenic	3071	.	10.7272	309.67	307.103	254
KE139262	302	724	TGME49_461230	93	.	2.13645	11.0078	9.38558	272
KE139272	443	739	HDAC3_peak_201	22	.	1.52925	3.4608	2.21855	245
KE139276	447	2216	TGME49_461370	3638	.	11.4049	366.477	363.868	966
KE139280	353	672	TGME49_461410	74	.	2.00151	9.01671	7.46525	154
KE139286	116	1944	TGME49_322800	39290	.	13.5936	3932.38	3929.07	1100
KE139289	41	1030	HDAC3_peak_205	1009	.	5.66721	103.291	100.937	197
KE139291	118	956	HDAC3_peak_206	177	.	2.6312	19.6138	17.7738	192
KE139297	182	604	TGME49_459150	100	.	2.18143	11.7076	10.0627	259
KE139300	203	488	TGME49_459180	71	.	1.97903	8.7011	7.16216	200
KE139303	964	1451	HDAC3_peak_209	279	.	3.12596	29.9961	27.9993	307
KE139307	263	522	TGME49_459240	49	.	1.79911	6.35213	4.92169	112
KE139308	975	1282	TGME49_459260	68	.	1.95654	8.39026	6.86411	123
KE139312	257	888	TGME49_459300	111	.	2.24889	12.7898	11.1125	133
KE139318	704	1051	TGME49_459400	137	.	2.40631	15.4616	13.7116	229
KE139318	1663	2617	TGME49_459400	41	.	1.73165	5.55536	4.16921	527
KE139326	654	981	HDAC3_peak_215	397	.	3.62072	41.8795	39.7651	175
KE139332	99	512	HDAC3_peak_216	208	.	2.78863	22.7395	20.8445	267
KE139342	250	872	TGME49_459590	57	.	1.86658	7.19558	5.72271	482
KE139343	217	559	TGME49_459600	104	.	2.20391	12.064	10.4082	193
KE139353	229	1082	HDAC3_peak_219	882	.	5.2849	90.5494	88.2225	538
KE139354	163	1453	HDAC3_peak_220	896	.	5.32987	92.0216	89.6912	258
KE139357	266	703	TGME49_459750	148	.	2.47378	16.667	14.8882	228
KE139362	593	890	TGME49_459840	51	.	1.8216	6.62816	5.18338	143
KE139363	35	1129	HDAC3_peak_223	1078	.	5.86961	110.24	107.872	168
KE139372	326	663	TGME49_459930	44	.	1.75414	5.81567	4.41472	74
KE139374	32	1213	HDAC3_peak_225	2916	.	10.3899	294.16	291.605	217
KE139375	531	828	TGME49_459940	71	.	1.97903	8.7011	7.16216	91
KE139376	368	715	HDAC3_peak_227	39	.	1.70916	5.3004	3.9293	243
KE139377	135	742	TGME49_459950	18	.	1.48427	3.05871	1.85139	28
KE139385	223	1275	HDAC3_peak_229	725	.	4.79014	74.8557	72.5734	868
KE139386	955	1368	HDAC3_peak_230	190	.	2.69867	20.932	19.0679	167
KE139391	283	560	TGME49_460130	46	.	1.77662	6.08128	4.66557	181
KE139395	289	767	TGME49_460160	57	.	1.86658	7.19558	5.72271	78
KE139401	282	540	TGME49_460220	24	.	1.55174	3.67073	2.41138	208
KE139401	963	1342	TGME49_460220	144	.	2.45129	16.2613	14.4919	217
KE139424	258	571	HDAC3_peak_235	18877	.	36.3972	1890.72	1887.73	132
KE139426	121	743	HDAC3_peak_236	426	.	3.73316	44.7676	42.631	231
KE139426	1055	3150	HDAC3_peak_237	926	.	5.41983	94.9878	92.6506	306
KE139427	5111	5958	HDAC3_peak_238	122	.	2.31636	13.9102	12.201	278
KE139427	10561	10931	HDAC3_peak_239	34	.	1.66418	4.8068	3.46636	247
KE139427	12970	13762	HDAC3_peak_240	39	.	1.70916	5.3004	3.9293	662
KE139428	85	894	HDAC3_peak_241	300	.	3.21592	32.0518	30.0305	622
KE139428	1180	2232	HDAC3_peak_242	1040	.	5.75716	106.363	104.002	630
KE139429	46	981	HDAC3_peak_243	5733	.	16.0121	576.058	573.347	554
KE139431	165	924	TGME49_461490	3548	.	11.7392	357.404	354.801	491
KE139432	121	813	TGME49_461500	986	.	5.59974	101.006	98.6557	250
KE139435	4545	5502	Intergenic	57	.	1.86658	7.19558	5.72271	556
KE139436	688	6227	TGME49_223150	170	.	2.36798	18.8843	17.0595	4861
KE139555	394	756	TGME49_325800	54	.	1.84409	6.90933	5.45036	139
KE139583	168	432	HDAC3_peak_249	71	.	1.97903	8.7011	7.16216	57
KE139708	191	693	HDAC3_peak_250	57	.	1.86658	7.19558	5.72271	154
KE139773	75	729	HDAC3_peak_251	173	.	2.60872	19.1816	17.35	97
KE139811	10392	10871	HDAC3_peak_252	111	.	2.24889	12.7898	11.1125	282
KE139814	13488	14696	HDAC3_peak_253	14470	.	13.8641	1450	1447.09	482
KE139816	5372	6027	Intergenic	77	.	2.024	9.33704	7.77338	587
KE139817	4952	5252	TGME49_328900	68	.	1.95654	8.39026	6.86411	215
KE139817	7703	8026	TGME49_328900	122	.	2.31636	13.9102	12.201	98
KE139817	13011	13405	TGME49_328900	292	.	2.55521	31.2182	29.2077	182
KE139817	13680	15885	Intergenic	1611	.	5.45138	163.58	161.143	712
KE139818	4620	4969	TGME49_212735	41	.	1.73165	5.55536	4.16921	275
KE139818	10496	11099	TGME49_212710	133	.	2.38383	15.0677	13.3276	380
KE139819	4367	4630	TGME49_329000	36	.	1.68667	5.05087	3.69504	93
KE139819	4916	5388	TGME49_329000	65	.	1.93405	8.08424	6.57103	112
KE139821	2119	2411	HDAC3_peak_263	148	.	2.47378	16.667	14.8882	173
KE139822	7503	7837	Intergenic	34	.	1.66418	4.8068	3.46636	261
KE139822	8575	9278	Intergenic	152	.	2.49627	17.0766	15.2886	459
KE139822	17344	17819	Intergenic	97	.	2.15894	11.3555	9.72208	354
KE139823	1144	1454	HDAC3_peak_267	93	.	2.13645	11.0078	9.38558	118
KE139826	207	992	TGME49_329200	44	.	1.75414	5.81567	4.41472	227
KE139826	1303	1585	TGME49_329200	55	.	1.80387	6.98023	5.51977	141
KE139826	2041	2527	TGME49_329200	111	.	2.1193	12.7945	11.1171	286
KE139826	4000	4710	TGME49_329200	264	.	2.65619	28.443	26.4678	487
KE139826	5161	5704	TGME49_329200	148	.	2.17001	16.6744	14.8954	190
KE139826	5968	6705	TGME49_329200	81	.	1.8453	9.68186	8.10584	567
KE139826	7755	8093	TGME49_329200	47	.	1.68634	6.19964	4.78129	85
KE139830	1740	2256	HDAC3_peak_275	54	.	1.84409	6.90933	5.45036	141
KE139832	24	2198	HDAC3_peak_276	3507	.	8.33019	353.363	350.763	415
KE139833	87	995	HDAC3_peak_277	4770	.	14.1905	479.75	477.077	499
KE139836	32	1406	HDAC3_peak_278	4334	.	13.3359	436.09	433.439	798
KE139837	14	1007	HDAC3_peak_279	3831	.	12.3239	385.76	383.139	388
KE139838	223	1140	HDAC3_peak_280	5063	.	14.7527	509.018	506.332	566
KE139839	114	2203	HDAC3_peak_281	3133	.	9.47287	315.912	313.341	1650
KE139841	770	1965	TGME49_329300	644	.	4.52027	66.7035	64.4504	779
KE139841	6699	7056	TGME49_329300	34	.	1.66418	4.8068	3.46636	44
KE139841	7409	8542	TGME49_329300	195	.	2.72116	21.3786	19.5066	728
KE139841	8936	9544	TGME49_329300	409	.	3.66569	43.0268	40.9034	319
KE139841	10114	10659	TGME49_329300	93	.	2.13645	11.0078	9.38558	451
KE139843	174	1913	HDAC3_peak_287	889	.	5.30739	91.2846	88.9559	673
KE139843	2548	4106	HDAC3_peak_288	351	.	3.41321	37.2333	35.1604	483
KE139843	4589	4884	HDAC3_peak_289	50	.	1.78903	6.51181	5.07795	144
KE139843	9932	10532	HDAC3_peak_290	111	.	2.24889	12.7898	11.1125	429
KE139843	12452	13408	HDAC3_peak_291	100	.	2.18143	11.7076	10.0627	629
KE139844	10011	10669	TGME49_314650	403	.	3.64321	42.4519	40.3329	259
KE139848	4931	5291	HDAC3_peak_293	15	.	1.43929	2.68074	1.50919	352
KE139850	40	893	HDAC3_peak_294	4620	.	13.8982	464.699	462.033	473
KE139857	0	503	HDAC3_peak_295	16913	.	33.9751	1694.25	1691.3	320
KE139858	36	433	HDAC3_peak_296	10725	.	24.5579	1075.4	1072.57	226
KE139860	317	1079	HDAC3_peak_297	137	.	2.40631	15.4616	13.7116	298
KE139863	8	395	HDAC3_peak_298	113784	.	37.4247	11382.6	11378.4	236
KE139865	263	649	HDAC3_peak_299	270	.	3.08098	28.9867	27.0024	221
KE139866	0	634	HDAC3_peak_300	13841	.	23.709	1387.02	1384.12	212
KE139867	39	558	HDAC3_peak_301	151116	.	33.5685	15116.2	15111.7	339
KE139869	271	821	HDAC3_peak_302	479	.	3.93556	50.1284	47.9546	212
KE139870	35	519	HDAC3_peak_303	90273	.	32.3047	9031.31	9027.38	294
KE139871	287	725	HDAC3_peak_304	74	.	2.00151	9.01671	7.46525	249
KE139872	495	907	HDAC3_peak_305	104	.	2.20391	12.064	10.4082	330
KE139873	140	1416	HDAC3_peak_306	503	.	4.02552	52.5757	50.387	584
KE139878	21	866	HDAC3_peak_307	75203	.	19.7885	7524.19	7520.39	504
KE139884	42	404	HDAC3_peak_308	17543	.	33.5228	1757.28	1754.31	213
KE139888	409	757	HDAC3_peak_309	60	.	1.88907	7.48685	6.00031	197
KE139891	80	1105	HDAC3_peak_310	6769	.	16.6163	679.709	676.966	752
KE139892	2	506	HDAC3_peak_311	120779	.	35.4039	12082.2	12078	296
KE139898	0	419	HDAC3_peak_312	47981	.	28.4697	4801.61	4798.16	271
KE139899	18	855	HDAC3_peak_313	222681	.	17.5045	22273.6	22268.2	280
KE139902	440	1989	HDAC3_peak_314	1165	.	6.11699	118.915	116.533	614
KE139904	90	777	HDAC3_peak_315	51420	.	31.8693	5145.53	5142.04	526
KE139906	12	575	HDAC3_peak_316	34929	.	26.0577	3496.18	3492.93	216
KE139912	0	520	HDAC3_peak_317	63729	.	26.0108	6376.58	6372.93	368
KE139913	266	569	HDAC3_peak_318	71	.	1.97903	8.7011	7.16216	188
KE139915	0	947	HDAC3_peak_319	33614	.	26.8772	3364.7	3361.48	207
KE139916	45	678	HDAC3_peak_320	44085	.	25.4825	4411.9	4408.51	182
KE139917	0	530	HDAC3_peak_321	41762	.	37.7403	4179.6	4176.24	140
KE139918	110	1212	HDAC3_peak_322	956	.	5.50979	97.9827	95.6389	862
KE139919	245	1123	HDAC3_peak_323	3689	.	12.0316	371.514	368.901	465
KE139923	355	653	HDAC3_peak_324	71	.	1.97903	8.7011	7.16216	132
KE139925	3	667	HDAC3_peak_325	22794	.	19.9406	2282.52	2279.47	268
KE139926	1	481	HDAC3_peak_326	8779	.	21.3645	880.757	877.963	309
KE139927	25	939	HDAC3_peak_327	177167	.	16.7505	17721.5	17716.7	457
KE139933	4	452	HDAC3_peak_328	29026	.	31.6715	2905.81	2902.66	226
KE139934	6	449	HDAC3_peak_329	10739	.	24.5804	1076.8	1073.97	240
KE139938	17	718	HDAC3_peak_330	161610	.	27.5936	16165.6	16161.1	187
KE139941	23	672	HDAC3_peak_331	54859	.	30.0569	5489.5	5485.96	324
KE139943	229	1580	HDAC3_peak_332	746	.	4.85761	76.9401	74.6508	541
KE139944	73	391	HDAC3_peak_333	182	.	2.65369	20.0496	18.2014	148
KE139945	1	601	HDAC3_peak_334	132884	.	31.2122	13292.7	13288.4	298
KE139947	71	523	HDAC3_peak_335	21579	.	29.8862	2160.93	2157.9	240
KE139949	6	463	HDAC3_peak_336	26451	.	30.9471	2648.25	2645.14	249
KE139951	0	499	HDAC3_peak_337	6261	.	16.9791	628.842	626.114	268
KE139956	105	453	HDAC3_peak_338	97	.	2.15894	11.3555	9.72208	136
KE139957	5	581	HDAC3_peak_339	52042	.	35.0705	5207.72	5204.22	180
KE139958	54	478	HDAC3_peak_340	26825	.	33.8439	2685.66	2682.54	197
KE139960	9	603	HDAC3_peak_341	8063	.	19.4609	809.081	806.303	498
KE139966	56	1017	HDAC3_peak_342	3986	.	12.6388	401.253	398.621	656
KE139970	4	656	HDAC3_peak_343	18018	.	26.934	1804.83	1801.86	419
KE139972	4	418	HDAC3_peak_344	33784	.	36.9717	3381.65	3378.43	189
KE139978	82	980	HDAC3_peak_345	4053	.	12.7737	407.939	405.303	481
KE139979	54	1045	HDAC3_peak_346	443	.	3.80063	46.5317	44.3823	205
KE139981	44	746	HDAC3_peak_347	30618	.	29.0406	3064.99	3061.81	527
KE139983	20	384	HDAC3_peak_348	28218	.	34.4322	2824.99	2821.85	268
KE139984	68	718	HDAC3_peak_349	68335	.	31.0889	6837.23	6833.52	462
KE139985	39	1121	HDAC3_peak_350	6648	.	17.6763	667.558	664.818	724
KE139986	48	1025	HDAC3_peak_351	5075	.	14.7752	510.198	507.511	530
KE139987	168	470	HDAC3_peak_352	62	.	1.91156	7.78308	6.2831	91
KE139991	16	502	HDAC3_peak_353	46296	.	32.3659	4633.04	4629.62	326
KE139992	134	559	HDAC3_peak_354	585	.	4.31787	60.7914	58.5629	192
KE139994	15	350	HDAC3_peak_355	3397	.	11.4244	342.366	339.774	293
KE139996	1	318	HDAC3_peak_356	121918	.	37.6761	12196	12191.8	104
KE139997	39	836	HDAC3_peak_357	5075	.	14.7752	510.198	507.511	332
KE139998	149	522	HDAC3_peak_358	173	.	2.60872	19.1816	17.35	179
KE140003	314	724	HDAC3_peak_359	90	.	2.11396	10.6646	9.05367	298
KE140007	63	581	HDAC3_peak_360	54600	.	31.6567	5463.64	5460.1	184
KE140009	135	911	HDAC3_peak_361	250	.	2.99103	27.0057	25.0473	182
KE140011	213	880	HDAC3_peak_362	3019	.	10.6148	304.477	301.914	443
KE140012	1	531	HDAC3_peak_363	18683	.	29.2559	1871.34	1868.36	252
KE140013	8	423	HDAC3_peak_364	26248	.	30.9477	2627.94	2624.83	338
KE140014	182	886	HDAC3_peak_365	208	.	2.78863	22.7395	20.8445	263
KE140016	10	690	HDAC3_peak_366	24970	.	21.0118	2500.13	2497.04	459
KE140018	8	466	HDAC3_peak_367	15150	.	31.3945	1517.96	1515.03	275
KE140019	376	656	HDAC3_peak_368	97	.	2.15894	11.3555	9.72208	127
KE140020	66	506	HDAC3_peak_369	1063	.	5.82463	108.684	106.319	205
KE140023	8	433	HDAC3_peak_370	22621	.	32.4935	2265.2	2262.16	250
KE140026	38	666	HDAC3_peak_371	36657	.	32.7398	3669.02	3665.75	294
KE140034	258	630	HDAC3_peak_372	44	.	1.75414	5.81567	4.41472	154
KE140039	71	415	HDAC3_peak_373	165	.	2.56374	18.3284	16.5136	153
KE140044	2	416	HDAC3_peak_374	81654	.	35.0973	8169.33	8165.48	185
KE140045	1	636	HDAC3_peak_375	70704	.	21.0807	7074.14	7070.4	361
KE140046	0	288	HDAC3_peak_376	41532	.	37.1523	4156.55	4153.2	132
KE140048	112	810	HDAC3_peak_377	185041	.	19.6001	18509	18504.2	460
KE140051	86	663	HDAC3_peak_378	802	.	5.03752	82.5858	80.2792	262
KE140052	0	464	HDAC3_peak_379	28708	.	32.9132	2874.02	2870.87	225
KE140053	650	1538	HDAC3_peak_380	510	.	4.04801	53.1936	51.0012	399
KE140059	3	472	HDAC3_peak_381	79428	.	31.528	7946.67	7942.84	221
KE140061	19	327	HDAC3_peak_382	467	.	3.89058	48.9195	46.7535	133
KE140066	215	969	HDAC3_peak_383	217	.	2.8336	23.664	21.7544	331
KE140071	202	514	HDAC3_peak_384	77	.	2.024	9.33704	7.77338	134
KE140072	104	367	HDAC3_peak_385	97	.	2.15894	11.3555	9.72208	128
KE140076	1	417	HDAC3_peak_386	80121	.	34.986	8015.94	8012.1	186
KE140077	0	606	HDAC3_peak_387	26470	.	28.8324	2650.21	2647.1	341
KE140078	0	295	HDAC3_peak_388	52355	.	36.4052	5239.05	5235.54	128
KE140081	21	335	HDAC3_peak_389	14924	.	31.0572	1495.39	1492.47	147
KE140082	3006	3597	HDAC3_peak_390	222	.	2.85609	24.1314	22.2146	274
KE140085	180	637	HDAC3_peak_391	310	.	3.26089	33.0977	31.0649	179
KE140087	233	1227	HDAC3_peak_392	245	.	2.96854	26.5184	24.5669	174
KE140088	15	734	HDAC3_peak_393	16503	.	23.0849	1653.33	1650.38	181
KE140089	345	866	HDAC3_peak_394	326	.	3.32836	34.6889	32.639	321
KE140094	26	504	HDAC3_peak_395	169227	.	33.1363	16927.4	16922.8	304
KE140095	271	702	HDAC3_peak_396	904	.	5.35236	92.7604	90.4283	248
KE140097	0	968	HDAC3_peak_397	16062	.	24.0572	1609.16	1606.22	386
KE140098	16	516	HDAC3_peak_398	26326	.	33.4385	2635.75	2632.64	160
KE140099	40	951	HDAC3_peak_399	3602	.	11.8517	362.814	360.208	540
KE140100	1274	1792	HDAC3_peak_400	34	.	1.66418	4.8068	3.46636	451
KE140100	2100	2396	HDAC3_peak_401	28	.	1.59671	4.10807	2.81574	85
KE140103	109	371	HDAC3_peak_402	107	.	2.2264	12.4248	10.7582	98
KE140105	0	473	HDAC3_peak_403	20098	.	32.6161	2012.88	2009.87	258
KE140108	58	955	HDAC3_peak_404	4539	.	13.7407	456.643	453.982	577
KE140110	266	543	HDAC3_peak_405	34	.	1.66418	4.8068	3.46636	62
KE140111	46	796	HDAC3_peak_406	43755	.	31.3322	4378.95	4375.56	404
KE140121	20	499	HDAC3_peak_407	48224	.	36.8062	4825.93	4822.47	169
KE140123	142	875	HDAC3_peak_408	3387	.	11.4019	341.298	338.707	298
KE140127	109	508	HDAC3_peak_409	114	.	2.27138	13.1591	11.4711	258
KE140133	7	517	HDAC3_peak_410	97127	.	33.828	9716.72	9712.73	329
KE140134	0	687	HDAC3_peak_411	13781	.	23.7002	1381.04	1378.15	506
KE140145	4	546	HDAC3_peak_412	23939	.	36.4706	2396.99	2393.92	283
KE140146	585	1040	HDAC3_peak_413	270	.	3.08098	28.9867	27.0024	211
KE140148	0	485	HDAC3_peak_414	38353	.	32.1231	3838.61	3835.31	215
KE140149	127	935	HDAC3_peak_415	1032	.	5.73468	105.593	103.233	461
KE140151	1	262	HDAC3_peak_416	18160	.	35.8024	1819.02	1816.05	136
KE140155	12	509	HDAC3_peak_417	11373	.	25.5924	1140.23	1137.38	158
KE140157	50	751	HDAC3_peak_418	102679	.	31.6613	10272	10268	278
KE140160	39	963	HDAC3_peak_419	6875	.	18.0811	690.283	687.536	648
KE140163	3	516	HDAC3_peak_420	44500	.	32.1045	4453.42	4450.02	211
KE140167	13	629	HDAC3_peak_421	16276	.	24.8392	1630.58	1627.64	284
KE140169	684	1174	HDAC3_peak_422	331	.	3.35085	35.2251	33.1699	284
KE140170	524	1234	HDAC3_peak_423	986	.	5.59974	101.006	98.6557	371
KE140174	132	553	HDAC3_peak_424	375	.	3.53076	39.6171	37.5215	158
KE140178	0	298	HDAC3_peak_425	7091	.	18.4634	711.906	709.154	158
KE140184	5	515	HDAC3_peak_426	27908	.	30.9502	2793.94	2790.8	284
KE140188	0	505	HDAC3_peak_427	29185	.	33.7098	2921.66	2918.5	212
KE140193	130	959	HDAC3_peak_428	75136	.	23.8742	7517.4	7513.6	549
KE140194	140	777	HDAC3_peak_429	43273	.	34.3163	4330.7	4327.32	341
KE140200	0	440	HDAC3_peak_430	4957	.	14.5503	498.433	495.751	151
KE140201	173	911	HDAC3_peak_431	270	.	3.08098	28.9867	27.0024	180
KE140202	739	1100	HDAC3_peak_432	49	.	1.79911	6.35213	4.92169	56
KE140203	9	694	HDAC3_peak_433	41775	.	22.2498	4180.89	4177.54	167
KE140207	119	718	HDAC3_peak_434	60282	.	30.879	6031.9	6028.29	324
KE140208	68	937	HDAC3_peak_435	49644	.	16.8302	4967.89	4964.42	230
KE140212	622	1192	HDAC3_peak_436	125	.	2.33885	14.292	12.5723	371
KE140215	794	1159	HDAC3_peak_437	51	.	1.8216	6.62816	5.18338	182
KE140218	13	917	HDAC3_peak_438	58960	.	23.8751	5899.65	5896.06	357
KE140219	353	737	HDAC3_peak_439	1547	.	7.15148	157.198	154.767	211
KE140223	64	857	HDAC3_peak_440	3312	.	11.2445	333.848	331.262	410
KE140225	158	1495	HDAC3_peak_441	1411	.	6.79165	143.532	141.117	651
KE140226	20	900	HDAC3_peak_442	6510	.	17.4289	653.758	651.022	418
KE140227	49	506	HDAC3_peak_443	133526	.	30.0649	13357	13352.7	306
KE140228	23	507	HDAC3_peak_444	5564	.	15.6973	559.113	556.408	207
KE140230	0	588	HDAC3_peak_445	5122	.	14.8652	514.922	512.233	293
KE140234	150	631	HDAC3_peak_446	51	.	1.8216	6.62816	5.18338	48
KE140234	973	1259	HDAC3_peak_447	20	.	1.50676	3.25677	2.03197	237
KE140235	0	1364	HDAC3_peak_448	14628	.	11.6503	1465.79	1462.87	172
KE140236	6	809	HDAC3_peak_449	54583	.	21.0784	5461.87	5458.33	337
KE140237	2	464	HDAC3_peak_450	31365	.	25.7076	3139.79	3136.6	322
KE140239	36	844	HDAC3_peak_451	22190	.	29.1565	2222.11	2219.08	583
KE140241	46	901	HDAC3_peak_452	12633	.	27.1887	1266.25	1263.37	373
KE140242	1	277	HDAC3_peak_453	222853	.	34.0956	22290.9	22285.4	146
KE140245	1	753	HDAC3_peak_454	17088	.	25.5537	1711.85	1708.9	189
KE140252	0	487	HDAC3_peak_455	48353	.	28.9562	4838.83	4835.38	184
KE140253	20	958	HDAC3_peak_456	32375	.	20.2136	3240.8	3237.59	372
KE140254	3	555	HDAC3_peak_457	56091	.	35.975	5612.68	5609.12	202
KE140255	130	403	HDAC3_peak_458	104	.	2.20391	12.064	10.4082	93
KE140268	3	522	HDAC3_peak_459	23984	.	30.827	2401.57	2398.5	324
KE140271	152	519	HDAC3_peak_460	97	.	2.15894	11.3555	9.72208	205
KE140272	3	466	HDAC3_peak_461	32013	.	31.1237	3204.56	3201.36	148
KE140273	8	678	HDAC3_peak_462	33297	.	21.9306	3332.99	3329.77	345
KE140276	4	790	HDAC3_peak_463	14410	.	20.5297	1443.91	1441	371
KE140277	1	550	HDAC3_peak_464	18379	.	28.6493	1840.96	1837.98	270
KE140278	32	430	HDAC3_peak_465	305	.	3.2384	32.5732	30.5462	188
KE140283	0	589	HDAC3_peak_466	48866	.	33.4759	4890.13	4886.67	261
KE140284	0	561	HDAC3_peak_467	5134	.	14.8877	516.105	513.415	301
KE140285	3	504	HDAC3_peak_468	16547	.	32.5568	1657.73	1654.79	268
KE140287	167	956	HDAC3_peak_469	2454	.	9.35539	247.943	245.426	601
KE140294	2	533	HDAC3_peak_470	56974	.	30.5389	5701.04	5697.47	275
KE140302	73	817	HDAC3_peak_471	3344	.	11.3119	337.036	334.447	439
KE140303	0	697	HDAC3_peak_472	52020	.	24.0845	5205.59	5202.08	436
KE140304	218	513	HDAC3_peak_473	65	.	1.93405	8.08424	6.57103	149
KE140305	3	508	HDAC3_peak_474	73983	.	33.2366	7402.15	7398.36	175
KE140309	119	941	HDAC3_peak_475	6162	.	16.7992	618.939	616.214	364
KE140317	488	984	HDAC3_peak_476	255	.	3.01352	27.4961	25.531	267
KE140318	0	507	HDAC3_peak_477	41488	.	25.6183	4152.2	4148.85	208
KE140319	396	667	HDAC3_peak_478	104	.	2.20391	12.064	10.4082	101
KE140322	58	886	HDAC3_peak_479	35886	.	23.2825	3591.95	3588.69	250
KE140324	12	439	HDAC3_peak_480	37481	.	34.721	3751.45	3748.16	170
KE140328	6	670	HDAC3_peak_481	42314	.	26.3218	4234.84	4231.47	302
KE140329	12	702	HDAC3_peak_482	103524	.	31.4533	10356.5	10352.5	436
KE140333	1	717	HDAC3_peak_483	36116	.	15.2618	3614.92	3611.65	677
KE140334	0	511	HDAC3_peak_484	9591	.	22.7138	961.952	959.141	138
KE140339	381	813	HDAC3_peak_485	125	.	2.33885	14.292	12.5723	255
KE140341	282	656	HDAC3_peak_486	125	.	2.33885	14.292	12.5723	169
KE140346	153	466	HDAC3_peak_487	260	.	3.036	27.9898	26.0182	148
KE140349	326	1572	HDAC3_peak_488	236	.	2.92356	25.5537	23.6159	843
KE140350	140	691	HDAC3_peak_489	195	.	2.72116	21.3786	19.5066	225
KE140356	153	1102	HDAC3_peak_490	279	.	3.12596	29.9961	27.9993	320
KE140363	745	1297	HDAC3_peak_491	203	.	2.76614	22.2824	20.3948	211
KE140367	25	419	HDAC3_peak_492	1286	.	6.45432	131.054	128.655	154
KE140368	554	985	HDAC3_peak_493	65	.	1.93405	8.08424	6.57103	234
KE140371	40	534	HDAC3_peak_494	59797	.	31.8067	5983.32	5979.71	334
KE140372	498	2072	HDAC3_peak_495	788	.	4.99254	81.1626	78.8605	1265
KE140377	34	882	HDAC3_peak_496	2824	.	10.1875	284.954	282.408	491
KE140379	12	369	HDAC3_peak_497	3765	.	12.189	379.168	376.55	171
KE140383	449	755	HDAC3_peak_498	34	.	1.66418	4.8068	3.46636	139
KE140385	3	482	HDAC3_peak_499	21656	.	32.4718	2168.64	2165.6	218
KE140395	0	306	HDAC3_peak_500	13218	.	28.471	1324.77	1321.89	125
KE140399	753	3561	HDAC3_peak_501	240	.	2.94605	26.0344	24.0897	2210
KE140403	1	500	HDAC3_peak_502	29221	.	34.0898	2925.34	2922.19	244
KE140404	237	642	HDAC3_peak_503	41	.	1.73165	5.55536	4.16921	312
KE140405	34	944	HDAC3_peak_504	4957	.	14.5503	498.433	495.751	354
KE140406	4	533	HDAC3_peak_505	48588	.	30.6808	4862.36	4858.9	265
KE140407	6	700	HDAC3_peak_506	11684	.	19.3041	1171.3	1168.44	605
KE140410	41	1158	HDAC3_peak_507	5147	.	14.7947	517.445	514.755	429
KE140412	188	797	HDAC3_peak_508	122	.	2.31636	13.9102	12.201	483
KE140417	30	1289	HDAC3_peak_509	4676	.	13.8011	470.284	467.616	935
KE140420	13	697	HDAC3_peak_510	197285	.	30.3877	19733.6	19728.6	312
KE140423	33	394	HDAC3_peak_511	15120	.	31.3496	1514.95	1512.02	162
KE140427	26	833	HDAC3_peak_512	592	.	4.34036	61.4394	59.2082	551
KE140432	5	518	HDAC3_peak_513	38042	.	30.4475	3807.52	3804.22	351
KE140435	23	607	HDAC3_peak_514	26133	.	28.3471	2616.47	2613.36	260
KE140439	29	734	HDAC3_peak_515	71417	.	32.2844	7145.48	7141.73	359
KE140440	124	1052	HDAC3_peak_516	5134	.	14.8877	516.105	513.415	497
KE140441	2	446	HDAC3_peak_517	16818	.	29.4289	1684.84	1681.88	155
KE140442	10	810	HDAC3_peak_518	88872	.	20.6126	8891.16	8887.24	362
KE140443	1	458	HDAC3_peak_519	41015	.	35.8478	4104.92	4101.58	186
KE140444	3	430	HDAC3_peak_520	21069	.	34.7657	2110.01	2106.99	161
KE140445	143	520	HDAC3_peak_521	62	.	1.91156	7.78308	6.2831	152
KE140445	882	1350	HDAC3_peak_522	18	.	1.48427	3.05871	1.85139	18
KE140446	23	406	HDAC3_peak_523	10335	.	23.9282	1036.35	1033.53	164
KE140447	33	1239	HDAC3_peak_524	6155	.	15.2825	618.286	615.562	468
KE140448	1	825	HDAC3_peak_525	87158	.	25.6525	8719.78	8715.87	154
KE140450	1	662	HDAC3_peak_526	516	.	4.0705	53.8139	51.6181	262
KE140452	59	839	HDAC3_peak_527	4828	.	14.303	485.569	482.894	401
KE140453	26	517	HDAC3_peak_528	31664	.	31.0284	3169.62	3166.42	320
KE140456	0	672	HDAC3_peak_529	74801	.	25.6277	7483.93	7480.14	291
KE140459	5	782	HDAC3_peak_530	45516	.	20.7833	4555.02	4551.61	259
KE140466	2	424	HDAC3_peak_531	127067	.	36.0239	12711	12706.8	187
KE140467	458	1130	HDAC3_peak_532	199	.	2.74365	21.8287	19.949	460
KE140470	0	716	HDAC3_peak_533	20656	.	21.2204	2068.61	2065.6	151
KE140472	303	849	HDAC3_peak_534	315	.	3.28338	33.6252	31.5866	345
KE140475	16	375	HDAC3_peak_535	572	.	4.2729	59.5021	57.2792	238
KE140476	195	911	HDAC3_peak_536	58907	.	22.3399	5894.39	5890.79	461
KE140477	434	848	HDAC3_peak_537	62	.	1.91156	7.78308	6.2831	295
KE140478	0	288	HDAC3_peak_538	28925	.	35.1201	2895.75	2892.6	168
KE140482	0	424	HDAC3_peak_539	42347	.	26.7799	4238.14	4234.78	204
KE140483	0	431	HDAC3_peak_540	105268	.	32.2166	10530.9	10526.8	196
KE140484	70	891	HDAC3_peak_541	23653	.	22.8853	2368.45	2365.39	628
KE140487	0	417	HDAC3_peak_542	20497	.	33.4139	2052.79	2049.77	167
KE140490	8	676	HDAC3_peak_543	72067	.	29.8195	7210.49	7206.73	454
KE140493	1	520	HDAC3_peak_544	77625	.	28.2045	7766.32	7762.5	253
KE140494	62	772	HDAC3_peak_545	76192	.	23.5643	7623.1	7619.29	335
KE140495	0	479	HDAC3_peak_546	35859	.	31.5427	3589.2	3585.94	244
KE140502	700	1097	HDAC3_peak_547	28	.	1.59671	4.10807	2.81574	91
KE140506	48	950	HDAC3_peak_548	3548	.	11.7392	357.404	354.801	398
KE140508	15	942	HDAC3_peak_549	55018	.	22.3963	5505.37	5501.82	494
KE140509	29	688	HDAC3_peak_550	34291	.	32.4916	3432.4	3429.17	266
KE140510	0	614	HDAC3_peak_551	71708	.	24.1324	7174.62	7170.86	413
KE140511	485	1277	HDAC3_peak_552	169	.	2.58623	18.7531	16.9298	198
KE140513	1	541	HDAC3_peak_553	31618	.	29.7646	3165.07	3161.88	200
KE140514	77	429	HDAC3_peak_554	28743	.	34.0547	2877.54	2874.39	174
KE140517	436	2175	HDAC3_peak_555	541	.	4.16045	56.3187	54.1105	1207
KE140518	0	481	HDAC3_peak_556	10823	.	24.7153	1085.22	1082.38	279
KE140521	1	487	HDAC3_peak_557	19136	.	32.4232	1916.67	1913.68	262
KE140522	0	474	HDAC3_peak_558	28572	.	30.0959	2860.44	2857.29	273
KE140525	103	1053	HDAC3_peak_559	2127	.	8.59077	215.188	212.702	558
KE140527	0	436	HDAC3_peak_560	31802	.	35.3183	3183.43	3180.23	207
KE140539	0	452	HDAC3_peak_561	21308	.	34.4945	2133.85	2130.82	287
KE140546	15	849	HDAC3_peak_562	122151	.	28.2827	12219.4	12215.2	370
KE140547	0	511	HDAC3_peak_563	24885	.	29.9253	2491.64	2488.55	283
KE140548	283	979	HDAC3_peak_564	71	.	1.97903	8.7011	7.16216	580
KE140550	3	307	HDAC3_peak_565	50728	.	34.5026	5076.31	5072.82	146
KE140553	744	2063	HDAC3_peak_566	1922	.	8.09601	194.687	192.219	874
KE140556	126	1207	HDAC3_peak_567	4539	.	13.7407	456.643	453.982	726
KE140558	70	808	HDAC3_peak_568	14235	.	25.9236	1426.43	1423.52	408
KE140559	8	779	HDAC3_peak_569	69475	.	23.8473	6951.32	6947.6	477
KE140560	94	1340	HDAC3_peak_570	4304	.	12.4406	433.096	430.447	838
KE140562	62	1164	HDAC3_peak_571	3060	.	10.7047	308.63	306.064	778
KE140568	6	619	HDAC3_peak_572	66422	.	32.8646	6645.93	6642.25	348
KE140570	225	746	HDAC3_peak_573	125	.	2.33885	14.292	12.5723	162
KE140571	87	972	HDAC3_peak_574	5769	.	16.0796	579.705	576.993	368
KE140572	0	499	HDAC3_peak_575	36780	.	34.2347	3681.3	3678.02	198
KE140573	11	842	HDAC3_peak_576	125493	.	15.2899	12553.6	12549.4	587
KE140575	49	542	HDAC3_peak_577	1102	.	5.93708	112.587	110.215	179
KE140579	64	860	HDAC3_peak_578	860	.	5.21743	88.355	86.0333	211
KE140580	409	751	HDAC3_peak_579	114	.	2.27138	13.1591	11.4711	173
KE140582	26	1152	HDAC3_peak_580	6410	.	16.9877	643.789	641.056	665
KE140583	16	507	HDAC3_peak_581	117309	.	30.1154	11735.1	11731	337
KE140584	27	877	HDAC3_peak_582	135796	.	26.1802	13584	13579.7	596
KE140586	295	719	HDAC3_peak_583	426	.	3.73316	44.7676	42.631	221
KE140588	622	2412	HDAC3_peak_584	285	.	3.14845	30.5054	28.5024	338
KE140591	20	411	HDAC3_peak_585	39546	.	35.3132	3957.93	3954.61	173
KE140593	622	1141	HDAC3_peak_586	212	.	2.81112	23.2	21.2978	266
KE140602	7	775	HDAC3_peak_587	15569	.	18.9577	1559.84	1556.91	345
KE140603	35	709	HDAC3_peak_588	15221	.	24.016	1525.03	1522.1	350
KE140604	393	713	HDAC3_peak_589	137	.	2.40631	15.4616	13.7116	146
KE140605	274	599	HDAC3_peak_590	77	.	2.024	9.33704	7.77338	175
KE140606	117	1414	HDAC3_peak_591	190	.	2.69867	20.932	19.0679	373
KE140608	27	483	HDAC3_peak_592	42083	.	32.873	4211.73	4208.37	284
KE140609	41	946	HDAC3_peak_593	3238	.	11.087	326.44	323.86	644
KE140618	0	491	HDAC3_peak_594	58383	.	34.2261	5841.98	5838.39	329
KE140619	21	706	HDAC3_peak_595	75470	.	31.1841	7550.8	7547	424
KE140623	0	511	HDAC3_peak_596	15907	.	32.519	1593.69	1590.75	204
KE140626	19	514	HDAC3_peak_597	34861	.	33.5199	3489.41	3486.16	305
KE140629	28	903	HDAC3_peak_598	6026	.	16.5518	605.384	602.663	351
KE140630	23	902	HDAC3_peak_599	27773	.	20.5762	2780.5	2777.36	262
KE140632	64	842	HDAC3_peak_600	73748	.	24.8556	7378.64	7374.86	441
KE140643	78	644	HDAC3_peak_601	455	.	3.84561	47.7206	45.5626	194
KE140644	25	942	HDAC3_peak_602	3312	.	11.2445	333.848	331.262	392
KE140645	1	479	HDAC3_peak_603	25494	.	34.7	2552.57	2549.47	195
KE140646	0	645	HDAC3_peak_604	12686	.	19.4929	1271.53	1268.66	208
KE140649	350	722	HDAC3_peak_605	169	.	2.58623	18.7531	16.9298	176
KE140650	0	526	HDAC3_peak_606	46520	.	31.6497	4655.45	4652.02	236
KE140653	56	774	HDAC3_peak_607	130976	.	25.499	13102	13097.7	385
KE140655	102	590	HDAC3_peak_608	455	.	3.84561	47.7206	45.5626	303
KE140657	3	491	HDAC3_peak_609	26284	.	33.8508	2631.57	2628.46	231
KE140658	13	574	HDAC3_peak_610	58242	.	25.3564	5827.8	5824.22	205
KE140661	294	631	HDAC3_peak_611	133	.	2.38383	15.0677	13.3276	194
KE140663	317	908	HDAC3_peak_612	97	.	2.15894	11.3555	9.72208	498
KE140666	1	684	HDAC3_peak_613	21950	.	21.1004	2198.05	2195.02	383
KE140669	0	490	HDAC3_peak_614	41802	.	33.9588	4183.64	4180.28	189
KE140672	67	921	HDAC3_peak_615	1986	.	8.25344	201.148	198.675	392
KE140675	0	442	HDAC3_peak_616	25531	.	31.6844	2556.26	2553.16	230
KE140678	315	1733	HDAC3_peak_617	137	.	2.40631	15.4616	13.7116	1147
KE140683	135	903	HDAC3_peak_618	522	.	4.09298	54.4365	52.2375	413
KE140687	627	941	HDAC3_peak_619	41	.	1.73165	5.55536	4.16921	144
KE140689	1	528	HDAC3_peak_620	15617	.	31.5266	1564.69	1561.76	269
KE140695	66	452	HDAC3_peak_621	14550	.	30.495	1457.93	1455.02	177
KE140698	736	1120	HDAC3_peak_622	208	.	2.78863	22.7395	20.8445	176
KE140700	0	445	HDAC3_peak_623	85277	.	32.9204	8531.67	8527.79	203
KE140701	520	1044	HDAC3_peak_624	68	.	1.95654	8.39026	6.86411	186
KE140703	49	315	HDAC3_peak_625	260	.	3.036	27.9898	26.0182	139
KE140704	146	938	HDAC3_peak_626	148	.	2.47378	16.667	14.8882	142
KE140706	171	793	HDAC3_peak_627	1714	.	7.57877	173.877	171.43	197
KE140707	6	696	HDAC3_peak_628	250563	.	23.0381	25064.2	25056.4	322
KE140716	7	547	HDAC3_peak_629	12346	.	27.1216	1237.53	1234.67	133
KE140717	232	792	HDAC3_peak_630	46477	.	23.9103	4651.23	4647.79	233
KE140720	14	530	HDAC3_peak_631	35864	.	32.0185	3589.67	3586.41	318
KE140721	596	1254	HDAC3_peak_632	71	.	1.97903	8.7011	7.16216	223
KE140722	46	1109	HDAC3_peak_633	6372	.	16.3362	640.02	637.289	728
KE140724	194	535	HDAC3_peak_634	62	.	1.91156	7.78308	6.2831	107
KE140725	0	447	HDAC3_peak_635	68479	.	31.5459	6851.66	6847.95	184
KE140732	4	519	HDAC3_peak_636	159224	.	33.6727	15927	15922.4	376
KE140733	0	359	HDAC3_peak_637	61849	.	36.1691	6188.61	6184.98	174
KE140734	24	526	HDAC3_peak_638	10585	.	24.333	1061.42	1058.59	391
KE140736	137	814	HDAC3_peak_639	611	.	4.40783	63.397	61.1572	438
KE140737	196	489	HDAC3_peak_640	46	.	1.77662	6.08128	4.66557	109
KE140738	15	1370	HDAC3_peak_641	5341	.	12.7906	536.884	534.187	566
KE140739	1	476	HDAC3_peak_642	38989	.	34.019	3902.25	3898.94	328
KE140740	36	828	HDAC3_peak_643	240226	.	22.9319	24028.6	24022.7	372
KE140743	2	666	HDAC3_peak_644	17743	.	24.0651	1777.34	1774.37	180
KE140746	50	682	HDAC3_peak_645	618	.	4.43032	64.0539	61.8113	388
KE140747	368	1462	HDAC3_peak_646	111	.	2.24889	12.7898	11.1125	304
KE140751	13	882	HDAC3_peak_647	6635	.	17.6538	666.3	663.561	361
KE140753	2	474	HDAC3_peak_648	3997	.	12.6613	402.365	399.733	246
KE140757	0	457	HDAC3_peak_649	80826	.	33.2241	8086.54	8082.69	181
KE140762	235	900	HDAC3_peak_650	148	.	2.47378	16.667	14.8882	476
KE140767	1	819	HDAC3_peak_651	35200	.	18.1951	3523.32	3520.06	200
KE140771	152	1125	HDAC3_peak_652	6774	.	17.9012	680.161	677.418	533
KE140772	191	805	HDAC3_peak_653	203	.	2.76614	22.2824	20.3948	166
KE140774	4	424	HDAC3_peak_654	2164	.	8.68072	218.976	216.487	243
KE140778	824	3877	HDAC3_peak_655	114	.	2.27138	13.1591	11.4711	1649
KE140779	46	912	HDAC3_peak_656	392	.	3.59823	41.3099	39.2	151
KE140784	397	853	HDAC3_peak_657	364	.	3.48578	38.5023	36.4163	191
KE140785	66	1169	HDAC3_peak_658	13942	.	19.706	1397.2	1394.29	338
KE140790	124	885	HDAC3_peak_659	541	.	4.16045	56.3187	54.1105	201
KE140792	199	605	HDAC3_peak_660	97	.	2.15894	11.3555	9.72208	285
KE140793	29	1009	HDAC3_peak_661	4053	.	12.7737	407.939	405.303	410
KE140794	0	887	HDAC3_peak_662	528	.	4.11547	55.0615	52.8594	412
KE140795	442	719	HDAC3_peak_663	161	.	2.54125	17.9073	16.1013	187
KE140801	3419	3873	HDAC3_peak_664	22	.	1.52925	3.4608	2.21855	175
KE140804	0	721	HDAC3_peak_665	48066	.	20.9908	4810.14	4806.69	381
KE140809	52	913	HDAC3_peak_666	4176	.	13.0211	420.268	417.625	476
KE140810	126	804	HDAC3_peak_667	420	.	3.71067	44.1847	42.0525	224
KE140811	14	481	HDAC3_peak_668	54633	.	32.9997	5466.84	5463.3	163
KE140812	74	974	HDAC3_peak_669	22265	.	23.3293	2229.54	2226.5	695
KE140814	0	446	HDAC3_peak_670	14102	.	28.3896	1413.2	1410.29	222
KE140815	28	980	HDAC3_peak_671	6888	.	18.1036	691.551	688.804	342
KE140816	5	981	HDAC3_peak_672	5977	.	16.4619	600.473	597.753	172
KE140817	57	346	HDAC3_peak_673	2702	.	9.91761	272.802	270.264	145
KE140821	4	381	HDAC3_peak_674	31795	.	33.7092	3182.74	3179.54	190
KE140822	20	519	HDAC3_peak_675	27712	.	33.0518	2774.38	2771.24	274
KE140823	13	620	HDAC3_peak_676	4898	.	14.4379	492.576	489.897	397
KE140824	731	2277	HDAC3_peak_677	129	.	2.36134	14.6778	12.9478	423
KE140825	263	910	HDAC3_peak_678	111	.	2.24889	12.7898	11.1125	427
KE140833	671	980	HDAC3_peak_679	60	.	1.88907	7.48685	6.00031	171
KE140834	3	510	HDAC3_peak_680	18314	.	31.9148	1834.43	1831.45	217
KE140835	0	405	HDAC3_peak_681	44936	.	36.2694	4497.09	4493.68	187
KE140837	19	944	HDAC3_peak_682	130813	.	21.9075	13085.6	13081.3	496
KE140838	150	640	HDAC3_peak_683	485	.	3.95805	50.7366	48.5589	269
KE140839	0	381	HDAC3_peak_684	24692	.	33.6283	2472.37	2469.29	184
KE140841	50	811	HDAC3_peak_685	34173	.	24.5528	3420.62	3417.39	615
KE140843	16	773	HDAC3_peak_686	225097	.	26.4578	22515.3	22509.8	184
KE140846	1	564	HDAC3_peak_687	65596	.	31.161	6563.33	6559.66	225
KE140849	1	380	HDAC3_peak_688	50964	.	35.2345	5099.89	5096.4	144
KE140850	292	830	HDAC3_peak_689	165	.	2.56374	18.3284	16.5136	323
KE140853	318	846	HDAC3_peak_690	107	.	2.2264	12.4248	10.7582	330
KE140854	557	907	HDAC3_peak_691	71	.	1.97903	8.7011	7.16216	111
KE140855	0	811	HDAC3_peak_692	18696	.	22.883	1872.6	1869.62	257
KE140857	0	474	HDAC3_peak_693	25612	.	30.7735	2564.4	2561.3	247
KE140859	26	851	HDAC3_peak_694	5757	.	16.0571	578.489	575.777	383
KE140864	76	791	HDAC3_peak_695	169	.	2.58623	18.7531	16.9298	542
KE140865	6	290	HDAC3_peak_696	96394	.	36.796	9643.45	9639.47	184
KE140866	8	463	HDAC3_peak_697	4221	.	13.111	424.773	422.129	232
KE140867	539	2286	HDAC3_peak_698	572	.	4.2729	59.5021	57.2792	996
KE140869	390	773	HDAC3_peak_699	84	.	2.06898	9.99167	8.40398	192
KE140870	332	887	HDAC3_peak_700	65	.	1.93405	8.08424	6.57103	92
KE140878	13	791	HDAC3_peak_701	22950	.	27.6454	2298.15	2295.1	506
KE140880	355	696	HDAC3_peak_702	46	.	1.77662	6.08128	4.66557	131
KE140882	15	323	HDAC3_peak_703	54552	.	38.0546	5458.75	5455.21	140
KE140886	5	466	HDAC3_peak_704	104589	.	36.6208	10463	10458.9	247
KE140887	14	1557	HDAC3_peak_705	49226	.	11.0368	4926.15	4922.68	869
KE140888	5	585	HDAC3_peak_706	39165	.	30.6496	3919.89	3916.58	269
KE140889	1	449	HDAC3_peak_707	121528	.	36.9598	12157	12152.8	273
KE140892	31	721	HDAC3_peak_708	2327	.	9.06304	235.271	232.767	294
KE140899	8	819	HDAC3_peak_709	34793	.	25.9408	3482.6	3479.35	196
KE140900	685	2360	HDAC3_peak_710	467	.	3.89058	48.9195	46.7535	1320
KE140901	15	442	HDAC3_peak_711	27607	.	35.1837	2763.92	2760.79	278
KE140902	0	378	HDAC3_peak_712	44636	.	32.5014	4467.08	4463.68	174
KE140903	94	824	HDAC3_peak_713	62193	.	33.475	6223.03	6219.4	441
KE140904	409	1064	HDAC3_peak_714	54	.	1.84409	6.90933	5.45036	540
KE140907	272	621	HDAC3_peak_715	173	.	2.60872	19.1816	17.35	126
KE140909	6	449	HDAC3_peak_716	64600	.	33.3723	6463.69	6460.03	276
KE140910	0	639	HDAC3_peak_717	8766	.	21.342	879.418	876.623	286
KE140915	102	406	HDAC3_peak_718	364	.	3.48578	38.5023	36.4163	131
KE140921	447	1116	HDAC3_peak_719	255	.	3.01352	27.4961	25.531	487
KE140922	43	733	HDAC3_peak_720	69525	.	21.1752	6956.29	6952.57	592
KE140923	11	932	HDAC3_peak_721	115797	.	20.1641	11583.9	11579.8	291
KE140931	418	904	HDAC3_peak_722	161	.	2.54125	17.9073	16.1013	326
KE140934	0	523	HDAC3_peak_723	12346	.	21.7717	1237.51	1234.64	255
KE140940	42	968	HDAC3_peak_724	4086	.	12.8412	411.292	408.654	543
KE140942	7	498	HDAC3_peak_725	68902	.	33.5456	6893.96	6890.24	266
KE140944	357	1041	HDAC3_peak_726	781	.	4.97005	80.4539	78.1539	388
KE140950	2	473	HDAC3_peak_727	45087	.	32.3861	4512.14	4508.73	250
KE140952	59	463	HDAC3_peak_728	1504	.	7.03903	152.889	150.463	280
KE140956	6	781	HDAC3_peak_729	25716	.	19.5971	2574.7	2571.6	633
KE140958	7	482	HDAC3_peak_730	44268	.	33.1358	4430.23	4426.83	268
KE140959	98	882	HDAC3_peak_731	788	.	4.99254	81.1626	78.8605	177
KE140963	81	488	HDAC3_peak_732	3397	.	11.4244	342.366	339.774	230
KE140965	75	467	HDAC3_peak_733	941	.	5.46481	96.4817	94.1412	182
KE140967	478	1088	HDAC3_peak_734	49	.	1.79911	6.35213	4.92169	297
KE140974	1140	1458	HDAC3_peak_735	13	.	1.4168	2.50096	1.34759	242
KE140976	227	1509	HDAC3_peak_736	443	.	3.80063	46.5317	44.3823	1046
KE140979	345	612	HDAC3_peak_737	65	.	1.93405	8.08424	6.57103	103
KE140981	93	350	HDAC3_peak_738	186	.	2.67618	20.489	18.6327	146
KE140982	16	850	HDAC3_peak_739	50876	.	17.9686	5091.18	5087.69	271
KE140984	67	694	HDAC3_peak_740	8221	.	20.4199	824.894	822.112	190
KE140985	0	940	HDAC3_peak_741	12308	.	15.3291	1233.68	1230.81	226
KE140986	27	646	HDAC3_peak_742	29479	.	22.7374	2951.11	2947.95	439
KE140987	303	655	HDAC3_peak_743	148	.	2.47378	16.667	14.8882	127
KE140989	32	1187	HDAC3_peak_744	60131	.	15.3913	6016.77	6013.16	513
KE140991	0	442	HDAC3_peak_745	5264	.	15.135	529.158	526.464	254
KE140992	253	536	HDAC3_peak_746	60	.	1.88907	7.48685	6.00031	102
KE140993	6	506	HDAC3_peak_747	46999	.	32.2043	4703.4	4699.97	276
KE140998	5	336	HDAC3_peak_748	91481	.	37.3011	9152.09	9148.15	162
KE141001	3	767	HDAC3_peak_749	31959	.	29.7236	3199.14	3195.94	470
KE141003	299	1255	HDAC3_peak_750	516	.	4.0705	53.8139	51.6181	462
KE141005	193	935	HDAC3_peak_751	255	.	3.01352	27.4961	25.531	353
KE141007	54	665	HDAC3_peak_752	75989	.	33.1534	7602.81	7599	403
KE141013	222	589	HDAC3_peak_753	60	.	1.88907	7.48685	6.00031	124
KE141015	200	1114	HDAC3_peak_754	3754	.	12.1665	378.072	375.455	542
KE141016	56	395	HDAC3_peak_755	260	.	3.036	27.9898	26.0182	164
KE141018	402	1885	HDAC3_peak_756	572	.	4.2729	59.5021	57.2792	682
KE141021	0	451	HDAC3_peak_757	31849	.	33.7359	3188.14	3184.94	216
KE141025	62	890	HDAC3_peak_758	1047	.	5.77965	107.135	104.773	252
KE141032	324	970	HDAC3_peak_759	125	.	2.33885	14.292	12.5723	410
KE141039	0	445	HDAC3_peak_760	45917	.	32.3115	4595.18	4591.76	180
KE141040	17	830	HDAC3_peak_761	23994	.	19.9441	2402.5	2399.43	440
KE141041	0	552	HDAC3_peak_762	26434	.	28.405	2646.58	2643.47	263
KE141043	33	293	HDAC3_peak_763	3699	.	12.0541	372.605	369.991	194
KE141049	100	1241	HDAC3_peak_764	169	.	2.58623	18.7531	16.9298	378
KE141050	194	466	HDAC3_peak_765	44	.	1.75414	5.81567	4.41472	66
KE141053	228	592	HDAC3_peak_766	100	.	2.18143	11.7076	10.0627	215
KE141055	0	677	HDAC3_peak_767	8266	.	17.4331	829.421	826.637	469
KE141056	0	470	HDAC3_peak_768	20363	.	31.1194	2039.39	2036.38	154
KE141060	164	1472	HDAC3_peak_769	831	.	5.12747	85.4552	83.1407	754
KE141061	2	926	HDAC3_peak_770	59145	.	17.187	5918.15	5914.55	276
KE141062	0	851	HDAC3_peak_771	26787	.	19.5799	2681.85	2678.73	185
KE141063	0	442	HDAC3_peak_772	65327	.	31.069	6536.42	6532.75	220
KE141064	4	604	HDAC3_peak_773	39997	.	31.9979	4003.03	3999.7	328
KE141065	15	480	HDAC3_peak_774	3008	.	10.5923	303.441	300.879	239
KE141069	0	400	HDAC3_peak_775	38694	.	35.3234	3872.78	3869.47	144
KE141073	81	871	HDAC3_peak_776	315	.	3.28338	33.6252	31.5866	361
KE141078	0	393	HDAC3_peak_777	82525	.	31.9031	8256.39	8252.52	170
KE141086	1	535	HDAC3_peak_778	14658	.	27.6142	1468.75	1465.83	157
KE141087	185	500	HDAC3_peak_779	182	.	2.65369	20.0496	18.2014	136
KE141089	814	1285	HDAC3_peak_780	80	.	2.04649	9.66204	8.08638	291
KE141091	2	438	HDAC3_peak_781	25603	.	33.8712	2563.46	2560.36	245
KE141092	13	791	HDAC3_peak_782	45434	.	17.9237	4546.89	4543.48	150
TGME49_chrII	11798	12364	Intergenic	41	.	1.73165	5.55536	4.16921	118
TGME49_chrII	22949	23418	TGME49_220840	34	.	1.66418	4.8068	3.46636	53
TGME49_chrII	30853	31846	TGME49_220870	155	.	2.44839	17.296	15.5052	518
TGME49_chrII	34066	34797	TGME49_220870	77	.	1.94782	9.26546	7.70967	566
TGME49_chrII	41215	43015	TGME49_220890	908	.	4.58464	93.1787	90.8459	661
TGME49_chrII	61538	62173	TGME49_220910	65	.	1.93405	8.08424	6.57103	128
TGME49_chrII	76099	77078	TGME49_220930	274	.	3.10347	29.4898	27.4992	652
TGME49_chrII	80185	80471	TGME49_220940	40	.	1.69322	5.42694	4.05289	91
TGME49_chrII	88404	91462	TGME49_279100	1122	.	3.37952	114.618	112.242	1802
TGME49_chrII	97630	98759	TGME49_221160	202	.	2.36715	22.1146	20.2321	649
TGME49_chrII	101974	102794	TGME49_221160	82	.	1.89567	9.78667	8.20892	598
TGME49_chrII	114683	116075	TGME49_221180	564	.	4.14085	58.6196	56.4014	667
TGME49_chrII	131794	132210	TGME49_221200	41	.	1.63114	5.5525	4.16921	325
TGME49_chrII	135154	136051	TGME49_221210	647	.	3.82092	67.0421	64.7883	472
TGME49_chrII	138523	138828	TGME49_221220	57	.	1.77703	7.26142	5.78723	99
TGME49_chrII	168311	168749	TGME49_221230	117	.	2.27833	13.4699	11.7772	219
TGME49_chrII	169025	169339	TGME49_221230	22	.	1.50796	3.54181	2.29711	229
TGME49_chrII	172474	172812	TGME49_221250	24	.	1.51828	3.66194	2.41138	281
TGME49_chrII	173112	173987	TGME49_221250	522	.	3.98659	54.477	52.2778	425
TGME49_chrII	182243	182767	TGME49_221260	60	.	1.88907	7.48685	6.00031	337
TGME49_chrII	198439	199647	TGME49_221270	352	.	3.12171	37.3557	35.2819	575
TGME49_chrII	202259	202764	TGME49_221275	195	.	2.5779	21.4432	19.5706	285
TGME49_chrII	222175	223084	TGME49_221290	282	.	3.00979	30.295	28.2961	288
TGME49_chrII	225991	227242	TGME49_221310	253	.	2.77176	27.3521	25.3908	758
TGME49_chrII	252149	253515	TGME49_221320	148	.	2.47378	16.667	14.8882	120
TGME49_chrII	269025	269587	TGME49_221330	222	.	2.85609	24.1314	22.2146	351
TGME49_chrII	271831	272304	TGME49_221340	144	.	2.45129	16.2613	14.4919	157
TGME49_chrII	276909	277354	TGME49_221350	34	.	1.66418	4.8068	3.46636	54
TGME49_chrII	288107	289074	TGME49_221360	144	.	2.45129	16.2613	14.4919	550
TGME49_chrII	300191	300581	TGME49_221380	19	.	1.48793	3.11789	1.90867	336
TGME49_chrII	300990	302581	TGME49_221380	326	.	3.29737	34.6874	32.639	440
TGME49_chrII	310092	311095	TGME49_221390	285	.	3.14845	30.5054	28.5024	513
TGME49_chrII	320509	321645	TGME49_221400	1001	.	3.70624	102.467	100.114	837
TGME49_chrII	322269	323686	TGME49_221410	4125	.	7.57734	415.239	412.6	477
TGME49_chrII	356047	356633	TGME49_221450	36	.	1.68667	5.05087	3.69504	420
TGME49_chrII	357206	358340	TGME49_221440	779	.	4.93577	80.2557	77.9566	598
TGME49_chrII	365880	366269	TGME49_221460	199	.	2.74365	21.8287	19.949	216
TGME49_chrII	374997	376011	TGME49_221470	104	.	2.20391	12.064	10.4082	601
TGME49_chrII	392105	394323	TGME49_221490	179	.	2.2706	19.8005	17.9587	578
TGME49_chrII	394873	395496	TGME49_221480	77	.	1.77825	9.3087	7.75211	339
TGME49_chrII	404630	405334	TGME49_221500	74	.	2.00151	9.01671	7.46525	444
TGME49_chrII	408721	409468	TGME49_221522	51	.	1.8216	6.62816	5.18338	143
TGME49_chrII	421642	421982	TGME49_221530	41	.	1.73165	5.55536	4.16921	103
TGME49_chrII	423032	423404	TGME49_221530	57	.	1.86658	7.19558	5.72271	151
TGME49_chrII	423678	424043	TGME49_221530	165	.	2.56374	18.3284	16.5136	147
TGME49_chrII	432101	432661	TGME49_221540	295	.	3.19343	31.5333	29.5181	267
TGME49_chrII	444279	444966	TGME49_221560	1311	.	6.29586	133.582	131.179	293
TGME49_chrII	450524	451719	TGME49_221580	236	.	2.92356	25.5537	23.6159	280
TGME49_chrII	466071	467868	TGME49_221585	161	.	2.54125	17.9073	16.1013	1184
TGME49_chrII	490747	492188	TGME49_221620	477	.	3.72052	49.9196	47.7478	1128
TGME49_chrII	505769	507806	TGME49_221640	369	.	3.50827	39.0583	36.9675	1224
TGME49_chrII	535636	536027	TGME49_221665	57	.	1.86658	7.19558	5.72271	206
TGME49_chrII	551932	553008	TGME49_221670	87	.	2.09147	10.3259	8.72651	465
TGME49_chrII	560317	561138	TGME49_221675	367	.	3.41405	38.8374	36.7496	427
TGME49_chrII	563219	563923	TGME49_221685	690	.	4.45495	71.3183	69.0488	359
TGME49_chrII	594673	595311	TGME49_221720	87	.	2.09147	10.3259	8.72651	370
TGME49_chrII	605701	605968	TGME49_221710	46	.	1.77662	6.08128	4.66557	163
TGME49_chrII	609943	610207	TGME49_221830	57	.	1.86658	7.19558	5.72271	152
TGME49_chrII	618926	619252	TGME49_221830	57	.	1.86658	7.19558	5.72271	243
TGME49_chrII	641417	642307	TGME49_221870	57	.	1.86658	7.19558	5.72271	257
TGME49_chrII	642720	643313	TGME49_221870	68	.	1.95654	8.39026	6.86411	132
TGME49_chrII	677021	677685	TGME49_221895	199	.	2.74365	21.8287	19.949	371
TGME49_chrII	685084	686785	TGME49_221905	258	.	2.84401	27.7962	25.8287	1220
TGME49_chrII	687539	688491	TGME49_221910	72	.	1.88126	8.79842	7.25772	715
TGME49_chrII	727401	728133	TGME49_221950	77	.	2.024	9.33704	7.77338	423
TGME49_chrII	728791	729247	TGME49_221950	30	.	1.60085	4.31643	3.0184	379
TGME49_chrII	731866	733277	TGME49_221980	63	.	1.88881	7.85433	6.35293	379
TGME49_chrII	733592	734211	TGME49_221970	77	.	2.024	9.33704	7.77338	187
TGME49_chrII	741187	741938	TGME49_221990	300	.	3.21592	32.0518	30.0305	382
TGME49_chrII	768801	769121	TGME49_222030	26	.	1.57422	3.88651	2.61055	31
TGME49_chrII	793168	794222	TGME49_222050	1285	.	5.36263	130.977	128.579	333
TGME49_chrII	797147	797460	TGME49_222060	32	.	1.52348	4.56104	3.2437	173
TGME49_chrII	804999	805757	TGME49_222060	310	.	3.26089	33.0977	31.0649	360
TGME49_chrII	814828	815266	Intergenic	49	.	1.79911	6.35213	4.92169	124
TGME49_chrII	861555	862466	TGME49_222080	337	.	3.37334	35.7642	33.7037	418
TGME49_chrII	880840	882426	TGME49_222110	148	.	2.47378	16.667	14.8882	941
TGME49_chrII	892933	893514	TGME49_222130	54	.	1.84409	6.90933	5.45036	385
TGME49_chrII	893858	894545	TGME49_222120	41	.	1.73165	5.55536	4.16921	348
TGME49_chrII	903373	905048	TGME49_222140	173	.	2.60872	19.1816	17.35	1493
TGME49_chrII	910937	911335	TGME49_222140	68	.	1.95654	8.39026	6.86411	317
TGME49_chrII	927092	928750	TGME49_222170	587	.	3.88967	60.9783	58.7493	1011
TGME49_chrII	934686	935715	TGME49_222180	342	.	3.35129	36.3402	34.2742	606
TGME49_chrII	939741	939997	TGME49_222192	41	.	1.73165	5.55536	4.16921	89
TGME49_chrII	955672	956122	TGME49_222200	541	.	4.16045	56.3187	54.1105	214
TGME49_chrII	957016	957672	TGME49_222210	34	.	1.66418	4.8068	3.46636	547
TGME49_chrII	964953	966652	TGME49_222220	610	.	4.17778	63.2873	61.0486	1208
TGME49_chrII	983392	983694	TGME49_222230	16	.	1.41869	2.85261	1.67523	272
TGME49_chrII	984855	986406	Intergenic	502	.	3.71653	52.3912	50.2044	1022
TGME49_chrII	1004999	1005310	TGME49_222270	107	.	2.2264	12.4248	10.7582	87
TGME49_chrII	1010073	1010599	TGME49_222290	111	.	2.24889	12.7898	11.1125	218
TGME49_chrII	1020843	1021553	TGME49_222300	186	.	2.67618	20.489	18.6327	301
TGME49_chrII	1044417	1044749	TGME49_222330	199	.	2.74365	21.8287	19.949	202
TGME49_chrII	1064875	1065978	TGME49_222360	217	.	2.8336	23.664	21.7544	519
TGME49_chrII	1077748	1079465	TGME49_222370	2136	.	8.61326	216.134	213.647	848
TGME49_chrII	1083894	1085993	TGME49_222380	186	.	2.67618	20.489	18.6327	1125
TGME49_chrII	1113527	1114274	TGME49_222390	449	.	3.82312	47.1249	44.9711	375
TGME49_chrII	1157446	1158458	TGME49_222440	185	.	2.56895	20.4385	18.5862	224
TGME49_chrII	1160094	1160796	TGME49_222440	48	.	1.75287	6.22062	4.80181	128
TGME49_chrII	1195272	1196835	TGME49_222680	305	.	3.2384	32.5732	30.5462	937
TGME49_chrII	1204262	1204787	TGME49_222710	44	.	1.75414	5.81567	4.41472	337
TGME49_chrII	1247583	1247890	TGME49_222800	46	.	1.77662	6.08128	4.66557	159
TGME49_chrII	1254779	1256627	TGME49_222850	177	.	2.6312	19.6138	17.7738	966
TGME49_chrII	1271458	1272375	TGME49_222860	173	.	2.60872	19.1816	17.35	411
TGME49_chrII	1303731	1304577	TGME49_222910	137	.	2.40631	15.4616	13.7116	318
TGME49_chrII	1310963	1311994	TGME49_222920	65	.	1.87164	8.03755	6.53256	780
TGME49_chrII	1313600	1314312	Intergenic	193	.	2.49241	21.174	19.3074	356
TGME49_chrII	1325088	1325545	TGME49_222948	80	.	2.04649	9.66204	8.08638	133
TGME49_chrII	1325819	1326113	TGME49_222952	62	.	1.91156	7.78308	6.2831	181
TGME49_chrII	1344352	1344776	TGME49_222970	28	.	1.59671	4.10807	2.81574	108
TGME49_chrII	1367641	1368312	TGME49_223000	122	.	2.31636	13.9102	12.201	376
TGME49_chrII	1376216	1376472	TGME49_223020	36	.	1.68667	5.05087	3.69504	98
TGME49_chrII	1378237	1379151	TGME49_223030	168	.	2.48846	18.6358	16.8175	622
TGME49_chrII	1385456	1385847	TGME49_223050	26	.	1.5557	3.93676	2.65939	182
TGME49_chrII	1389127	1390046	TGME49_223060	208	.	2.78863	22.7395	20.8445	358
TGME49_chrII	1420186	1420831	TGME49_223070	76	.	1.99816	9.23954	7.68422	137
TGME49_chrII	1441136	1442995	TGME49_223080	3895	.	9.44372	392.183	389.557	1041
TGME49_chrII	1447669	1448270	TGME49_223095	51	.	1.8216	6.62816	5.18338	109
TGME49_chrII	1452761	1454262	TGME49_223120	97	.	2.15894	11.3555	9.72208	422
TGME49_chrII	1469158	1469648	TGME49_223130	28	.	1.59671	4.10807	2.81574	53
TGME49_chrII	1475987	1477174	Intergenic	28	.	1.57728	4.1589	2.86522	99
TGME49_chrII	1478426	1479062	Intergenic	46	.	1.77662	6.08128	4.66557	606
TGME49_chrII	1479454	1479785	Intergenic	20	.	1.50676	3.25677	2.03197	182
TGME49_chrII	1480411	1480994	Intergenic	22	.	1.52925	3.4608	2.21855	172
TGME49_chrII	1486533	1487225	TGME49_296950	46	.	1.77662	6.08128	4.66557	494
TGME49_chrII	1513768	1514732	TGME49_297065	118	.	2.29387	13.5326	11.834	549
TGME49_chrII	1519028	1519777	TGME49_297070	77	.	1.97345	9.30877	7.75217	438
TGME49_chrII	1520189	1520667	TGME49_297070	93	.	2.10735	10.9833	9.36733	206
TGME49_chrII	1527678	1528677	TGME49_297090	541	.	4.16045	56.3187	54.1105	688
TGME49_chrII	1546530	1547000	TGME49_297110	60	.	1.88907	7.48685	6.00031	84
TGME49_chrII	1549369	1550038	TGME49_297120	118	.	2.29387	13.5326	11.834	443
TGME49_chrII	1560450	1561467	TGME49_297130	97	.	2.15894	11.3555	9.72208	350
TGME49_chrII	1575319	1576397	TGME49_297150	736	.	4.50287	75.9293	73.6437	619
TGME49_chrII	1583705	1584349	TGME49_297160	24	.	1.55174	3.67073	2.41138	228
TGME49_chrII	1585959	1586357	TGME49_297160	46	.	1.77662	6.08128	4.66557	56
TGME49_chrII	1599666	1600537	TGME49_297180	151	.	2.36925	16.9013	15.1196	381
TGME49_chrII	1602753	1603420	TGME49_297210	43	.	1.69292	5.74261	4.35214	82
TGME49_chrII	1603793	1604526	TGME49_297190	82	.	1.9906	9.83795	8.25933	105
TGME49_chrII	1627597	1627958	TGME49_297220	71	.	1.97903	8.7011	7.16216	257
TGME49_chrII	1644590	1645113	TGME49_297245	195	.	2.72116	21.3786	19.5066	183
TGME49_chrII	1693688	1693951	TGME49_297330	43	.	1.68393	5.75769	4.36684	96
TGME49_chrII	1697277	1699373	Intergenic	542	.	3.23884	56.446	54.2374	1298
TGME49_chrII	1701478	1702057	TGME49_297340	462	.	3.14357	48.4509	46.2884	215
TGME49_chrII	1710940	1711266	TGME49_297350	18	.	1.48427	3.05871	1.85139	17
TGME49_chrII	1745763	1746456	TGME49_297390	78	.	1.97165	9.37168	7.80743	165
TGME49_chrII	1747098	1747699	TGME49_297400	83	.	2.01829	9.98077	8.39969	184
TGME49_chrII	1747956	1748908	TGME49_297400	311	.	3.151	33.1834	31.15	272
TGME49_chrII	1772068	1774226	TGME49_297420	111	.	2.20956	12.7778	11.1059	1186
TGME49_chrII	1782500	1783576	TGME49_297440	585	.	4.31787	60.7914	58.5629	585
TGME49_chrII	1800292	1801292	TGME49_297460	443	.	3.18705	46.5195	44.3716	387
TGME49_chrII	1801580	1803601	TGME49_297470	154	.	2.19305	17.2632	15.4728	782
TGME49_chrII	1838930	1839879	TGME49_297500	290	.	3.17094	31.0178	29.0086	617
TGME49_chrII	1859852	1860288	TGME49_297530	152	.	2.49627	17.0766	15.2886	330
TGME49_chrII	1885803	1886241	TGME49_297640	22	.	1.52925	3.4608	2.21855	58
TGME49_chrII	1900961	1902928	TGME49_297650	985	.	4.92674	100.942	98.592	679
TGME49_chrII	1917676	1917989	TGME49_297680	32	.	1.64169	4.56828	3.2437	239
TGME49_chrII	1928552	1929249	TGME49_297690	74	.	2.00151	9.01671	7.46525	235
TGME49_chrII	1930404	1931337	TGME49_297710	353	.	3.44081	37.3986	35.3228	492
TGME49_chrII	1939288	1939612	TGME49_297720	24	.	1.55174	3.67073	2.41138	281
TGME49_chrII	1955858	1957113	TGME49_297725	582	.	4.22051	60.4688	58.2421	589
TGME49_chrII	1980914	1981425	TGME49_297745	100	.	2.18143	11.7076	10.0627	268
TGME49_chrII	1989706	1990282	TGME49_297770	140	.	2.4288	15.8595	14.0997	282
TGME49_chrII	2003979	2005415	TGME49_297790	156	.	2.51876	17.4901	15.693	743
TGME49_chrII	2016282	2016822	TGME49_297800	7497	.	16.9269	752.523	749.76	106
TGME49_chrII	2026504	2026979	TGME49_297800	30	.	1.6192	4.33534	3.02676	414
TGME49_chrII	2034918	2035732	Intergenic	60	.	1.86772	7.49355	6.00687	645
TGME49_chrII	2038950	2039645	TGME49_297810	67	.	1.90833	8.28368	6.76666	223
TGME49_chrII	2040038	2040315	TGME49_297810	46	.	1.75074	6.02212	4.61639	181
TGME49_chrII	2059584	2060066	TGME49_297830	51	.	1.8216	6.62816	5.18338	393
TGME49_chrII	2068223	2069985	TGME49_297840	111	.	2.24889	12.7898	11.1125	791
TGME49_chrII	2074808	2075307	TGME49_297840	100	.	2.18143	11.7076	10.0627	212
TGME49_chrII	2075565	2075944	TGME49_297840	39	.	1.70916	5.3004	3.9293	299
TGME49_chrII	2091672	2092087	TGME49_297870	29	.	1.58133	4.27672	2.97978	327
TGME49_chrII	2094413	2096078	TGME49_297890	487	.	3.84709	50.9203	48.7418	800
TGME49_chrII	2102455	2103101	TGME49_297900	169	.	2.58623	18.7531	16.9298	344
TGME49_chrII	2112057	2112698	TGME49_297910	1047	.	5.77965	107.135	104.773	272
TGME49_chrII	2117816	2118521	TGME49_297925	74	.	2.00151	9.01671	7.46525	584
TGME49_chrII	2129089	2130550	TGME49_297950	137	.	2.40631	15.4616	13.7116	137
TGME49_chrII	2137225	2137686	TGME49_297960	100	.	2.18143	11.7076	10.0627	109
TGME49_chrII	2143049	2144619	TGME49_297960	184	.	2.60046	20.2738	18.4233	589
TGME49_chrII	2145078	2145559	TGME49_297960	49	.	1.77647	6.32788	4.90663	379
TGME49_chrII	2145856	2146255	TGME49_297960	25	.	1.54954	3.76966	2.50754	140
TGME49_chrII	2158276	2160338	TGME49_297980	144	.	2.45129	16.2613	14.4919	1565
TGME49_chrII	2194726	2196698	TGME49_298020	236	.	2.92356	25.5537	23.6159	494
TGME49_chrII	2237280	2237803	TGME49_298060	62	.	1.91156	7.78308	6.2831	182
TGME49_chrII	2282130	2284513	Intergenic	471	.	3.84537	49.3052	47.1375	2191
TGME49_chrII	2296286	2297206	Intergenic	295	.	3.12057	31.5264	29.5135	396
TGME49_chrII	2297726	2298398	TGME49_298080	172	.	2.53061	19.0567	17.2299	220
TGME49_chrII	2298977	2299390	TGME49_298080	581	.	4.14193	60.3692	58.1428	192
TGME49_chrII	2323241	2324450	Intergenic	270	.	3.08098	28.9867	27.0024	938
TGME49_chrII	2344540	2345525	Intergenic	4957	.	14.5503	498.433	495.751	834
TGME49_chrIII	25	1292	Intergenic	9190	.	13.1941	921.811	919.008	733
TGME49_chrIII	35848	36481	TGME49_276220	54	.	1.84409	6.90933	5.45036	386
TGME49_chrIII	36780	38379	TGME49_276220	159	.	2.50608	17.7544	15.9542	1294
TGME49_chrIII	42206	42793	TGME49_276210	80	.	2.04649	9.66204	8.08638	424
TGME49_chrIII	49118	50118	TGME49_276200	245	.	2.96854	26.5184	24.5669	295
TGME49_chrIII	65394	65797	TGME49_276190	39	.	1.70916	5.3004	3.9293	131
TGME49_chrIII	70119	70522	TGME49_276190	46	.	1.77662	6.08128	4.66557	204
TGME49_chrIII	74219	74749	TGME49_276180	60	.	1.88907	7.48685	6.00031	182
TGME49_chrIII	92627	95311	TGME49_276170	227	.	2.75759	24.6508	22.7266	1690
TGME49_chrIII	122566	124296	TGME49_276140	324	.	3.23649	34.4482	32.402	637
TGME49_chrIII	140516	140812	TGME49_276110	22	.	1.52925	3.4608	2.21855	249
TGME49_chrIII	141468	141947	TGME49_276120	71	.	1.97903	8.7011	7.16216	136
TGME49_chrIII	153727	154190	TGME49_275990	44	.	1.75414	5.81567	4.41472	315
TGME49_chrIII	154468	155178	TGME49_275990	87	.	2.09147	10.3259	8.72651	536
TGME49_chrIII	167435	168019	TGME49_275980	36	.	1.68667	5.05087	3.69504	87
TGME49_chrIII	168392	168703	TGME49_275980	51	.	1.8216	6.62816	5.18338	190
TGME49_chrIII	180099	180704	TGME49_275860	67	.	1.85167	8.30941	6.79189	269
TGME49_chrIII	184845	185591	TGME49_275850	1789	.	7.1573	181.38	178.926	393
TGME49_chrIII	199641	199943	TGME49_275830	80	.	2.04649	9.66204	8.08638	169
TGME49_chrIII	208619	209040	Intergenic	97	.	2.15894	11.3555	9.72208	187
TGME49_chrIII	210562	211870	TGME49_275820	71	.	1.9008	8.65442	7.12331	1153
TGME49_chrIII	213910	214820	TGME49_275810	85	.	2.0179	10.152	8.56168	779
TGME49_chrIII	226296	226827	TGME49_275802	114	.	2.27138	13.1591	11.4711	343
TGME49_chrIII	227121	227646	TGME49_275802	32	.	1.64169	4.56828	3.2437	163
TGME49_chrIII	231136	231791	TGME49_275790	479	.	3.93556	50.1284	47.9546	253
TGME49_chrIII	240007	240908	TGME49_275770	65	.	1.93405	8.08424	6.57103	656
TGME49_chrIII	247762	248300	TGME49_275755	71	.	1.97903	8.7011	7.16216	277
TGME49_chrIII	252611	253060	TGME49_275740	68	.	1.95654	8.39026	6.86411	386
TGME49_chrIII	266537	268371	TGME49_275690	541	.	4.16045	56.3187	54.1105	1501
TGME49_chrIII	282102	284087	TGME49_275680	426	.	3.73316	44.7676	42.631	577
TGME49_chrIII	294624	295638	TGME49_275670	510	.	4.04801	53.1936	51.0012	488
TGME49_chrIII	299916	300717	TGME49_275650	93	.	2.13645	11.0078	9.38558	133
TGME49_chrIII	308450	308989	TGME49_275640	24	.	1.55174	3.67073	2.41138	192
TGME49_chrIII	324855	325666	TGME49_275630	84	.	2.06898	9.99167	8.40398	599
TGME49_chrIII	335496	336823	TGME49_275610	260	.	3.036	27.9898	26.0182	707
TGME49_chrIII	380096	381050	TGME49_252190	342	.	3.39583	36.3061	34.2404	493
TGME49_chrIII	381607	381951	Intergenic	22	.	1.52925	3.4608	2.21855	247
TGME49_chrIII	386946	387240	TGME49_252200	36	.	1.68667	5.05087	3.69504	175
TGME49_chrIII	404668	406342	TGME49_252210	1221	.	4.64458	124.507	122.118	753
TGME49_chrIII	408104	408422	TGME49_252220	29	.	1.44692	4.20432	2.90938	48
TGME49_chrIII	441942	443627	TGME49_252255	71	.	1.87423	8.71538	7.1762	759
TGME49_chrIII	450405	450889	TGME49_252260	34	.	1.66418	4.8068	3.46636	314
TGME49_chrIII	466095	467484	TGME49_252280	173	.	2.60872	19.1816	17.35	479
TGME49_chrIII	488973	489347	TGME49_252320	32	.	1.64169	4.56828	3.2437	152
TGME49_chrIII	496968	497313	TGME49_252330	34	.	1.66418	4.8068	3.46636	147
TGME49_chrIII	511969	512778	TGME49_252360	152	.	2.49627	17.0766	15.2886	547
TGME49_chrIII	523141	523452	TGME49_252370	107	.	2.2264	12.4248	10.7582	105
TGME49_chrIII	524821	525600	TGME49_252370	71	.	1.97903	8.7011	7.16216	141
TGME49_chrIII	538693	539007	TGME49_252380	39	.	1.67793	5.28526	3.92366	73
TGME49_chrIII	541415	542877	TGME49_252395	379	.	3.29114	40.004	37.9064	795
TGME49_chrIII	566722	568322	TGME49_252430	84	.	2.06898	9.99167	8.40398	790
TGME49_chrIII	576688	577629	TGME49_252440	65	.	1.93405	8.08424	6.57103	359
TGME49_chrIII	589611	590083	TGME49_252465	60	.	1.88907	7.48685	6.00031	357
TGME49_chrIII	593666	594148	TGME49_252490	62	.	1.91156	7.78308	6.2831	114
TGME49_chrIII	594426	595423	TGME49_252490	30	.	1.6192	4.33534	3.02676	218
TGME49_chrIII	598691	599251	TGME49_252500	91	.	2.0141	10.8064	9.19317	322
TGME49_chrIII	599940	601895	TGME49_252500	69	.	1.90665	8.49316	6.96507	153
TGME49_chrIII	611725	613078	TGME49_252620	3743	.	9.64981	376.963	374.346	308
TGME49_chrIII	621723	622596	TGME49_252630	125	.	2.33885	14.292	12.5723	594
TGME49_chrIII	627525	628060	TGME49_252640	795	.	5.01503	81.8732	79.5689	355
TGME49_chrIII	635623	636670	TGME49_252850	51	.	1.8216	6.62816	5.18338	277
TGME49_chrIII	639013	639518	TGME49_252860	236	.	2.92356	25.5537	23.6159	237
TGME49_chrIII	640828	641242	TGME49_252870	111	.	2.24889	12.7898	11.1125	141
TGME49_chrIII	658491	660095	TGME49_252880	87	.	2.09147	10.3259	8.72651	1298
TGME49_chrIII	660781	661077	TGME49_252880	18	.	1.48427	3.05871	1.85139	57
TGME49_chrIII	669041	670325	TGME49_252990	114	.	2.27138	13.1591	11.4711	186
TGME49_chrIII	676595	677181	Intergenic	57	.	1.86658	7.19558	5.72271	189
TGME49_chrIII	685764	686647	TGME49_253030	657	.	4.56525	68.0412	65.7832	478
TGME49_chrIII	714942	715472	TGME49_253070	34	.	1.66418	4.8068	3.46636	94
TGME49_chrIII	742866	743521	TGME49_253100	74	.	2.00151	9.01671	7.46525	308
TGME49_chrIII	743798	744185	TGME49_253100	26	.	1.57422	3.88651	2.61055	19
TGME49_chrIII	766509	767349	TGME49_253130	57	.	1.86658	7.19558	5.72271	446
TGME49_chrIII	799262	799877	TGME49_253160	54	.	1.84409	6.90933	5.45036	375
TGME49_chrIII	818519	820550	TGME49_253170	2608	.	6.70863	263.366	260.836	894
TGME49_chrIII	826168	827041	TGME49_253290	186	.	2.62898	20.4999	18.6435	316
TGME49_chrIII	839906	840738	TGME49_253300	337	.	3.37334	35.7642	33.7037	472
TGME49_chrIII	860114	861598	TGME49_253330	258	.	2.99471	27.809	25.8414	891
TGME49_chrIII	867296	867727	TGME49_253350	71	.	1.97903	8.7011	7.16216	150
TGME49_chrIII	877217	877855	TGME49_253360	43	.	1.66552	5.72223	4.33226	253
TGME49_chrIII	879317	880708	TGME49_253370	770	.	4.43287	79.3441	77.0474	705
TGME49_chrIII	904546	906599	TGME49_253380	255	.	2.90604	27.4803	25.518	1251
TGME49_chrIII	920036	920319	TGME49_253390	54	.	1.84409	6.90933	5.45036	212
TGME49_chrIII	940867	943912	TGME49_253420	438	.	3.40773	45.9982	43.8527	2231
TGME49_chrIII	958881	961358	TGME49_253440	158	.	2.4057	17.6502	15.8511	1252
TGME49_chrIII	974524	975732	TGME49_253460	84	.	2.06898	9.99167	8.40398	812
TGME49_chrIII	980919	982929	TGME49_253490	344	.	3.36255	36.5033	34.4364	673
TGME49_chrIII	998813	1000954	TGME49_253500	739	.	4.2599	76.2867	73.9997	1332
TGME49_chrIII	1013872	1014481	TGME49_253520	84	.	2.06898	9.99167	8.40398	104
TGME49_chrIII	1020813	1021495	TGME49_253540	148	.	2.47378	16.667	14.8882	254
TGME49_chrIII	1035532	1035847	TGME49_253560	30	.	1.6192	4.33534	3.02676	279
TGME49_chrIII	1049311	1051056	TGME49_253600	186	.	2.67618	20.489	18.6327	759
TGME49_chrIII	1075814	1076378	TGME49_253615	41	.	1.73165	5.55536	4.16921	514
TGME49_chrIII	1077108	1077996	TGME49_253640	54	.	1.84409	6.90933	5.45036	327
TGME49_chrIII	1100739	1102465	TGME49_253680	251	.	2.70343	27.0609	25.102	451
TGME49_chrIII	1112584	1113832	TGME49_253700	144	.	2.45129	16.2613	14.4919	643
TGME49_chrIII	1136028	1136813	TGME49_253730	279	.	3.12596	29.9961	27.9993	570
TGME49_chrIII	1174837	1176001	TGME49_253750	1419	.	6.54997	144.32	141.904	738
TGME49_chrIII	1177705	1178124	TGME49_253755	89	.	2.05791	10.5194	8.91695	316
TGME49_chrIII	1193294	1194869	TGME49_253780	1024	.	5.71219	104.824	102.466	1286
TGME49_chrIII	1201452	1201814	TGME49_253790	129	.	2.36134	14.6778	12.9478	163
TGME49_chrIII	1204516	1205161	TGME49_253800	62	.	1.91156	7.78308	6.2831	534
TGME49_chrIII	1220025	1220643	TGME49_253810	160	.	2.45118	17.8674	16.0658	375
TGME49_chrIII	1221702	1222561	TGME49_253810	1021	.	5.19812	104.507	102.15	402
TGME49_chrIII	1228168	1228785	TGME49_253850	77	.	2.024	9.33704	7.77338	204
TGME49_chrIII	1242819	1244440	TGME49_253860	87	.	2.09147	10.3259	8.72651	1216
TGME49_chrIII	1263421	1265817	TGME49_253880	623	.	4.27328	64.592	62.3479	373
TGME49_chrIII	1292520	1293679	TGME49_253900	1444	.	6.88161	146.915	144.495	799
TGME49_chrIII	1299477	1300746	TGME49_253910	47	.	1.77111	6.21506	4.79636	872
TGME49_chrIII	1304413	1306544	TGME49_253920	117	.	2.13378	13.4838	11.791	361
TGME49_chrIII	1315281	1315716	TGME49_253930	93	.	2.13645	11.0078	9.38558	224
TGME49_chrIII	1364179	1364819	TGME49_253940	44	.	1.75414	5.81567	4.41472	212
TGME49_chrIII	1374399	1374775	TGME49_253960	32	.	1.64169	4.56828	3.2437	65
TGME49_chrIII	1378799	1380380	TGME49_253990	380	.	3.55325	40.1786	38.0783	740
TGME49_chrIII	1395923	1397446	TGME49_254010	375	.	3.53076	39.6171	37.5215	847
TGME49_chrIII	1418254	1419781	TGME49_254030	109	.	2.22274	12.6034	10.9343	843
TGME49_chrIII	1427369	1428401	TGME49_254050	1748	.	6.97602	177.306	174.856	693
TGME49_chrIII	1432818	1434752	TGME49_254070	174	.	2.42756	19.2612	17.4286	726
TGME49_chrIII	1437790	1438661	TGME49_254080	96	.	2.14014	11.2502	9.62417	729
TGME49_chrIII	1446751	1449225	TGME49_254090	310	.	3.26089	33.0977	31.0649	1156
TGME49_chrIII	1456637	1459118	TGME49_254120	140	.	2.4288	15.8595	14.0997	1349
TGME49_chrIII	1470261	1470881	TGME49_254135	97	.	2.15894	11.3555	9.72208	362
TGME49_chrIII	1478291	1479368	TGME49_254150	129	.	2.36134	14.6778	12.9478	260
TGME49_chrIII	1563435	1563854	TGME49_254250	51	.	1.8216	6.62816	5.18338	203
TGME49_chrIII	1564220	1564957	TGME49_254250	60	.	1.88907	7.48685	6.00031	245
TGME49_chrIII	1575329	1575673	TGME49_254280	30	.	1.6192	4.33534	3.02676	332
TGME49_chrIII	1618726	1619493	TGME49_254330	3717	.	11.5352	374.315	371.7	337
TGME49_chrIII	1647179	1648095	TGME49_254365	186	.	2.67618	20.489	18.6327	457
TGME49_chrIII	1695244	1695669	TGME49_254380	87	.	2.09147	10.3259	8.72651	71
TGME49_chrIII	1707899	1710008	TGME49_254400	1108	.	5.28259	113.173	110.8	751
TGME49_chrIII	1721576	1722844	TGME49_254410	358	.	3.46329	37.949	35.8683	682
TGME49_chrIII	1742959	1744229	TGME49_254440	504	.	3.9717	52.5905	50.4018	628
TGME49_chrIII	1757186	1759394	TGME49_254460	532	.	3.98154	55.5004	53.2968	815
TGME49_chrIII	1790497	1790832	TGME49_254500	30	.	1.6192	4.33534	3.02676	49
TGME49_chrIII	1801131	1802088	TGME49_254510	57	.	1.86658	7.19558	5.72271	486
TGME49_chrIII	1845548	1845897	TGME49_254570	44	.	1.75414	5.81567	4.41472	153
TGME49_chrIII	1849952	1850386	TGME49_254580	23	.	1.52482	3.64432	2.39661	303
TGME49_chrIII	1853021	1853491	TGME49_254590	41	.	1.68761	5.53259	4.156	319
TGME49_chrIII	1861235	1862858	TGME49_254620	84	.	1.97637	10.0071	8.41915	702
TGME49_chrIII	1863538	1863882	TGME49_254620	25	.	1.53747	3.85965	2.59492	28
TGME49_chrIII	1872325	1873621	TGME49_254630	41	.	1.73165	5.55536	4.16921	1176
TGME49_chrIII	1873950	1874294	TGME49_254630	26	.	1.56872	3.88364	2.61055	281
TGME49_chrIII	1874567	1875531	TGME49_254635	61	.	1.85744	7.67216	6.18188	658
TGME49_chrIII	1879161	1879658	TGME49_254660	24	.	1.5044	3.75045	2.48884	97
TGME49_chrIII	1882597	1883942	TGME49_254680	267	.	3.0063	28.7266	26.7467	557
TGME49_chrIII	1903348	1905356	TGME49_254710	816	.	4.84894	83.98	81.67	961
TGME49_chrIII	1935685	1936795	TGME49_254790	90	.	2.11396	10.6646	9.05367	472
TGME49_chrIII	1945097	1945958	TGME49_254810	60	.	1.88907	7.48685	6.00031	560
TGME49_chrIII	1975479	1976146	TGME49_254850	222	.	2.85609	24.1314	22.2146	287
TGME49_chrIII	1993799	1994631	Intergenic	80	.	2.04649	9.66204	8.08638	608
TGME49_chrIII	2001199	2002860	TGME49_254880	337	.	3.37334	35.7642	33.7037	1347
TGME49_chrIII	2014753	2017035	TGME49_254900	895	.	4.22679	91.8669	89.5371	878
TGME49_chrIII	2026397	2028097	TGME49_254910	521	.	3.94531	54.3674	52.1696	657
TGME49_chrIII	2035650	2036338	TGME49_254930	62	.	1.91156	7.78308	6.2831	500
TGME49_chrIII	2046094	2047296	TGME49_254940	426	.	3.73316	44.7676	42.631	571
TGME49_chrIII	2065665	2066061	TGME49_254950	80	.	2.04649	9.66204	8.08638	318
TGME49_chrIII	2079065	2079567	TGME49_254960	547	.	4.18294	56.9507	54.7396	226
TGME49_chrIII	2096346	2096751	TGME49_299240	46	.	1.77662	6.08128	4.66557	361
TGME49_chrIII	2113498	2114171	TGME49_299210	80	.	2.04649	9.66204	8.08638	343
TGME49_chrIII	2124526	2125920	TGME49_299190	100	.	2.18143	11.7076	10.0627	1137
TGME49_chrIII	2134675	2135205	TGME49_299180	137	.	2.40631	15.4616	13.7116	278
TGME49_chrIII	2154783	2155075	TGME49_299150	30	.	1.6192	4.33534	3.02676	113
TGME49_chrIII	2169818	2170447	TGME49_299110	54	.	1.84409	6.90933	5.45036	201
TGME49_chrIII	2188037	2188489	TGME49_299100	62	.	1.91156	7.78308	6.2831	92
TGME49_chrIII	2190843	2191241	TGME49_299080	41	.	1.73165	5.55536	4.16921	115
TGME49_chrIII	2205699	2206598	TGME49_299070	65	.	1.93405	8.08424	6.57103	712
TGME49_chrIII	2207318	2207631	TGME49_299070	49	.	1.79911	6.35213	4.92169	194
TGME49_chrIII	2214499	2215168	TGME49_299060	250	.	2.99103	27.0057	25.0473	215
TGME49_chrIII	2226019	2226933	TGME49_299050	203	.	2.76614	22.2824	20.3948	665
TGME49_chrIII	2235190	2235694	TGME49_299040	177	.	2.6312	19.6138	17.7738	213
TGME49_chrIII	2249788	2250881	TGME49_299020	585	.	4.31787	60.7914	58.5629	433
TGME49_chrIII	2256700	2256993	TGME49_299015	26	.	1.57422	3.88651	2.61055	68
TGME49_chrIII	2278960	2280788	TGME49_298990	701	.	4.6971	72.3875	70.114	1030
TGME49_chrIII	2331438	2332354	Intergenic	97	.	2.15894	11.3555	9.72208	770
TGME49_chrIII	2368197	2369851	TGME49_298830	228	.	2.83847	24.7672	22.842	1343
TGME49_chrIII	2381646	2382729	Intergenic	133	.	2.38383	15.0677	13.3276	246
TGME49_chrIII	2429467	2429965	Intergenic	114	.	2.27138	13.1591	11.4711	294
TGME49_chrIII	2453646	2454352	TGME49_321170	491	.	3.98054	51.3472	49.1657	318
TGME49_chrIII	2462093	2462574	Intergenic	22	.	1.52925	3.4608	2.21855	387
TGME49_chrIII	2509800	2510157	Intergenic	24	.	1.55174	3.67073	2.41138	308
TGME49_chrIII	2513624	2515118	Intergenic	364	.	3.48578	38.5023	36.4163	1211
TGME49_chrIII	2524894	2526055	Intergenic	240	.	2.84017	26.0042	24.0625	756
TGME49_chrIII	2531244	2532836	Intergenic	19215	.	11.5247	1924.58	1921.59	1353
TGME49_chrIV	1995	3157	Intergenic	18695	.	17.8765	1872.54	1869.55	397
TGME49_chrIV	8091	9343	TGME49_317830	90	.	2.11396	10.6646	9.05367	478
TGME49_chrIV	16833	17318	Intergenic	28	.	1.59671	4.10807	2.81574	400
TGME49_chrIV	23007	23956	Intergenic	90	.	2.11396	10.6646	9.05367	238
TGME49_chrIV	32572	32994	Intergenic	107	.	2.2264	12.4248	10.7582	220
TGME49_chrIV	77001	77398	TGME49_320770	90	.	2.11396	10.6646	9.05367	197
TGME49_chrIV	103252	103793	TGME49_320740	129	.	2.36134	14.6778	12.9478	134
TGME49_chrIV	113856	114422	TGME49_320720	34	.	1.66418	4.8068	3.46636	153
TGME49_chrIV	133099	133565	TGME49_320700	49	.	1.79911	6.35213	4.92169	244
TGME49_chrIV	137870	140268	TGME49_320690	455	.	3.84561	47.7206	45.5626	1935
TGME49_chrIV	174971	175732	TGME49_320650	190	.	2.69867	20.932	19.0679	401
TGME49_chrIV	186031	187416	TGME49_320630	125	.	2.33885	14.292	12.5723	1011
TGME49_chrIV	208813	210006	TGME49_320600	1444	.	6.18091	146.914	144.495	572
TGME49_chrIV	233240	233629	TGME49_320588	22	.	1.52925	3.4608	2.21855	323
TGME49_chrIV	284039	284862	TGME49_320515	222	.	2.85609	24.1314	22.2146	505
TGME49_chrIV	311780	313354	TGME49_320480	1394	.	5.39158	141.856	139.443	998
TGME49_chrIV	319487	320344	TGME49_320470	41	.	1.73165	5.55536	4.16921	240
TGME49_chrIV	339275	340447	TGME49_320460	152	.	2.49627	17.0766	15.2886	185
TGME49_chrIV	346292	346761	TGME49_320440	54	.	1.84409	6.90933	5.45036	104
TGME49_chrIV	352818	353569	TGME49_320440	4163	.	12.4654	418.968	416.326	315
TGME49_chrIV	376692	377370	TGME49_320410	725	.	4.79014	74.8557	72.5734	239
TGME49_chrIV	393704	395123	TGME49_320290	74	.	2.00151	9.01671	7.46525	302
TGME49_chrIV	413496	414920	TGME49_320260	71	.	1.97903	8.7011	7.16216	525
TGME49_chrIV	415546	416394	TGME49_320260	351	.	3.32237	37.2345	35.1615	544
TGME49_chrIV	419488	420092	TGME49_320250	297	.	3.09904	31.8107	29.7936	247
TGME49_chrIV	422790	423267	TGME49_320240	210	.	2.79269	22.9607	21.0638	233
TGME49_chrIV	425303	426053	TGME49_320230	199	.	2.74365	21.8287	19.949	290
TGME49_chrIV	431913	433278	TGME49_320220	104	.	2.20391	12.064	10.4082	839
TGME49_chrIV	439680	440597	TGME49_320200	74	.	2.00151	9.01671	7.46525	198
TGME49_chrIV	446819	447483	TGME49_320180	161	.	2.54125	17.9073	16.1013	305
TGME49_chrIV	452207	452847	TGME49_320170	100	.	2.18143	11.7076	10.0627	387
TGME49_chrIV	455363	455678	TGME49_320160	26	.	1.57422	3.88651	2.61055	92
TGME49_chrIV	472823	473631	TGME49_320150	97	.	2.15894	11.3555	9.72208	155
TGME49_chrIV	479095	479634	TGME49_320140	178	.	2.58837	19.6686	17.8281	155
TGME49_chrIV	482763	483631	TGME49_320120	41	.	1.73165	5.55536	4.16921	510
TGME49_chrIV	491584	492696	TGME49_320110	295	.	3.05772	31.5881	29.5726	688
TGME49_chrIV	496652	498198	TGME49_320100	585	.	4.09849	60.7961	58.5676	859
TGME49_chrIV	511454	512508	TGME49_320090	1443	.	6.28037	146.742	144.324	404
TGME49_chrIV	517593	518852	TGME49_320090	748	.	4.01391	77.1759	74.8861	546
TGME49_chrIV	522188	523848	TGME49_320080	150	.	2.19703	16.7962	15.0158	468
TGME49_chrIV	543026	544138	TGME49_320060	71	.	1.97903	8.7011	7.16216	234
TGME49_chrIV	549740	551312	TGME49_320050	413	.	3.57765	43.4311	41.3057	694
TGME49_chrIV	567478	568033	TGME49_320030	156	.	2.51876	17.4901	15.693	247
TGME49_chrIV	576228	578893	TGME49_320015	262	.	3.01319	28.253	26.2793	843
TGME49_chrIV	594034	594682	TGME49_320005	77	.	2.024	9.33704	7.77338	424
TGME49_chrIV	607042	607810	TGME49_320000	305	.	3.2384	32.5732	30.5462	448
TGME49_chrIV	637054	637526	TGME49_319950	32	.	1.64169	4.56828	3.2437	136
TGME49_chrIV	657293	659575	TGME49_319930	342	.	3.39583	36.3061	34.2404	1765
TGME49_chrIV	667561	668118	TGME49_319920	28	.	1.59671	4.10807	2.81574	148
TGME49_chrIV	677293	677696	TGME49_319910	44	.	1.75414	5.81567	4.41472	149
TGME49_chrIV	691543	692908	TGME49_319900	133	.	2.38383	15.0677	13.3276	712
TGME49_chrIV	715679	718160	TGME49_319870	216	.	2.76286	23.5666	21.661	1216
TGME49_chrIV	744124	746056	TGME49_319860	1020	.	5.56635	104.36	102.003	816
TGME49_chrIV	750922	751187	TGME49_319740	60	.	1.88907	7.48685	6.00031	112
TGME49_chrIV	759394	759821	TGME49_319730	49	.	1.79911	6.35213	4.92169	48
TGME49_chrIV	793746	794044	TGME49_319662	30	.	1.6192	4.33534	3.02676	99
TGME49_chrIV	813092	814453	TGME49_319640	698	.	4.70018	72.105	69.8321	763
TGME49_chrIV	822884	824555	TGME49_319620	646	.	4.44995	66.8572	64.6038	606
TGME49_chrIV	911184	912703	TGME49_319560	2287	.	6.36778	231.3	228.8	999
TGME49_chrIV	930624	932022	TGME49_319530	353	.	3.44081	37.3986	35.3228	478
TGME49_chrIV	948753	949871	TGME49_319520	321	.	3.30587	34.1555	32.1114	272
TGME49_chrIV	954661	955331	TGME49_319500	516	.	4.0705	53.8139	51.6181	351
TGME49_chrIV	955722	956077	TGME49_319510	44	.	1.75414	5.81567	4.41472	206
TGME49_chrIV	976408	976761	TGME49_319380	32	.	1.64169	4.56828	3.2437	262
TGME49_chrIV	1004652	1005755	TGME49_319370	285	.	3.00351	30.58	28.5763	400
TGME49_chrIV	1007646	1008395	TGME49_319360	608	.	3.81761	63.0406	60.8028	299
TGME49_chrIV	1012337	1012788	TGME49_319350	40	.	1.59448	5.37495	4.00211	163
TGME49_chrIV	1013214	1013918	TGME49_319350	137	.	2.18321	15.5231	13.7723	464
TGME49_chrIV	1017638	1018834	TGME49_319340	132	.	2.22672	14.9625	13.2285	494
TGME49_chrIV	1026188	1027671	Intergenic	250	.	2.99103	27.0057	25.0473	853
TGME49_chrIV	1035774	1037112	TGME49_319320	358	.	3.38176	37.9034	35.8247	722
TGME49_chrIV	1040086	1040775	TGME49_319312	42	.	1.70038	5.60122	4.21395	163
TGME49_chrIV	1054761	1055665	TGME49_319308	265	.	3.05849	28.4867	26.5087	539
TGME49_chrIV	1082881	1083589	TGME49_319090	156	.	2.51876	17.4901	15.693	476
TGME49_chrIV	1108862	1109475	TGME49_318750	93	.	2.13645	11.0078	9.38558	335
TGME49_chrIV	1119542	1119965	TGME49_318730	54	.	1.84409	6.90933	5.45036	219
TGME49_chrIV	1127157	1127420	TGME49_318710	18	.	1.48427	3.05871	1.85139	34
TGME49_chrIV	1127783	1128198	TGME49_318720	77	.	2.024	9.33704	7.77338	221
TGME49_chrIV	1139060	1139771	TGME49_318700	32	.	1.64169	4.56828	3.2437	591
TGME49_chrIV	1163783	1164403	TGME49_318675	433	.	3.61894	45.5356	43.3939	348
TGME49_chrIV	1168124	1168753	TGME49_318650	213	.	2.52917	23.2932	21.3901	125
TGME49_chrIV	1172226	1173952	TGME49_318650	412	.	3.23982	43.3769	41.2517	647
TGME49_chrIV	1179473	1180102	TGME49_318632	54	.	1.84409	6.90933	5.45036	229
TGME49_chrIV	1190767	1192400	TGME49_318610	1310	.	5.66941	133.462	131.06	487
TGME49_chrIV	1216912	1217332	TGME49_318580	51	.	1.8216	6.62816	5.18338	219
TGME49_chrIV	1221748	1222414	TGME49_318570	65	.	1.93405	8.08424	6.57103	398
TGME49_chrIV	1231388	1232105	TGME49_318560	32	.	1.64169	4.56828	3.2437	333
TGME49_chrIV	1260364	1261555	TGME49_318525	1278	.	6.43183	130.234	127.836	475
TGME49_chrIV	1284044	1284608	TGME49_318480	54	.	1.84409	6.90933	5.45036	125
TGME49_chrIV	1299860	1301433	TGME49_318470	862	.	5.16588	88.6145	86.2924	1252
TGME49_chrIV	1319132	1319798	TGME49_318450	54	.	1.84409	6.90933	5.45036	153
TGME49_chrIV	1336621	1337697	TGME49_318440	165	.	2.56374	18.3284	16.5136	296
TGME49_chrIV	1343969	1344485	TGME49_318430	68	.	1.95654	8.39026	6.86411	379
TGME49_chrIV	1373981	1375377	TGME49_318390	507	.	3.72006	52.9603	50.77	977
TGME49_chrIV	1387761	1388616	TGME49_318370	46	.	1.77662	6.08128	4.66557	137
TGME49_chrIV	1403960	1406554	TGME49_318340	389	.	3.25104	41.0366	38.93	1281
TGME49_chrIV	1432297	1433303	TGME49_318300	236	.	2.92356	25.5537	23.6159	447
TGME49_chrIV	1442920	1444746	TGME49_318275	148	.	2.47378	16.667	14.8882	843
TGME49_chrIV	1471987	1473253	TGME49_318230	824	.	5.10499	84.735	82.4223	538
TGME49_chrIV	1480509	1481055	TGME49_318220	240	.	2.94605	26.0344	24.0897	237
TGME49_chrIV	1487191	1487751	TGME49_318210	26	.	1.57422	3.88651	2.61055	40
TGME49_chrIV	1516454	1518437	TGME49_318160	317	.	2.9067	33.7818	31.7422	1321
TGME49_chrIV	1554308	1555650	TGME49_211730	104	.	2.20391	12.064	10.4082	114
TGME49_chrIV	1579312	1580659	TGME49_211720	674	.	3.85893	69.701	67.4372	621
TGME49_chrIV	1582030	1582740	TGME49_211710	111	.	2.01021	12.8375	11.1594	195
TGME49_chrIV	1625359	1626721	TGME49_211680	346	.	3.29985	36.6764	34.6085	400
TGME49_chrIV	1633028	1633492	TGME49_211670	87	.	2.09147	10.3259	8.72651	312
TGME49_chrIV	1641967	1642943	TGME49_211650	51	.	1.8216	6.62816	5.18338	639
TGME49_chrIV	1655350	1657849	TGME49_211630	146	.	2.34167	16.4061	14.6348	1834
TGME49_chrIV	1668042	1669663	TGME49_211610	161	.	2.54125	17.9073	16.1013	432
TGME49_chrIV	1692393	1692821	TGME49_211470	49	.	1.79911	6.35213	4.92169	87
TGME49_chrIV	1695530	1696954	TGME49_211460	80	.	2.04649	9.66204	8.08638	1024
TGME49_chrIV	1709729	1710239	TGME49_211440	84	.	2.06898	9.99167	8.40398	366
TGME49_chrIV	1735206	1736505	TGME49_211410	111	.	2.24889	12.7898	11.1125	744
TGME49_chrIV	1761564	1762222	TGME49_211390	71	.	1.97903	8.7011	7.16216	177
TGME49_chrIV	1799014	1799419	TGME49_211350	68	.	1.95654	8.39026	6.86411	239
TGME49_chrIV	1821572	1821832	TGME49_211340	57	.	1.86658	7.19558	5.72271	90
TGME49_chrIV	1822229	1825208	TGME49_211330	148	.	2.47378	16.667	14.8882	2535
TGME49_chrIV	1833758	1834155	TGME49_211310	22	.	1.52925	3.4608	2.21855	321
TGME49_chrIV	1852998	1854587	TGME49_211280	252	.	2.87593	27.2214	25.2612	460
TGME49_chrIV	1872892	1873766	TGME49_211270	203	.	2.76614	22.2824	20.3948	339
TGME49_chrIV	1888294	1890017	TGME49_211260	290	.	2.90311	31.0275	29.0182	507
TGME49_chrIV	1890461	1890905	TGME49_211250	32	.	1.59126	4.61904	3.29309	328
TGME49_chrIV	1897351	1898117	TGME49_211240	36	.	1.68667	5.05087	3.69504	40
TGME49_chrIV	1909739	1910152	TGME49_211230	60	.	1.88907	7.48685	6.00031	304
TGME49_chrIV	1917762	1918400	TGME49_211220	65	.	1.93405	8.08424	6.57103	483
TGME49_chrIV	1933607	1934089	TGME49_211150	24	.	1.55174	3.67073	2.41138	371
TGME49_chrIV	1942978	1943388	TGME49_211060	62	.	1.91156	7.78308	6.2831	99
TGME49_chrIV	1954966	1956148	TGME49_211040	255	.	3.01352	27.4961	25.531	462
TGME49_chrIV	1962010	1962851	TGME49_211030	767	.	4.92507	79.0424	76.7464	372
TGME49_chrIV	1969722	1971030	TGME49_211010	74	.	2.00151	9.01671	7.46525	1133
TGME49_chrIV	1971462	1971805	TGME49_211015	36	.	1.68667	5.05087	3.69504	216
TGME49_chrIV	1997721	2000207	TGME49_210960	448	.	3.79538	46.9756	44.8241	2108
TGME49_chrIV	2022025	2022426	TGME49_210830	100	.	2.18143	11.7076	10.0627	210
TGME49_chrIV	2034158	2035239	TGME49_210820	164	.	2.51247	18.2555	16.4453	463
TGME49_chrIV	2036987	2037858	TGME49_210810	57	.	1.82618	7.20942	5.73626	775
TGME49_chrIV	2047923	2048190	TGME49_210800	36	.	1.68667	5.05087	3.69504	82
TGME49_chrIV	2060548	2061169	TGME49_210787	57	.	1.86658	7.19558	5.72271	524
TGME49_chrIV	2080077	2080422	TGME49_210778	28	.	1.59671	4.10807	2.81574	52
TGME49_chrIV	2088355	2089498	TGME49_210760	963	.	5.53228	98.7359	96.3905	482
TGME49_chrIV	2118684	2119394	TGME49_210715	49	.	1.79911	6.35213	4.92169	355
TGME49_chrIV	2119685	2120571	TGME49_210700	71	.	1.97903	8.7011	7.16216	204
TGME49_chrIV	2155759	2157231	TGME49_210690	337	.	3.37334	35.7642	33.7037	418
TGME49_chrIV	2170379	2170890	Intergenic	173	.	1.98351	19.1837	17.3521	234
TGME49_chrIV	2171259	2172528	Intergenic	8462	.	11.6151	849.043	846.256	752
TGME49_chrIV	2229281	2229581	Intergenic	118	.	2.29387	13.5326	11.834	110
TGME49_chrIV	2266313	2266656	TGME49_301000	60	.	1.88907	7.48685	6.00031	156
TGME49_chrIV	2267259	2267560	TGME49_301000	28	.	1.59671	4.10807	2.81574	196
TGME49_chrIV	2280404	2281264	TGME49_301130	414	.	3.68818	43.6045	41.4767	713
TGME49_chrIV	2281727	2282028	TGME49_301120	18	.	1.48304	3.04981	1.85139	4
TGME49_chrIV	2285941	2286389	TGME49_301140	51	.	1.80169	6.57018	5.13501	131
TGME49_chrIV	2288556	2288982	TGME49_301150	80	.	2.03213	9.60052	8.03227	179
TGME49_chrIV	2290930	2291680	TGME49_301160	75	.	1.99534	9.12407	7.57071	191
TGME49_chrIV	2300411	2301400	TGME49_301180	217	.	2.8336	23.664	21.7544	330
TGME49_chrIV	2307718	2309380	TGME49_301210	780	.	4.9645	80.3657	78.0664	1090
TGME49_chrIV	2325422	2325740	TGME49_301216	62	.	1.91156	7.78308	6.2831	99
TGME49_chrIV	2338572	2339474	TGME49_301240	1813	.	7.2808	183.791	181.335	461
TGME49_chrIV	2345944	2347653	TGME49_301250	440	.	3.48187	46.1486	44.0026	685
TGME49_chrIV	2353262	2355178	TGME49_301270	488	.	3.79114	51.0742	48.8952	1169
TGME49_chrIV	2378599	2379002	TGME49_301290	62	.	1.91156	7.78308	6.2831	211
TGME49_chrIV	2379715	2379991	TGME49_301290	28	.	1.59671	4.10807	2.81574	32
TGME49_chrIV	2387484	2388122	TGME49_301310	161	.	2.54125	17.9073	16.1013	254
TGME49_chrIV	2395088	2395908	TGME49_301350	3580	.	11.8067	360.648	358.042	420
TGME49_chrIV	2432133	2432736	TGME49_301380	97	.	2.15894	11.3555	9.72208	399
TGME49_chrIV	2453216	2455140	TGME49_301400	624	.	3.71078	64.694	62.4496	1090
TGME49_chrIV	2457374	2458131	TGME49_301400	43	.	1.62275	5.73568	4.34537	296
TGME49_chrIV	2466853	2467145	TGME49_301420	28	.	1.59671	4.10807	2.81574	4
TGME49_chrIV	2477496	2478462	TGME49_301440	63	.	1.89754	7.86947	6.36779	296
TGME49_chrIV	2478850	2480553	TGME49_301440	279	.	3.09691	29.9953	27.9993	327
TGME49_chrIV	2513930	2514614	TGME49_301470	100	.	2.18143	11.7076	10.0627	412
TGME49_chrIV	2518415	2519472	TGME49_301480	364	.	3.48578	38.5023	36.4163	850
TGME49_chrIV	2526676	2527103	TGME49_301690	36	.	1.68667	5.05087	3.69504	253
TGME49_chrIV	2533675	2534603	TGME49_212410	212	.	2.81112	23.2	21.2978	577
TGME49_chrIV	2541475	2542728	TGME49_237800	68	.	1.8241	8.32361	6.80581	790
TGME49_chrIV	2543253	2544020	TGME49_237800	951	.	4.82228	97.4481	95.1056	409
TGME49_chrIV	2558892	2559355	TGME49_237820	26	.	1.57422	3.88651	2.61055	43
TGME49_chrIV	2626416	2627434	TGME49_237880	1170	.	5.55875	119.421	117.038	534
TGME49_chrIV	2629398	2629869	TGME49_237890	225	.	2.73689	24.5157	22.5957	244
TGME49_chrIV	2648087	2648898	Intergenic	180	.	2.39913	19.8694	18.0268	236
TGME49_chrIV	2649290	2650534	Intergenic	355	.	2.98381	37.5834	35.5066	604
TGME49_chrIV	2651206	2652120	Intergenic	89	.	1.87495	10.5243	8.92174	228
TGME49_chrIV	2663701	2664280	TGME49_317705	68	.	1.8983	8.32682	6.80895	152
TGME49_chrIV	2668605	2669455	TGME49_317720	125	.	2.33885	14.292	12.5723	351
TGME49_chrIV	2679043	2680037	Intergenic	262	.	3.03757	28.2036	26.2303	407
TGME49_chrIV	2681667	2682008	Intergenic	195	.	2.72116	21.3786	19.5066	160
TGME49_chrIV	2682649	2683385	Intergenic	725	.	4.79014	74.8557	72.5734	433
TGME49_chrIX	1232	1943	Intergenic	148	.	2.47378	16.667	14.8882	215
TGME49_chrIX	39017	39277	Intergenic	14601	.	22.0877	1463.11	1460.2	34
TGME49_chrIX	44023	44280	Intergenic	43	.	1.68997	5.71337	4.32361	6
TGME49_chrIX	49268	49751	Intergenic	30	.	1.6192	4.33534	3.02676	329
TGME49_chrIX	50110	50687	Intergenic	46	.	1.77662	6.08128	4.66557	367
TGME49_chrIX	50969	51691	Intergenic	71	.	1.97903	8.7011	7.16216	443
TGME49_chrIX	96415	97076	Intergenic	100	.	2.18143	11.7076	10.0627	309
TGME49_chrIX	122895	124540	Intergenic	169	.	2.58623	18.7531	16.9298	1428
TGME49_chrIX	134350	135235	TGME49_274290	39	.	1.70916	5.3004	3.9293	585
TGME49_chrIX	137959	138219	Intergenic	51	.	1.8216	6.62816	5.18338	155
TGME49_chrIX	146771	147195	Intergenic	111	.	2.24889	12.7898	11.1125	243
TGME49_chrIX	179069	179453	TGME49_279460	77	.	2.024	9.33704	7.77338	229
TGME49_chrIX	182220	183054	TGME49_279450	510	.	4.04801	53.1936	51.0012	259
TGME49_chrIX	189245	190753	TGME49_279420	203	.	2.76614	22.2824	20.3948	918
TGME49_chrIX	196901	197987	TGME49_279410	212	.	2.7974	23.1912	21.2921	838
TGME49_chrIX	202554	203800	TGME49_279400	87	.	2.09147	10.3259	8.72651	467
TGME49_chrIX	212708	214385	TGME49_279380	853	.	4.738	87.7167	85.3966	511
TGME49_chrIX	221522	222231	TGME49_279370	100	.	2.18143	11.7076	10.0627	180
TGME49_chrIX	227927	229142	TGME49_279360	90	.	2.11396	10.6646	9.05367	247
TGME49_chrIX	248461	250252	TGME49_279350	288	.	2.91483	30.8585	28.853	1586
TGME49_chrIX	254818	255434	TGME49_279330	84	.	2.06898	9.99167	8.40398	250
TGME49_chrIX	280543	283477	TGME49_279315	347	.	3.12465	36.8042	34.7356	937
TGME49_chrIX	296816	297752	TGME49_267875	1994	.	7.7019	201.951	199.477	330
TGME49_chrIX	303084	304692	TGME49_267855	186	.	2.67618	20.489	18.6327	538
TGME49_chrIX	323620	324171	TGME49_267840	305	.	3.2384	32.5732	30.5462	89
TGME49_chrIX	327076	327682	TGME49_267820	122	.	2.31636	13.9102	12.201	454
TGME49_chrIX	337611	339454	TGME49_267810	353	.	3.44081	37.3986	35.3228	210
TGME49_chrIX	363726	364296	TGME49_267790	36	.	1.68667	5.05087	3.69504	488
TGME49_chrIX	373096	373478	TGME49_267760	140	.	2.4288	15.8595	14.0997	217
TGME49_chrIX	382803	383508	TGME49_267750	217	.	2.8336	23.664	21.7544	520
TGME49_chrIX	394992	395823	TGME49_267740	137	.	2.40631	15.4616	13.7116	614
TGME49_chrIX	408267	410435	TGME49_267720	106	.	2.08657	12.2716	10.6127	605
TGME49_chrIX	446005	446372	TGME49_267690	226	.	2.87858	24.6022	22.6784	195
TGME49_chrIX	459357	461013	TGME49_267680	1131	.	5.68754	115.555	113.178	1086
TGME49_chrIX	470581	471472	TGME49_267670	698	.	4.70018	72.105	69.8321	534
TGME49_chrIX	478438	479137	TGME49_267660	60	.	1.88907	7.48685	6.00031	354
TGME49_chrIX	510944	511887	TGME49_267620	62	.	1.91156	7.78308	6.2831	616
TGME49_chrIX	533662	534584	TGME49_267590	34	.	1.66418	4.8068	3.46636	838
TGME49_chrIX	545980	547468	TGME49_267585	1213	.	5.22466	123.759	121.37	1107
TGME49_chrIX	547902	548299	TGME49_267585	87	.	1.9033	10.3364	8.73688	192
TGME49_chrIX	548565	549720	TGME49_267580	61	.	1.7454	7.60685	6.11785	414
TGME49_chrIX	569347	569777	TGME49_267570	36	.	1.68667	5.05087	3.69504	374
TGME49_chrIX	578104	578439	TGME49_267550	77	.	2.024	9.33704	7.77338	166
TGME49_chrIX	609255	610906	TGME49_267510	182	.	2.65369	20.0496	18.2014	964
TGME49_chrIX	626906	628075	TGME49_267460	635	.	4.42254	65.7971	63.548	572
TGME49_chrIX	635647	636090	TGME49_267450	217	.	2.8336	23.664	21.7544	166
TGME49_chrIX	653945	654574	TGME49_267435	39	.	1.70916	5.3004	3.9293	103
TGME49_chrIX	654856	656849	TGME49_267430	129	.	2.36134	14.6778	12.9478	1174
TGME49_chrIX	667219	667634	TGME49_267420	68	.	1.95654	8.39026	6.86411	163
TGME49_chrIX	675275	676108	TGME49_267390	137	.	2.40631	15.4616	13.7116	447
TGME49_chrIX	681464	683230	TGME49_267370	1477	.	6.36426	150.135	147.712	820
TGME49_chrIX	705889	706274	TGME49_267350	44	.	1.75414	5.81567	4.41472	271
TGME49_chrIX	706791	707896	TGME49_267350	46	.	1.77662	6.08128	4.66557	938
TGME49_chrIX	710962	711550	TGME49_267340	93	.	2.13645	11.0078	9.38558	107
TGME49_chrIX	737600	738197	TGME49_267300	107	.	2.2264	12.4248	10.7582	185
TGME49_chrIX	746216	747287	TGME49_267280	77	.	2.024	9.33704	7.77338	873
TGME49_chrIX	757992	758959	TGME49_267160	125	.	2.27685	14.262	12.5477	316
TGME49_chrIX	760328	761268	TGME49_267150	278	.	2.92897	29.8132	27.8202	451
TGME49_chrIX	771988	773199	TGME49_267120	231	.	2.90107	25.0763	23.1455	726
TGME49_chrIX	780739	782416	TGME49_267100	54	.	1.84363	6.90489	5.45036	109
TGME49_chrIX	783426	784187	TGME49_267090	134	.	2.29329	15.1685	13.427	619
TGME49_chrIX	788271	788630	TGME49_267080	51	.	1.8216	6.62816	5.18338	227
TGME49_chrIX	797440	799302	TGME49_267070	309	.	3.09743	32.9762	30.9465	402
TGME49_chrIX	817035	817415	TGME49_267030	114	.	2.27138	13.1591	11.4711	145
TGME49_chrIX	841979	842303	TGME49_267020	125	.	2.33885	14.292	12.5723	191
TGME49_chrIX	849803	850309	TGME49_266990	87	.	2.09147	10.3259	8.72651	290
TGME49_chrIX	863496	864755	TGME49_266980	358	.	3.46329	37.949	35.8683	821
TGME49_chrIX	871310	873413	TGME49_266950	4968	.	9.99288	499.524	496.841	1593
TGME49_chrIX	888800	890006	TGME49_266930	195	.	2.72116	21.3786	19.5066	632
TGME49_chrIX	896369	898582	TGME49_266920	183	.	2.48318	20.2107	18.3609	1259
TGME49_chrIX	904969	905338	TGME49_266910	42	.	1.55054	5.68786	4.29868	154
TGME49_chrIX	907398	908104	TGME49_266900	190	.	2.15328	20.8757	19.0155	481
TGME49_chrIX	910165	911006	TGME49_266890	93	.	1.82025	10.9168	9.30173	524
TGME49_chrIX	925815	926254	TGME49_266850	133	.	2.38383	15.0677	13.3276	161
TGME49_chrIX	951571	953080	TGME49_266810	420	.	3.71067	44.1847	42.0525	814
TGME49_chrIX	981440	982058	TGME49_266750	97	.	2.15894	11.3555	9.72208	393
TGME49_chrIX	1018004	1019458	TGME49_266680	485	.	3.95805	50.7366	48.5589	1005
TGME49_chrIX	1033889	1034163	TGME49_266660	54	.	1.84409	6.90933	5.45036	172
TGME49_chrIX	1048799	1050349	TGME49_266640	212	.	2.81112	23.2	21.2978	771
TGME49_chrIX	1062101	1063065	TGME49_266630	177	.	2.6312	19.6138	17.7738	393
TGME49_chrIX	1088879	1089669	TGME49_266600	781	.	4.97005	80.4539	78.1539	473
TGME49_chrIX	1096830	1097092	TGME49_266500	90	.	2.11396	10.6646	9.05367	149
TGME49_chrIX	1114399	1115236	TGME49_266460	371	.	3.36802	39.2615	37.1695	338
TGME49_chrIX	1117572	1117834	TGME49_266450	33	.	1.62964	4.7011	3.37306	42
TGME49_chrIX	1122699	1123140	TGME49_266435	80	.	2.04649	9.66204	8.08638	116
TGME49_chrIX	1193920	1195251	TGME49_266368	2523	.	8.26062	254.846	252.323	867
TGME49_chrIX	1195755	1196214	TGME49_266366	20	.	1.45064	3.22282	2.01034	50
TGME49_chrIX	1210656	1211753	TGME49_266340	118	.	2.29387	13.5326	11.834	218
TGME49_chrIX	1212891	1213494	TGME49_266335	125	.	2.33885	14.292	12.5723	178
TGME49_chrIX	1224365	1224708	TGME49_266310	34	.	1.66418	4.8068	3.46636	116
TGME49_chrIX	1235565	1235829	TGME49_266300	20	.	1.50676	3.25677	2.03197	176
TGME49_chrIX	1262140	1262643	TGME49_266260	97	.	2.15894	11.3555	9.72208	268
TGME49_chrIX	1263113	1263563	TGME49_266270	203	.	2.76614	22.2824	20.3948	234
TGME49_chrIX	1279096	1279457	TGME49_266140	90	.	2.11396	10.6646	9.05367	200
TGME49_chrIX	1282113	1282826	TGME49_266130	71	.	1.95636	8.63234	7.10165	543
TGME49_chrIX	1283288	1283720	TGME49_266130	55	.	1.84082	7.01591	5.55473	266
TGME49_chrIX	1292610	1293324	TGME49_266110	93	.	2.13645	11.0078	9.38558	137
TGME49_chrIX	1298723	1299000	TGME49_266110	68	.	1.95654	8.39026	6.86411	129
TGME49_chrIX	1300139	1300926	TGME49_266105	35	.	1.66987	4.90605	3.56318	447
TGME49_chrIX	1306128	1307382	TGME49_266100	196	.	2.62463	21.5053	19.632	583
TGME49_chrIX	1312298	1313259	TGME49_266080	512	.	3.37214	53.401	51.2079	459
TGME49_chrIX	1313955	1315312	TGME49_266080	147	.	2.08237	16.5542	14.7811	1038
TGME49_chrIX	1319061	1320324	TGME49_266070	181	.	2.36084	20.0171	18.1729	305
TGME49_chrIX	1327589	1329022	TGME49_266050	459	.	3.75209	48.1263	45.9665	951
TGME49_chrIX	1397707	1398926	TGME49_265870	62	.	1.91156	7.78308	6.2831	1021
TGME49_chrIX	1404188	1405057	TGME49_265860	156	.	2.51876	17.4901	15.693	197
TGME49_chrIX	1442278	1442926	TGME49_265810	144	.	2.45129	16.2613	14.4919	342
TGME49_chrIX	1447441	1449190	TGME49_265790	330	.	3.25232	35.1059	33.0535	1037
TGME49_chrIX	1449469	1449800	TGME49_265790	27	.	1.55664	4.06219	2.78135	292
TGME49_chrIX	1453526	1453781	TGME49_265780	28	.	1.59671	4.10807	2.81574	117
TGME49_chrIX	1483013	1483475	TGME49_265650	32	.	1.64169	4.56828	3.2437	69
TGME49_chrIX	1501005	1503687	TGME49_265520	426	.	3.61639	44.7597	42.6247	1834
TGME49_chrIX	1514775	1515610	TGME49_265510	100	.	2.18143	11.7076	10.0627	686
TGME49_chrIX	1530723	1531200	TGME49_265470	54	.	1.84409	6.90933	5.45036	65
TGME49_chrIX	1540420	1541361	TGME49_265455	51	.	1.8216	6.62816	5.18338	804
TGME49_chrIX	1548803	1549516	TGME49_265450	148	.	2.47378	16.667	14.8882	481
TGME49_chrIX	1550053	1550355	TGME49_265440	28	.	1.59671	4.10807	2.81574	101
TGME49_chrIX	1551164	1551541	TGME49_265440	54	.	1.84409	6.90933	5.45036	224
TGME49_chrIX	1558765	1559037	TGME49_265430	32	.	1.64169	4.56828	3.2437	95
TGME49_chrIX	1562981	1564584	TGME49_265420	100	.	2.18143	11.7076	10.0627	1501
TGME49_chrIX	1581281	1583126	TGME49_265390	65	.	1.93405	8.08424	6.57103	561
TGME49_chrIX	1602652	1602950	TGME49_265370	41	.	1.73165	5.55536	4.16921	185
TGME49_chrIX	1614940	1615999	TGME49_265330	207	.	2.39823	22.6714	20.7802	557
TGME49_chrIX	1617729	1619107	TGME49_265320	43	.	1.56917	5.69316	4.30386	813
TGME49_chrIX	1636138	1636491	TGME49_265280	32	.	1.64169	4.56828	3.2437	236
TGME49_chrIX	1642888	1644937	TGME49_265260	394	.	3.37175	41.5546	39.4436	1456
TGME49_chrIX	1656018	1657209	Intergenic	672	.	4.24889	69.5344	67.2711	631
TGME49_chrIX	1657934	1659066	TGME49_265250	111	.	2.14513	12.8277	11.1498	256
TGME49_chrIX	1689563	1690079	TGME49_265220	137	.	2.40631	15.4616	13.7116	348
TGME49_chrIX	1707041	1707377	Intergenic	30	.	1.6192	4.33534	3.02676	197
TGME49_chrIX	1711089	1711650	TGME49_265190	60	.	1.88907	7.48685	6.00031	91
TGME49_chrIX	1750479	1751530	TGME49_265130	432	.	3.75565	45.3531	43.2121	315
TGME49_chrIX	1759635	1760527	TGME49_265110	30	.	1.6192	4.33534	3.02676	560
TGME49_chrIX	1793107	1795065	TGME49_265090	169	.	2.58623	18.7531	16.9298	862
TGME49_chrIX	1805687	1806159	TGME49_265070	97	.	2.15894	11.3555	9.72208	221
TGME49_chrIX	1825665	1826071	TGME49_265040	44	.	1.75414	5.81567	4.41472	120
TGME49_chrIX	1837550	1838100	TGME49_265020	1436	.	6.85912	146.067	143.649	233
TGME49_chrIX	1860732	1861916	TGME49_264990	107	.	2.2264	12.4248	10.7582	846
TGME49_chrIX	1865563	1866740	TGME49_264980	54	.	1.84409	6.90933	5.45036	591
TGME49_chrIX	1873430	1874202	TGME49_264970	51	.	1.8216	6.62816	5.18338	282
TGME49_chrIX	1894421	1895357	TGME49_264940	133	.	2.38383	15.0677	13.3276	506
TGME49_chrIX	1940806	1942739	TGME49_264875	111	.	2.24889	12.7898	11.1125	735
TGME49_chrIX	2009518	2010356	TGME49_264790	611	.	4.40783	63.397	61.1572	394
TGME49_chrIX	2036088	2036541	TGME49_264780	41	.	1.73165	5.55536	4.16921	328
TGME49_chrIX	2040936	2042209	TGME49_264760	49	.	1.79911	6.35213	4.92169	1138
TGME49_chrIX	2071516	2072837	TGME49_264752	73	.	1.9593	8.90764	7.36502	530
TGME49_chrIX	2073163	2074514	Intergenic	237	.	2.79675	25.7195	23.7801	591
TGME49_chrIX	2083636	2084467	TGME49_264740	71	.	1.97903	8.7011	7.16216	648
TGME49_chrIX	2096463	2096781	TGME49_264720	36	.	1.68667	5.05087	3.69504	99
TGME49_chrIX	2134969	2135964	TGME49_264660	1286	.	6.45432	131.054	128.655	396
TGME49_chrIX	2145015	2145703	TGME49_264650	74	.	2.00151	9.01671	7.46525	240
TGME49_chrIX	2159797	2161062	TGME49_264640	508	.	3.45424	53.0566	50.866	527
TGME49_chrIX	2163574	2164285	TGME49_264630	203	.	2.40097	22.2076	20.3241	284
TGME49_chrIX	2178778	2180440	TGME49_264610	227	.	2.76739	24.6255	22.7016	220
TGME49_chrIX	2181539	2182396	TGME49_264600	123	.	2.22275	14.0309	12.32	479
TGME49_chrIX	2199300	2201255	TGME49_264472	342	.	3.39583	36.3061	34.2404	671
TGME49_chrIX	2217810	2218159	TGME49_264450	74	.	2.00151	9.01671	7.46525	237
TGME49_chrIX	2243147	2243477	TGME49_264440	48	.	1.794	6.30465	4.88395	106
TGME49_chrIX	2244491	2246239	TGME49_264430	288	.	3.16102	30.8816	28.8759	1388
TGME49_chrIX	2258336	2259806	TGME49_264420	327	.	3.30576	34.807	32.7564	940
TGME49_chrIX	2264748	2266745	TGME49_287960	125	.	2.33885	14.292	12.5723	882
TGME49_chrIX	2290262	2291552	TGME49_288000	2058	.	6.72117	208.326	205.846	701
TGME49_chrIX	2304917	2305718	TGME49_288020	24	.	1.55174	3.67073	2.41138	729
TGME49_chrIX	2308234	2308927	TGME49_288030	169	.	2.58623	18.7531	16.9298	188
TGME49_chrIX	2323249	2323857	TGME49_288040	137	.	2.40631	15.4616	13.7116	346
TGME49_chrIX	2381551	2381946	TGME49_288210	41	.	1.73165	5.55536	4.16921	220
TGME49_chrIX	2405178	2405456	TGME49_288230	39	.	1.70916	5.3004	3.9293	82
TGME49_chrIX	2410139	2410703	TGME49_288245	39	.	1.70916	5.3004	3.9293	172
TGME49_chrIX	2428482	2428775	TGME49_288265	15	.	1.43929	2.68074	1.50919	178
TGME49_chrIX	2442077	2442513	TGME49_288290	39	.	1.70916	5.3004	3.9293	100
TGME49_chrIX	2469440	2469945	TGME49_288350	74	.	1.87104	8.96461	7.4209	315
TGME49_chrIX	2472278	2473969	TGME49_288360	618	.	3.85538	64.0543	61.8117	770
TGME49_chrIX	2482255	2483752	TGME49_288370	274	.	3.10347	29.4898	27.4992	1200
TGME49_chrIX	2546434	2547524	TGME49_288440	36	.	1.68667	5.05087	3.69504	551
TGME49_chrIX	2555696	2556097	TGME49_288460	39	.	1.70916	5.3004	3.9293	126
TGME49_chrIX	2594217	2594586	TGME49_288510	34	.	1.66418	4.8068	3.46636	225
TGME49_chrIX	2605359	2606194	TGME49_288540	93	.	2.13645	11.0078	9.38558	251
TGME49_chrIX	2614201	2615020	TGME49_288550	44	.	1.75414	5.81567	4.41472	142
TGME49_chrIX	2625583	2626192	TGME49_288570	49	.	1.79911	6.35213	4.92169	268
TGME49_chrIX	2632238	2632718	TGME49_288600	60	.	1.88907	7.48685	6.00031	87
TGME49_chrIX	2643166	2644620	TGME49_288630	276	.	3.10014	29.6431	27.6513	863
TGME49_chrIX	2651475	2652208	TGME49_288640	30	.	1.60454	4.3036	3.00592	625
TGME49_chrIX	2658645	2660709	TGME49_288650	657	.	4.04169	67.9744	65.7175	877
TGME49_chrIX	2665559	2667204	TGME49_288670	74	.	2.00151	9.01671	7.46525	990
TGME49_chrIX	2673439	2674396	TGME49_288680	375	.	3.53076	39.6171	37.5215	518
TGME49_chrIX	2706807	2707495	TGME49_288710	114	.	2.27138	13.1591	11.4711	185
TGME49_chrIX	2710388	2712077	TGME49_288730	260	.	3.036	27.9898	26.0182	1290
TGME49_chrIX	2722283	2724161	TGME49_288740	562	.	4.20512	58.4618	56.2441	476
TGME49_chrIX	2728795	2731099	TGME49_288755	111	.	2.24889	12.7898	11.1125	1558
TGME49_chrIX	2741775	2743427	TGME49_288800	190	.	2.69867	20.932	19.0679	825
TGME49_chrIX	2749244	2750735	TGME49_288820	59	.	1.86464	7.46249	5.98409	552
TGME49_chrIX	2751092	2751857	TGME49_288820	61	.	1.8791	7.60838	6.11935	117
TGME49_chrIX	2753030	2753728	TGME49_288830	26	.	1.55859	3.92146	2.64453	476
TGME49_chrIX	2763484	2765074	TGME49_288840	114	.	2.27138	13.1591	11.4711	1123
TGME49_chrIX	2774825	2775493	Intergenic	66	.	1.79795	8.19875	6.68336	569
TGME49_chrIX	2775887	2778773	TGME49_288860	140	.	2.17647	15.8404	14.0853	2636
TGME49_chrIX	2785386	2787378	TGME49_288860	156	.	2.51876	17.4901	15.693	1299
TGME49_chrIX	2801615	2801959	TGME49_288910	18	.	1.48427	3.05871	1.85139	333
TGME49_chrIX	2816227	2816666	TGME49_288920	65	.	1.93405	8.08424	6.57103	295
TGME49_chrIX	2835998	2836284	TGME49_288940	49	.	1.79911	6.35213	4.92169	213
TGME49_chrIX	2869238	2871839	TGME49_288950	508	.	3.32221	52.992	50.8016	2124
TGME49_chrIX	2946500	2948269	TGME49_289050	480	.	3.92648	50.2645	48.0902	618
TGME49_chrIX	2956778	2957239	TGME49_289060	32	.	1.64169	4.56828	3.2437	176
TGME49_chrIX	2983320	2984088	TGME49_289100	41	.	1.73165	5.55536	4.16921	226
TGME49_chrIX	3019607	3020085	TGME49_289130	68	.	1.95654	8.39026	6.86411	279
TGME49_chrIX	3035021	3036026	TGME49_289170	63	.	1.87683	7.80345	6.30307	856
TGME49_chrIX	3037979	3038887	TGME49_289170	81	.	2.04371	9.72349	8.14676	628
TGME49_chrIX	3049205	3050152	TGME49_289180	107	.	2.2264	12.4248	10.7582	611
TGME49_chrIX	3145825	3146226	TGME49_289280	41	.	1.73165	5.55536	4.16921	169
TGME49_chrIX	3153846	3154697	TGME49_289290	182	.	2.65369	20.0496	18.2014	595
TGME49_chrIX	3182388	3183646	TGME49_289320	68	.	1.95654	8.39026	6.86411	202
TGME49_chrIX	3194579	3194938	TGME49_289330	32	.	1.64169	4.56828	3.2437	260
TGME49_chrIX	3238754	3239967	TGME49_289370	225	.	2.49135	24.4643	22.5448	846
TGME49_chrIX	3242471	3243580	TGME49_289380	271	.	2.7774	29.1112	27.1259	858
TGME49_chrIX	3254567	3254838	TGME49_289490	39	.	1.70916	5.3004	3.9293	68
TGME49_chrIX	3262833	3263148	TGME49_289510	49	.	1.79911	6.35213	4.92169	148
TGME49_chrIX	3285639	3286038	TGME49_289520	111	.	2.24889	12.7898	11.1125	161
TGME49_chrIX	3289719	3291933	TGME49_289530	601	.	4.01435	62.4341	60.1988	962
TGME49_chrIX	3302243	3302520	TGME49_289560	65	.	1.93405	8.08424	6.57103	187
TGME49_chrIX	3308125	3308390	TGME49_289570	24	.	1.55174	3.67073	2.41138	16
TGME49_chrIX	3308871	3309856	TGME49_289570	148	.	2.47378	16.667	14.8882	723
TGME49_chrIX	3338042	3338507	TGME49_289580	34	.	1.66418	4.8068	3.46636	280
TGME49_chrIX	3341349	3342618	TGME49_289610	216	.	2.72302	23.5055	21.6004	691
TGME49_chrIX	3356727	3357598	TGME49_289620	295	.	3.19343	31.5333	29.5181	588
TGME49_chrIX	3364286	3365471	TGME49_289640	231	.	2.90107	25.0763	23.1455	607
TGME49_chrIX	3377475	3379361	TGME49_289680	119	.	2.09575	13.6375	11.9374	520
TGME49_chrIX	3382229	3383188	TGME49_289700	578	.	3.58525	60.0269	57.8024	439
TGME49_chrIX	3387756	3388900	TGME49_289710	1598	.	6.44067	162.253	159.818	797
TGME49_chrIX	3422353	3423118	TGME49_289740	147	.	2.22543	16.482	14.7098	276
TGME49_chrIX	3423739	3425051	TGME49_289740	185	.	2.35293	20.3812	18.5294	976
TGME49_chrIX	3434905	3436335	TGME49_289760	231	.	2.90107	25.0763	23.1455	271
TGME49_chrIX	3452961	3453453	TGME49_289780	39	.	1.70916	5.3004	3.9293	117
TGME49_chrIX	3453856	3454428	TGME49_289780	84	.	2.06898	9.99167	8.40398	382
TGME49_chrIX	3460210	3460856	TGME49_289790	84	.	2.06898	9.99167	8.40398	318
TGME49_chrIX	3463464	3464380	TGME49_289820	90	.	2.11396	10.6646	9.05367	159
TGME49_chrIX	3472694	3473559	TGME49_289830	560	.	4.22792	58.2218	56.0047	336
TGME49_chrIX	3506291	3506675	TGME49_289880	49	.	1.79911	6.35213	4.92169	293
TGME49_chrIX	3511316	3511984	TGME49_289890	144	.	2.45129	16.2613	14.4919	212
TGME49_chrIX	3517307	3517927	TGME49_289910	176	.	2.33867	19.5343	17.6988	390
TGME49_chrIX	3521567	3522610	TGME49_289920	1345	.	5.3784	137.001	134.594	594
TGME49_chrIX	3539877	3540844	TGME49_289940	182	.	2.65369	20.0496	18.2014	396
TGME49_chrIX	3554038	3554294	TGME49_289960	38	.	1.68238	5.17027	3.81151	143
TGME49_chrIX	3557298	3558533	TGME49_289970	175	.	2.44524	19.3869	17.553	795
TGME49_chrIX	3561248	3562030	TGME49_289980	87	.	2.08161	10.3152	8.72216	651
TGME49_chrIX	3572579	3573481	TGME49_289990	173	.	2.58373	19.1654	17.3375	329
TGME49_chrIX	3576527	3577310	TGME49_290000	293	.	3.12572	31.3996	29.3877	384
TGME49_chrIX	3583600	3584189	TGME49_290010	30	.	1.6192	4.33534	3.02676	126
TGME49_chrIX	3597730	3599276	TGME49_290030	348	.	3.29865	36.8752	34.8043	677
TGME49_chrIX	3613013	3613485	TGME49_290160	41	.	1.73165	5.55536	4.16921	101
TGME49_chrIX	3627987	3629860	TGME49_290170	104	.	2.20391	12.064	10.4082	510
TGME49_chrIX	3638517	3639103	TGME49_290190	74	.	2.00151	9.01671	7.46525	450
TGME49_chrIX	3644914	3645359	TGME49_290200	71	.	1.97903	8.7011	7.16216	96
TGME49_chrIX	3668472	3668898	TGME49_290250	38	.	1.66367	5.25362	3.89284	113
TGME49_chrIX	3673734	3674046	TGME49_290270	44	.	1.75414	5.81567	4.41472	124
TGME49_chrIX	3679479	3680349	TGME49_290270	54	.	1.84409	6.90933	5.45036	304
TGME49_chrIX	3681216	3681496	TGME49_290290	15	.	1.43929	2.68074	1.50919	36
TGME49_chrIX	3691773	3692377	TGME49_290300	34	.	1.66418	4.8068	3.46636	268
TGME49_chrIX	3706298	3706828	TGME49_290310	71	.	1.97903	8.7011	7.16216	212
TGME49_chrIX	3707829	3709041	Intergenic	86	.	2.04911	10.2371	8.64533	407
TGME49_chrIX	3711704	3712304	TGME49_290330	77	.	2.024	9.33704	7.77338	379
TGME49_chrIX	3734016	3734376	TGME49_290570	49	.	1.79911	6.35213	4.92169	119
TGME49_chrIX	3750579	3751458	TGME49_290580	114	.	2.27138	13.1591	11.4711	294
TGME49_chrIX	3759566	3759831	TGME49_290590	20	.	1.50676	3.25677	2.03197	121
TGME49_chrIX	3780745	3781433	TGME49_290620	140	.	2.4288	15.8595	14.0997	540
TGME49_chrIX	3781728	3783280	TGME49_290620	62	.	1.91156	7.78308	6.2831	1018
TGME49_chrIX	3783601	3784647	TGME49_290630	122	.	2.31636	13.9102	12.201	564
TGME49_chrIX	3808299	3809056	TGME49_290640	190	.	2.69867	20.932	19.0679	176
TGME49_chrIX	3810700	3811686	TGME49_290650	265	.	3.05849	28.4867	26.5087	375
TGME49_chrIX	3825378	3826867	TGME49_290670	140	.	2.20864	15.7948	14.0403	1066
TGME49_chrIX	3827150	3828161	TGME49_290660	91	.	1.96028	10.7909	9.17788	858
TGME49_chrIX	3829036	3829373	TGME49_290660	63	.	1.786	7.8004	6.30008	230
TGME49_chrIX	3847894	3850579	TGME49_290682	384	.	3.37977	40.5652	38.4628	1695
TGME49_chrIX	3855667	3857194	TGME49_290720	255	.	3.01352	27.4961	25.531	1052
TGME49_chrIX	3869610	3869989	TGME49_290730	100	.	2.18143	11.7076	10.0627	127
TGME49_chrIX	3894912	3895568	TGME49_290850	29	.	1.57846	4.25167	2.95547	137
TGME49_chrIX	3897176	3898192	TGME49_290860	139	.	2.33714	15.7359	13.9823	687
TGME49_chrIX	3903126	3903717	TGME49_290870	114	.	2.27138	13.1591	11.4711	317
TGME49_chrIX	3928517	3928905	TGME49_290900	26	.	1.57422	3.88651	2.61055	246
TGME49_chrIX	3936771	3938141	TGME49_290920	541	.	4.16045	56.3187	54.1105	645
TGME49_chrIX	3958553	3959926	TGME49_290940	65	.	1.93405	8.08424	6.57103	1291
TGME49_chrIX	3975319	3975913	TGME49_290950	68	.	1.95654	8.39026	6.86411	518
TGME49_chrIX	3981787	3982070	TGME49_290960	60	.	1.88907	7.48685	6.00031	152
TGME49_chrIX	4004633	4005024	TGME49_290970	28	.	1.59671	4.10807	2.81574	249
TGME49_chrIX	4009900	4011465	TGME49_290980	467	.	3.89058	48.9195	46.7535	758
TGME49_chrIX	4028350	4028782	TGME49_291000	62	.	1.91156	7.78308	6.2831	91
TGME49_chrIX	4037721	4038262	TGME49_291005	62	.	1.91156	7.78308	6.2831	153
TGME49_chrIX	4044026	4044469	TGME49_291010	426	.	3.73316	44.7676	42.631	140
TGME49_chrIX	4072147	4073487	TGME49_291020	137	.	2.40631	15.4616	13.7116	549
TGME49_chrIX	4073969	4074321	TGME49_291020	62	.	1.91156	7.78308	6.2831	274
TGME49_chrIX	4081087	4082021	TGME49_291040	2273	.	5.81737	229.836	227.337	206
TGME49_chrIX	4083760	4085479	TGME49_291050	1296	.	4.36096	132.032	129.632	1478
TGME49_chrIX	4098264	4098660	TGME49_291070	20	.	1.50676	3.25677	2.03197	338
TGME49_chrIX	4148561	4150177	TGME49_291140	340	.	3.38229	36.1147	34.0521	452
TGME49_chrIX	4163287	4164458	TGME49_291150	485	.	3.95805	50.7366	48.5589	703
TGME49_chrIX	4227328	4228433	TGME49_291180	156	.	2.51876	17.4901	15.693	380
TGME49_chrIX	4231691	4233225	TGME49_291300	114	.	2.27138	13.1591	11.4711	963
TGME49_chrIX	4238271	4238982	TGME49_291310	190	.	2.69867	20.932	19.0679	109
TGME49_chrIX	4246666	4247251	TGME49_291330	90	.	2.11396	10.6646	9.05367	409
TGME49_chrIX	4276031	4277171	TGME49_291360	169	.	2.58623	18.7531	16.9298	443
TGME49_chrIX	4277644	4278698	TGME49_291360	186	.	2.67618	20.489	18.6327	240
TGME49_chrIX	4292195	4293121	TGME49_291600	54	.	1.84409	6.90933	5.45036	834
TGME49_chrIX	4305669	4306740	TGME49_291630	231	.	2.90107	25.0763	23.1455	295
TGME49_chrIX	4321988	4322663	TGME49_291670	41	.	1.73165	5.55536	4.16921	295
TGME49_chrIX	4339294	4339632	TGME49_291680	46	.	1.77662	6.08128	4.66557	180
TGME49_chrIX	4340011	4340313	TGME49_291680	71	.	1.97903	8.7011	7.16216	69
TGME49_chrIX	4346025	4347261	TGME49_291690	97	.	2.15894	11.3555	9.72208	814
TGME49_chrIX	4359806	4360455	TGME49_291810	26	.	1.57422	3.88651	2.61055	481
TGME49_chrIX	4376380	4376732	TGME49_291820	18	.	1.48427	3.05871	1.85139	221
TGME49_chrIX	4382215	4383246	TGME49_291850	159	.	2.37459	17.7278	15.9279	607
TGME49_chrIX	4385148	4386183	TGME49_291860	81	.	1.92109	9.73252	8.15564	895
TGME49_chrIX	4392228	4392819	TGME49_291880	87	.	1.87432	10.2997	8.70691	253
TGME49_chrIX	4396296	4397504	TGME49_291890	287	.	2.63184	30.7398	28.7351	919
TGME49_chrIX	4397875	4398557	TGME49_291900	37	.	1.56186	5.09315	3.73621	467
TGME49_chrIX	4404412	4405776	TGME49_291910	832	.	5.02696	85.6054	83.2906	627
TGME49_chrIX	4413047	4413374	TGME49_291940	30	.	1.6192	4.33534	3.02676	114
TGME49_chrIX	4433164	4433849	TGME49_291950	99	.	2.16343	11.612	9.97441	350
TGME49_chrIX	4434512	4434815	TGME49_291950	30	.	1.60966	4.39115	3.08108	47
TGME49_chrIX	4435754	4436421	TGME49_291960	65	.	1.90124	8.05773	6.55234	356
TGME49_chrIX	4462102	4462767	TGME49_291980	39	.	1.70916	5.3004	3.9293	295
TGME49_chrIX	4463776	4464054	Intergenic	41	.	1.73165	5.55536	4.16921	138
TGME49_chrIX	4469620	4470030	TGME49_292000	32	.	1.64169	4.56828	3.2437	100
TGME49_chrIX	4475306	4476078	TGME49_292010	59	.	1.881	7.40801	5.93077	638
TGME49_chrIX	4476449	4478125	TGME49_292010	563	.	4.2135	58.5909	56.3728	807
TGME49_chrIX	4523562	4523885	TGME49_292035	51	.	1.8216	6.62816	5.18338	178
TGME49_chrIX	4535353	4537331	TGME49_292055	133	.	2.38383	15.0677	13.3276	750
TGME49_chrIX	4553019	4553399	TGME49_292100	64	.	1.77542	7.9195	6.41684	289
TGME49_chrIX	4554385	4554693	TGME49_292100	44	.	1.63703	5.8035	4.41154	51
TGME49_chrIX	4555911	4556827	TGME49_292110	550	.	3.66926	57.3103	55.098	554
TGME49_chrIX	4569463	4570572	TGME49_292130	226	.	2.87858	24.6022	22.6784	315
TGME49_chrIX	4579880	4581372	TGME49_292140	140	.	2.4288	15.8595	14.0997	619
TGME49_chrIX	4592998	4594263	TGME49_292170	279	.	3.12596	29.9961	27.9993	386
TGME49_chrIX	4599920	4600924	TGME49_292190	182	.	2.65369	20.0496	18.2014	366
TGME49_chrIX	4601182	4601551	TGME49_292190	30	.	1.6192	4.33534	3.02676	172
TGME49_chrIX	4615720	4616730	TGME49_292200	169	.	2.58623	18.7531	16.9298	370
TGME49_chrIX	4648906	4649541	TGME49_292260	62	.	1.91156	7.78308	6.2831	294
TGME49_chrIX	4654559	4655896	TGME49_292280	65	.	1.93405	8.08424	6.57103	1247
TGME49_chrIX	4656923	4657328	TGME49_292290	87	.	2.09147	10.3259	8.72651	197
TGME49_chrIX	4661787	4662611	Intergenic	122	.	2.31636	13.9102	12.201	326
TGME49_chrIX	4677861	4678539	TGME49_292300	118	.	2.29387	13.5326	11.834	441
TGME49_chrIX	4683666	4684769	TGME49_292320	125	.	2.33885	14.292	12.5723	482
TGME49_chrIX	4693669	4694293	TGME49_292335	111	.	2.22038	12.7956	11.1182	284
TGME49_chrIX	4694976	4695589	TGME49_292335	37	.	1.67635	5.11639	3.75894	555
TGME49_chrIX	4695894	4697400	TGME49_292340	222	.	2.83175	24.1578	22.2408	932
TGME49_chrIX	4713577	4714199	TGME49_292375	44	.	1.75414	5.81567	4.41472	26
TGME49_chrIX	4714969	4716361	TGME49_292360	270	.	3.08098	28.9867	27.0024	670
TGME49_chrIX	4729254	4731200	TGME49_210600	71	.	1.97903	8.7011	7.16216	630
TGME49_chrIX	4743465	4744162	TGME49_210490	77	.	2.024	9.33704	7.77338	201
TGME49_chrIX	4779319	4779933	TGME49_210450	226	.	2.87858	24.6022	22.6784	323
TGME49_chrIX	4782037	4782509	TGME49_210440	41	.	1.73165	5.55536	4.16921	59
TGME49_chrIX	4801028	4801693	TGME49_210430	51	.	1.8216	6.62816	5.18338	539
TGME49_chrIX	4804819	4805379	TGME49_210420	76	.	1.89355	9.24046	7.68512	384
TGME49_chrIX	4810405	4812261	TGME49_210408	527	.	3.34264	54.9786	52.7777	897
TGME49_chrIX	4813668	4814033	TGME49_210408	102	.	1.96619	11.8511	10.2041	132
TGME49_chrIX	4833284	4835326	TGME49_210380	12778	.	7.24186	1280.72	1277.85	1428
TGME49_chrIX	4842866	4843712	TGME49_210370	232	.	2.75816	25.1546	23.2232	272
TGME49_chrIX	4854063	4854622	TGME49_210345	100	.	2.18143	11.7076	10.0627	388
TGME49_chrIX	4884808	4885700	TGME49_210300	84	.	2.06898	9.99167	8.40398	770
TGME49_chrIX	4904944	4906844	TGME49_210270	1099	.	5.64243	112.362	109.99	1196
TGME49_chrIX	4927901	4929495	TGME49_210255	104	.	2.20391	12.064	10.4082	1198
TGME49_chrIX	4930480	4931286	TGME49_210245	60	.	1.88907	7.48685	6.00031	394
TGME49_chrIX	4969555	4970196	TGME49_461480	1372	.	5.48965	139.621	137.21	250
TGME49_chrIX	4973825	4975829	TGME49_307570	1697	.	5.35473	172.163	169.718	1753
TGME49_chrIX	4980001	4982172	TGME49_307570	521	.	3.74191	54.3646	52.1668	1258
TGME49_chrIX	5013246	5014587	TGME49_307610	226	.	2.87858	24.6022	22.6784	714
TGME49_chrIX	5044303	5045292	Intergenic	1690	.	4.62543	171.456	169.012	645
TGME49_chrIX	5048293	5049454	TGME49_304870	1268	.	3.69616	129.273	126.877	815
TGME49_chrIX	5049712	5051198	TGME49_304870	506	.	2.69824	52.8319	50.6421	265
TGME49_chrIX	5071178	5073698	TGME49_304880	440	.	3.61205	46.1612	44.0151	864
TGME49_chrIX	5086924	5089012	TGME49_304900	212	.	2.81112	23.2	21.2978	766
TGME49_chrIX	5109316	5111253	TGME49_304955	177	.	2.6312	19.6138	17.7738	702
TGME49_chrIX	5125585	5126919	Intergenic	94	.	2.11975	11.0237	9.4012	448
TGME49_chrIX	5129520	5130770	TGME49_304970	87	.	2.07954	10.3873	8.78697	234
TGME49_chrIX	5144873	5145209	TGME49_304990	97	.	2.15894	11.3555	9.72208	144
TGME49_chrIX	5163809	5164298	TGME49_305010	118	.	2.29387	13.5326	11.834	181
TGME49_chrIX	5200798	5203892	TGME49_305040	233	.	2.84031	25.3126	23.3798	635
TGME49_chrIX	5211884	5213419	TGME49_305080	129	.	2.36134	14.6778	12.9478	978
TGME49_chrIX	5222032	5222574	TGME49_305110	551	.	3.8539	57.395	55.1825	266
TGME49_chrIX	5224602	5225912	TGME49_305120	415	.	3.29023	43.6613	41.5332	768
TGME49_chrIX	5229314	5230374	TGME49_305130	87	.	2.02916	10.3703	8.77021	142
TGME49_chrIX	5241452	5242604	Intergenic	818	.	4.94218	84.19	81.879	256
TGME49_chrIX	5243788	5244532	TGME49_305150	57	.	1.82762	7.22425	5.7508	402
TGME49_chrIX	5259034	5262537	TGME49_305170	260	.	2.63221	28.0089	26.0371	665
TGME49_chrIX	5272867	5273688	TGME49_305180	60	.	1.88907	7.48685	6.00031	108
TGME49_chrIX	5280830	5281222	TGME49_305200	68	.	1.95654	8.39026	6.86411	175
TGME49_chrIX	5281671	5282126	TGME49_305190	84	.	2.06898	9.99167	8.40398	407
TGME49_chrIX	5294366	5295996	TGME49_305220	473	.	3.91307	49.5227	47.3527	1006
TGME49_chrIX	5305462	5305806	TGME49_305230	41	.	1.73165	5.55536	4.16921	220
TGME49_chrIX	5313846	5315702	TGME49_305250	321	.	3.26151	34.1743	32.13	782
TGME49_chrIX	5319844	5320204	TGME49_305260	71	.	1.97903	8.7011	7.16216	219
TGME49_chrIX	5324607	5325287	TGME49_305270	65	.	1.93405	8.08424	6.57103	180
TGME49_chrIX	5353330	5353712	TGME49_305310	77	.	2.024	9.33704	7.77338	236
TGME49_chrIX	5369801	5371202	TGME49_305330	111	.	2.02241	12.8445	11.1664	1101
TGME49_chrIX	5373772	5375756	TGME49_305340	212	.	2.48693	23.1506	21.2518	1221
TGME49_chrIX	5388631	5389031	TGME49_305340	26	.	1.57422	3.88651	2.61055	139
TGME49_chrIX	5394478	5395254	TGME49_305450	118	.	2.29387	13.5326	11.834	579
TGME49_chrIX	5405732	5406037	TGME49_305460	30	.	1.6192	4.33534	3.02676	22
TGME49_chrIX	5426654	5427043	TGME49_305480	20	.	1.50676	3.25677	2.03197	103
TGME49_chrIX	5437438	5437758	TGME49_305485	28	.	1.59671	4.10807	2.81574	74
TGME49_chrIX	5443345	5444551	TGME49_305498	369	.	3.50827	39.0583	36.9675	508
TGME49_chrIX	5448676	5449747	TGME49_305520	148	.	2.47378	16.667	14.8882	548
TGME49_chrIX	5462894	5463649	TGME49_305540	65	.	1.93405	8.08424	6.57103	617
TGME49_chrIX	5464766	5465093	TGME49_305540	39	.	1.70916	5.3004	3.9293	112
TGME49_chrIX	5481360	5481987	TGME49_305580	39	.	1.70916	5.3004	3.9293	285
TGME49_chrIX	5502809	5503246	TGME49_305610	186	.	2.67618	20.489	18.6327	265
TGME49_chrIX	5514236	5515223	TGME49_305620	93	.	2.13645	11.0078	9.38558	493
TGME49_chrIX	5517159	5517951	TGME49_305630	231	.	2.90107	25.0763	23.1455	525
TGME49_chrIX	5542451	5543430	TGME49_305640	68	.	1.95654	8.39026	6.86411	349
TGME49_chrIX	5568325	5568648	Intergenic	77	.	2.024	9.33704	7.77338	162
TGME49_chrIX	5586975	5588419	TGME49_305790	365	.	3.43327	38.6665	36.5795	876
TGME49_chrIX	5591810	5592319	TGME49_305790	183	.	2.60754	20.2178	18.368	291
TGME49_chrIX	5593172	5593748	TGME49_305790	140	.	2.4288	15.8595	14.0997	345
TGME49_chrIX	5599254	5599861	TGME49_305800	148	.	2.47378	16.667	14.8882	343
TGME49_chrIX	5627946	5628743	TGME49_305860	246	.	2.93291	26.59	24.6378	181
TGME49_chrIX	5638825	5639779	TGME49_305870	57	.	1.86658	7.19558	5.72271	689
TGME49_chrIX	5649240	5649783	TGME49_305890	39	.	1.70916	5.3004	3.9293	69
TGME49_chrIX	5654030	5655154	Intergenic	100	.	2.18143	11.7076	10.0627	411
TGME49_chrIX	5659773	5660718	TGME49_305900	212	.	2.81112	23.2	21.2978	377
TGME49_chrIX	5667579	5667923	TGME49_305910	36	.	1.68667	5.05087	3.69504	259
TGME49_chrIX	5679132	5679435	TGME49_305940	65	.	1.93405	8.08424	6.57103	126
TGME49_chrIX	5701553	5702400	TGME49_305950	226	.	2.87858	24.6022	22.6784	285
TGME49_chrIX	5710252	5712037	TGME49_305990	161	.	2.54125	17.9073	16.1013	561
TGME49_chrIX	5723437	5724241	TGME49_306020	71	.	1.97903	8.7011	7.16216	108
TGME49_chrIX	5755849	5756990	TGME49_306030	305	.	3.2384	32.5732	30.5462	860
TGME49_chrIX	5763634	5764212	TGME49_306030	87	.	2.09147	10.3259	8.72651	141
TGME49_chrIX	5773976	5775002	TGME49_306040	84	.	2.06898	9.99167	8.40398	889
TGME49_chrIX	5794449	5796307	TGME49_306060	193	.	2.41265	21.2457	19.3783	1391
TGME49_chrIX	5799872	5800470	TGME49_306070	62	.	1.7423	7.74176	6.25002	170
TGME49_chrIX	5817560	5819159	TGME49_306190	580	.	4.10164	60.278	58.052	1284
TGME49_chrIX	5826681	5827306	TGME49_306200	34	.	1.66418	4.8068	3.46636	101
TGME49_chrIX	5856939	5857307	TGME49_306230	245	.	2.96854	26.5184	24.5669	189
TGME49_chrIX	5866172	5866661	TGME49_306235	711	.	4.74516	73.4762	71.1985	220
TGME49_chrIX	5899091	5899444	TGME49_306260	46	.	1.77662	6.08128	4.66557	189
TGME49_chrIX	5904268	5905278	TGME49_306260	991	.	5.35825	101.516	99.165	479
TGME49_chrIX	5921408	5921737	TGME49_306290	24	.	1.55174	3.67073	2.41138	38
TGME49_chrIX	5955551	5956456	TGME49_306310	11670	.	15.6112	1169.89	1167.04	711
TGME49_chrIX	5967419	5968611	TGME49_306330	290	.	3.17094	31.0178	29.0086	621
TGME49_chrIX	6026634	6027759	TGME49_306342	158	.	2.36951	17.6561	15.857	744
TGME49_chrIX	6030178	6030562	TGME49_306350	38	.	1.64473	5.21944	3.85952	200
TGME49_chrIX	6030931	6031292	TGME49_306350	30	.	1.58158	4.36218	3.05288	201
TGME49_chrIX	6043960	6044389	TGME49_306380	726	.	4.53815	74.9599	72.6773	220
TGME49_chrIX	6046848	6047328	TGME49_306380	86	.	1.88994	10.2274	8.63583	95
TGME49_chrIX	6050162	6051953	TGME49_306400	145	.	2.19616	16.3561	14.5855	551
TGME49_chrIX	6052362	6053008	TGME49_306400	30	.	1.55577	4.32765	3.02676	113
TGME49_chrIX	6059455	6060036	TGME49_306410	199	.	2.74365	21.8287	19.949	198
TGME49_chrIX	6078025	6079548	TGME49_306430	114	.	2.27138	13.1591	11.4711	857
TGME49_chrIX	6094420	6095269	TGME49_306450	2410	.	7.78548	243.603	241.09	340
TGME49_chrIX	6096728	6097054	TGME49_306460	24	.	1.48501	3.67539	2.41589	49
TGME49_chrIX	6113451	6114738	TGME49_306480	485	.	3.95805	50.7366	48.5589	436
TGME49_chrIX	6122962	6124260	Intergenic	941	.	5.46481	96.4817	94.1412	318
TGME49_chrIX	6132861	6134188	TGME49_306490	172	.	2.54096	19.0501	17.2234	662
TGME49_chrIX	6136372	6137075	TGME49_306500	634	.	4.25046	65.699	63.4501	298
TGME49_chrIX	6151575	6152360	TGME49_306510	1114	.	5.77101	113.843	111.469	365
TGME49_chrIX	6154342	6154829	TGME49_306520	61	.	1.88996	7.64386	6.15413	160
TGME49_chrIX	6165345	6165814	TGME49_306530	39	.	1.70916	5.3004	3.9293	396
TGME49_chrIX	6177123	6177715	TGME49_306550	36	.	1.68667	5.05087	3.69504	214
TGME49_chrIX	6180730	6181411	TGME49_306560	222	.	2.85609	24.1314	22.2146	252
TGME49_chrIX	6209356	6209823	TGME49_306600	44	.	1.75414	5.81567	4.41472	356
TGME49_chrIX	6224218	6226713	TGME49_306620	1119	.	4.92114	114.348	111.973	2238
TGME49_chrIX	6237965	6238247	TGME49_306640	39	.	1.70916	5.3004	3.9293	146
TGME49_chrIX	6242162	6242907	TGME49_306650	62	.	1.91156	7.78308	6.2831	223
TGME49_chrIX	6264858	6266956	TGME49_306660	307	.	3.19398	32.785	30.7564	1150
TGME49_chrIX	6276215	6277405	TGME49_306680	93	.	2.13645	11.0078	9.38558	834
TGME49_chrIX	6302460	6302746	TGME49_306700	28	.	1.59671	4.10807	2.81574	121
TGME49_chrIX	6313392	6313993	TGME49_306700	54	.	1.84409	6.90933	5.45036	159
TGME49_chrIX	6326404	6327641	Intergenic	9811	.	14.3857	983.977	981.161	493
TGME49_chrIa	13384	14340	TGME49_287280	144	.	2.45129	16.2613	14.4919	133
TGME49_chrIa	17844	18892	TGME49_292920	172	.	2.49288	19.1096	17.2823	604
TGME49_chrIa	43596	45106	TGME49_292950	200	.	2.68795	21.9039	20.0234	1183
TGME49_chrIa	49165	49774	TGME49_292960	144	.	2.44785	16.22	14.4555	462
TGME49_chrIa	69674	70171	TGME49_292975	74	.	2.00151	9.01671	7.46525	331
TGME49_chrIa	71054	72944	TGME49_293000	236	.	2.92356	25.5537	23.6159	1112
TGME49_chrIa	95055	95745	TGME49_293020	677	.	4.63272	70.0636	67.7981	319
TGME49_chrIa	111986	113224	TGME49_293050	290	.	3.17094	31.0178	29.0086	713
TGME49_chrIa	136279	137218	TGME49_293170	236	.	2.92356	25.5537	23.6159	559
TGME49_chrIa	144031	145276	TGME49_293180	80	.	2.00523	9.57416	8.00643	972
TGME49_chrIa	145722	147806	TGME49_293180	109	.	2.20513	12.6177	10.9483	1333
TGME49_chrIa	157290	157600	TGME49_293200	44	.	1.75414	5.81567	4.41472	83
TGME49_chrIa	185900	186664	TGME49_293240	104	.	2.20391	12.064	10.4082	138
TGME49_chrIa	208029	208373	TGME49_293252	45	.	1.70982	5.96506	4.56068	101
TGME49_chrIa	211683	213160	TGME49_293258	271	.	2.86118	29.1102	27.125	1192
TGME49_chrIa	217821	219569	TGME49_293260	208	.	2.78863	22.7395	20.8445	665
TGME49_chrIa	238462	239939	TGME49_293300	1901	.	7.0495	192.574	190.109	541
TGME49_chrIa	240368	240765	TGME49_293300	71	.	1.83071	8.67305	7.14158	265
TGME49_chrIa	241283	241571	TGME49_293300	40	.	1.59	5.40936	4.0357	182
TGME49_chrIa	245323	247421	TGME49_293320	203	.	2.76614	22.2824	20.3948	1629
TGME49_chrIa	261026	262249	TGME49_293330	65	.	1.93405	8.08424	6.57103	643
TGME49_chrIa	271687	272702	TGME49_293340	182	.	2.65369	20.0496	18.2014	273
TGME49_chrIa	279400	281023	TGME49_293360	414	.	3.68818	43.6045	41.4767	921
TGME49_chrIa	285462	286598	TGME49_293370	938	.	5.35718	96.2265	93.887	662
TGME49_chrIa	298172	299192	TGME49_293390	624	.	4.45281	64.713	62.4678	271
TGME49_chrIa	307735	308899	TGME49_293400	90	.	2.11396	10.6646	9.05367	478
TGME49_chrIa	311518	311780	TGME49_293420	39	.	1.69132	5.30328	3.93209	198
TGME49_chrIa	318819	320489	TGME49_293430	308	.	2.69104	32.8659	30.8369	1366
TGME49_chrIa	322799	323951	TGME49_293440	311	.	2.73735	33.1567	31.1234	958
TGME49_chrIa	332114	332420	TGME49_293460	49	.	1.79911	6.35213	4.92169	219
TGME49_chrIa	350596	351674	TGME49_293470	279	.	3.12596	29.9961	27.9993	532
TGME49_chrIa	356736	357414	TGME49_293480	321	.	3.26424	34.2135	32.1689	362
TGME49_chrIa	358404	359469	TGME49_293480	46	.	1.77662	6.08128	4.66557	692
TGME49_chrIa	364293	365363	TGME49_293500	1550	.	6.82047	157.468	155.038	464
TGME49_chrIa	387610	388165	TGME49_293510	44	.	1.75414	5.81567	4.41472	446
TGME49_chrIa	388847	389275	TGME49_293510	65	.	1.93405	8.08424	6.57103	221
TGME49_chrIa	389618	390440	TGME49_293510	62	.	1.91156	7.78308	6.2831	481
TGME49_chrIa	396305	398006	TGME49_293550	794	.	5.00799	81.761	79.4576	1184
TGME49_chrIa	405659	408046	TGME49_293550	65	.	1.91556	8.05328	6.54796	269
TGME49_chrIa	416732	417621	TGME49_293560	49	.	1.79911	6.35213	4.92169	641
TGME49_chrIa	429816	430547	TGME49_293570	80	.	2.04649	9.66204	8.08638	547
TGME49_chrIa	435234	436439	TGME49_293580	34	.	1.66418	4.8068	3.46636	669
TGME49_chrIa	436792	437063	TGME49_293580	30	.	1.6192	4.33534	3.02676	171
TGME49_chrIa	437734	438444	TGME49_293590	84	.	2.06898	9.99167	8.40398	229
TGME49_chrIa	476783	478362	TGME49_293630	194	.	2.55863	21.3109	19.443	653
TGME49_chrIa	490586	492130	TGME49_293650	101	.	2.11442	11.7501	10.1046	960
TGME49_chrIa	498093	499251	TGME49_293670	60	.	1.88907	7.48685	6.00031	897
TGME49_chrIa	512549	513939	TGME49_293700	537	.	3.81445	55.9063	53.7004	770
TGME49_chrIa	523169	525029	TGME49_293710	710	.	4.21564	73.3489	71.0723	1304
TGME49_chrIa	529074	529755	TGME49_293730	66	.	1.87385	8.13369	6.61953	79
TGME49_chrIa	539931	541730	TGME49_293740	158	.	2.30525	17.6913	15.8918	867
TGME49_chrIa	548596	550491	TGME49_293760	302	.	2.95935	32.3157	30.2927	482
TGME49_chrIa	557056	557895	TGME49_293780	68	.	1.95654	8.39026	6.86411	143
TGME49_chrIa	567361	569132	TGME49_293810	401	.	3.47169	42.2542	40.1379	1212
TGME49_chrIa	586789	588283	TGME49_293820	137	.	2.40631	15.4616	13.7116	388
TGME49_chrIa	613202	613512	TGME49_293850	49	.	1.79911	6.35213	4.92169	188
TGME49_chrIa	617522	617890	TGME49_293870	38	.	1.65688	5.23892	3.87854	277
TGME49_chrIa	618250	619415	TGME49_293860	204	.	2.6657	22.3845	20.4959	460
TGME49_chrIa	621985	622406	TGME49_293880	84	.	1.99624	9.98818	8.40398	174
TGME49_chrIa	631960	634133	TGME49_293900	471	.	3.80921	49.2746	47.1071	1290
TGME49_chrIa	643884	644226	TGME49_294010	51	.	1.8216	6.62816	5.18338	160
TGME49_chrIa	644695	645327	TGME49_294010	118	.	2.29387	13.5326	11.834	322
TGME49_chrIa	654542	654847	TGME49_294020	49	.	1.79911	6.35213	4.92169	158
TGME49_chrIa	655245	655909	TGME49_294020	111	.	2.24889	12.7898	11.1125	153
TGME49_chrIa	656902	657273	TGME49_294030	26	.	1.57422	3.88651	2.61055	337
TGME49_chrIa	665668	666680	TGME49_294050	290	.	3.17094	31.0178	29.0086	467
TGME49_chrIa	667077	667390	TGME49_294050	34	.	1.66418	4.8068	3.46636	168
TGME49_chrIa	684129	684676	TGME49_294190	16	.	1.46178	2.86668	1.67708	17
TGME49_chrIa	696686	698058	TGME49_294200	2052	.	6.80975	207.749	205.27	666
TGME49_chrIa	720854	721688	TGME49_294220	125	.	2.33885	14.292	12.5723	722
TGME49_chrIa	728154	729078	TGME49_294230	65	.	1.93405	8.08424	6.57103	170
TGME49_chrIa	741493	742280	TGME49_294240	375	.	3.53076	39.6171	37.5215	433
TGME49_chrIa	744410	744735	TGME49_294250	28	.	1.59671	4.10807	2.81574	199
TGME49_chrIa	781936	782436	TGME49_294280	93	.	2.13645	11.0078	9.38558	202
TGME49_chrIa	785736	786405	TGME49_294290	66	.	1.91487	8.12307	6.60911	413
TGME49_chrIa	801406	802841	TGME49_294330	864	.	5.19516	88.7279	86.4057	612
TGME49_chrIa	810338	810709	TGME49_294340	84	.	2.06898	9.99167	8.40398	189
TGME49_chrIa	810991	811694	TGME49_294340	60	.	1.88907	7.48685	6.00031	147
TGME49_chrIa	839305	840115	TGME49_294360	290	.	3.17094	31.0178	29.0086	286
TGME49_chrIa	851901	852297	TGME49_294370	32	.	1.64169	4.56828	3.2437	235
TGME49_chrIa	859103	859540	TGME49_294380	310	.	3.26089	33.0977	31.0649	140
TGME49_chrIa	877442	877726	TGME49_294390	24	.	1.55174	3.67073	2.41138	243
TGME49_chrIa	892667	893564	TGME49_294400	2455	.	7.73715	248.102	245.586	487
TGME49_chrIa	896991	897785	TGME49_294410	114	.	2.10405	13.1763	11.4881	213
TGME49_chrIa	907137	907567	TGME49_294420	51	.	1.8216	6.62816	5.18338	308
TGME49_chrIa	928059	928327	TGME49_294440	26	.	1.57422	3.88651	2.61055	143
TGME49_chrIa	931611	932783	TGME49_294550	491	.	3.98054	51.3472	49.1657	467
TGME49_chrIa	967430	968136	TGME49_294560	34	.	1.66418	4.8068	3.46636	324
TGME49_chrIa	968554	968956	TGME49_294560	18	.	1.48427	3.05871	1.85139	30
TGME49_chrIa	985100	985710	TGME49_294595	36	.	1.68667	5.05087	3.69504	114
TGME49_chrIa	1000408	1001360	TGME49_294610	133	.	2.38383	15.0677	13.3276	456
TGME49_chrIa	1011385	1012581	TGME49_294620	498	.	3.75838	52.084	49.8984	523
TGME49_chrIa	1013800	1014638	TGME49_294630	129	.	2.25892	14.7219	12.9913	229
TGME49_chrIa	1027063	1028373	TGME49_294640	87	.	2.09147	10.3259	8.72651	544
TGME49_chrIa	1059520	1061616	TGME49_294670	2028	.	7.58984	205.294	202.817	1007
TGME49_chrIa	1090140	1091700	TGME49_294710	190	.	2.69867	20.932	19.0679	906
TGME49_chrIa	1091986	1092613	TGME49_294720	87	.	2.09147	10.3259	8.72651	392
TGME49_chrIa	1107972	1108599	TGME49_294730	93	.	2.13645	11.0078	9.38558	509
TGME49_chrIa	1110952	1111751	TGME49_294740	84	.	2.06898	9.99167	8.40398	404
TGME49_chrIa	1128298	1129335	TGME49_294750	497	.	4.00303	51.9602	49.7752	229
TGME49_chrIa	1141577	1142172	TGME49_294780	36	.	1.68667	5.05087	3.69504	490
TGME49_chrIa	1149705	1150790	TGME49_294800	1212	.	5.06232	123.626	121.238	722
TGME49_chrIa	1158987	1160125	TGME49_294820	651	.	4.54276	67.3712	65.1158	246
TGME49_chrIa	1201318	1203412	TGME49_294840	290	.	3.04816	31.0572	29.0477	1259
TGME49_chrIa	1218945	1219257	TGME49_294850	26	.	1.56335	3.8808	2.61055	214
TGME49_chrIa	1220805	1221965	TGME49_294860	77	.	2.024	9.33704	7.77338	494
TGME49_chrIa	1232747	1234232	TGME49_294870	114	.	2.27138	13.1591	11.4711	273
TGME49_chrIa	1246431	1246953	TGME49_294880	71	.	1.97903	8.7011	7.16216	414
TGME49_chrIa	1247372	1247738	TGME49_294880	71	.	1.97903	8.7011	7.16216	294
TGME49_chrIa	1260148	1260594	TGME49_294898	54	.	1.84409	6.90933	5.45036	219
TGME49_chrIa	1266206	1267525	TGME49_294902	129	.	2.36134	14.6778	12.9478	353
TGME49_chrIa	1286833	1288221	TGME49_294960	265	.	3.05849	28.4867	26.5087	887
TGME49_chrIa	1294747	1296763	TGME49_294970	1218	.	5.58361	124.207	121.818	1049
TGME49_chrIa	1300880	1302135	TGME49_294990	306	.	3.19806	32.6358	30.6083	850
TGME49_chrIa	1305854	1306223	TGME49_295000	74	.	2.00151	9.01671	7.46525	173
TGME49_chrIa	1315730	1316099	TGME49_295010	46	.	1.77662	6.08128	4.66557	270
TGME49_chrIa	1326158	1326492	TGME49_295020	34	.	1.57536	4.75645	3.42698	183
TGME49_chrIa	1326954	1327344	TGME49_295020	32	.	1.53615	4.51345	3.20013	246
TGME49_chrIa	1330165	1331827	TGME49_295030	421	.	3.41415	44.2948	42.1621	1018
TGME49_chrIa	1358513	1359702	TGME49_295040	111	.	2.24889	12.7898	11.1125	662
TGME49_chrIa	1367045	1367321	TGME49_295060	32	.	1.64169	4.56828	3.2437	196
TGME49_chrIa	1385162	1385555	TGME49_295070	84	.	2.06898	9.99167	8.40398	126
TGME49_chrIa	1390701	1391046	TGME49_295090	62	.	1.91156	7.78308	6.2831	129
TGME49_chrIa	1396148	1398000	TGME49_295100	497	.	4.00303	51.9602	49.7752	1207
TGME49_chrIa	1406836	1407270	TGME49_295100	171	.	2.38832	18.9388	17.1134	211
TGME49_chrIa	1407605	1408033	TGME49_295105	55	.	1.74959	7.01335	5.55221	302
TGME49_chrIa	1408875	1410919	TGME49_295110	195	.	2.27395	21.4652	19.5924	1706
TGME49_chrIa	1414280	1415499	TGME49_295125	1000	.	4.62211	102.426	100.073	555
TGME49_chrIa	1420984	1421451	TGME49_296020	42	.	1.63059	5.68554	4.2964	236
TGME49_chrIa	1423923	1425389	TGME49_296010	423	.	3.41402	44.5198	42.3861	435
TGME49_chrIa	1439661	1441766	TGME49_296000	236	.	2.61783	25.6371	23.6986	642
TGME49_chrIa	1448179	1449277	TGME49_295990	73	.	1.96909	8.9303	7.38723	920
TGME49_chrIa	1454323	1454858	TGME49_295980	57	.	1.86658	7.19558	5.72271	102
TGME49_chrIa	1468860	1469650	TGME49_295945	93	.	2.10329	10.9377	9.32241	510
TGME49_chrIa	1472612	1474105	TGME49_295935	251	.	2.79677	27.0719	25.1129	786
TGME49_chrIa	1480836	1481660	TGME49_295935	94	.	1.87187	11.0514	9.42848	293
TGME49_chrIa	1483188	1484476	TGME49_295920	84	.	1.73001	10.0604	8.47156	1085
TGME49_chrIa	1487893	1489860	TGME49_295910	246	.	2.42038	26.5814	24.6293	499
TGME49_chrIa	1509353	1510698	TGME49_295770	321	.	3.30587	34.1555	32.1114	574
TGME49_chrIa	1538785	1539595	TGME49_295760	420	.	3.71067	44.1847	42.0525	430
TGME49_chrIa	1561819	1562713	TGME49_295720	473	.	3.91307	49.5227	47.3527	628
TGME49_chrIa	1605069	1605572	TGME49_295710	143	.	2.40773	16.1257	14.3625	216
TGME49_chrIa	1605829	1607811	TGME49_295710	210	.	2.6757	22.9949	21.0976	1006
TGME49_chrIa	1625499	1626388	TGME49_295662	337	.	3.37334	35.7642	33.7037	345
TGME49_chrIa	1658034	1660131	TGME49_295640	140	.	2.4288	15.8595	14.0997	939
TGME49_chrIa	1668693	1669514	TGME49_295620	180	.	2.40991	19.9077	18.0646	450
TGME49_chrIa	1669920	1672267	TGME49_295620	268	.	2.78782	28.7824	26.8022	763
TGME49_chrIa	1702235	1703354	TGME49_295610	114	.	2.27138	13.1591	11.4711	787
TGME49_chrIa	1705489	1706185	TGME49_295600	455	.	3.84561	47.7206	45.5626	326
TGME49_chrIa	1747286	1747548	TGME49_295450	33	.	1.64855	4.67425	3.34693	71
TGME49_chrIa	1748011	1748372	TGME49_295450	80	.	2.02949	9.66169	8.08638	154
TGME49_chrIa	1752674	1753015	TGME49_295430	87	.	2.07488	10.3364	8.73687	237
TGME49_chrIa	1753355	1754344	TGME49_295430	353	.	3.44081	37.3986	35.3228	430
TGME49_chrIa	1764742	1766416	TGME49_295420	345	.	3.24054	36.6236	34.5561	488
TGME49_chrIa	1767881	1768512	TGME49_295410	74	.	1.94373	8.97958	7.4356	311
TGME49_chrIa	1784326	1785102	TGME49_295390	437	.	3.77814	45.9411	43.7959	406
TGME49_chrIa	1801728	1802593	TGME49_295380	250	.	2.99103	27.0057	25.0473	355
TGME49_chrIa	1807173	1808488	TGME49_295360	138	.	2.32393	15.5653	13.8139	1123
TGME49_chrIa	1812191	1813833	TGME49_295340	169	.	2.54349	18.7962	16.9724	716
TGME49_chrIa	1858678	1859933	Intergenic	11671	.	15.9869	1169.99	1167.14	518
TGME49_chrIb	51	1483	Intergenic	13389	.	10.2549	1341.82	1338.94	1201
TGME49_chrIb	3176	3563	TGME49_207360	1124	.	2.89749	114.874	112.499	169
TGME49_chrIb	16888	19730	TGME49_207370	378	.	3.15483	39.9565	37.8591	895
TGME49_chrIb	29041	29441	TGME49_207400	68	.	1.95654	8.39026	6.86411	137
TGME49_chrIb	35743	37198	TGME49_207403	966	.	5.23977	99.0363	96.6905	883
TGME49_chrIb	45224	46703	TGME49_207410	472	.	3.38517	49.4118	47.2436	947
TGME49_chrIb	48813	49204	TGME49_207420	51	.	1.71006	6.569	5.13387	129
TGME49_chrIb	60951	61378	Intergenic	28	.	1.59671	4.10807	2.81574	55
TGME49_chrIb	65150	66551	TGME49_207440	197	.	2.54117	21.6297	19.7552	318
TGME49_chrIb	68507	68785	TGME49_207450	47	.	1.73892	6.20009	4.78172	115
TGME49_chrIb	82591	83456	TGME49_207460	82	.	2.0461	9.83985	8.2612	269
TGME49_chrIb	85365	85641	TGME49_207470	23	.	1.52361	3.63447	2.38705	149
TGME49_chrIb	91233	92394	TGME49_207480	182	.	2.65369	20.0496	18.2014	663
TGME49_chrIb	141745	142040	TGME49_207590	24	.	1.55174	3.67073	2.41138	73
TGME49_chrIb	149893	150887	TGME49_207600	182	.	2.65369	20.0496	18.2014	779
TGME49_chrIb	164260	164547	TGME49_207620	34	.	1.66418	4.8068	3.46636	154
TGME49_chrIb	187222	187760	TGME49_207640	87	.	2.09147	10.3259	8.72651	156
TGME49_chrIb	192709	193969	TGME49_207665	111	.	2.24889	12.7898	11.1125	703
TGME49_chrIb	199160	200295	TGME49_207665	279	.	3.12596	29.9961	27.9993	351
TGME49_chrIb	210323	210594	TGME49_207680	22	.	1.52925	3.4608	2.21855	200
TGME49_chrIb	213297	213744	TGME49_207690	30	.	1.6192	4.33534	3.02676	273
TGME49_chrIb	231676	231975	TGME49_207720	16	.	1.46178	2.86668	1.67708	3
TGME49_chrIb	255301	256336	TGME49_207740	300	.	3.21592	32.0518	30.0305	632
TGME49_chrIb	265753	266183	TGME49_207760	74	.	2.00151	9.01671	7.46525	143
TGME49_chrIb	284549	286038	TGME49_207770	69	.	1.92968	8.43256	6.90566	618
TGME49_chrIb	302040	302791	TGME49_207790	282	.	2.8232	30.2226	28.2241	535
TGME49_chrIb	307999	308272	TGME49_207800	25	.	1.47116	3.76425	2.50227	39
TGME49_chrIb	310236	311905	Intergenic	201	.	2.52256	22.0567	20.1747	972
TGME49_chrIb	321483	322088	TGME49_207830	39	.	1.70916	5.3004	3.9293	92
TGME49_chrIb	328070	330196	TGME49_207840	95	.	2.09557	11.1396	9.51525	1598
TGME49_chrIb	330471	331098	TGME49_207840	133	.	2.30818	15.1238	13.3829	440
TGME49_chrIb	387608	387951	TGME49_207880	104	.	2.20391	12.064	10.4082	212
TGME49_chrIb	408192	409141	TGME49_207900	62	.	1.91156	7.78308	6.2831	329
[truncated: 3,595 more rows]

## Sheet: MORC peaks
Table S1C. Chromatin-associated regions of MORC as determined by ChIPseq from Farhat et al 2020 [PMID: 32094587].
Chrom	Start	End	Name	Score	Strand	fold change	-log10(pValue)	-log10(qValue)	peak summit
KE138841	140	633	TGME49_302060	101	.	2.13073	11.4458	10.1493	173
KE138841	915	1680	TGME49_302055	115	.	2.10758	12.8359	11.5092	180
KE138841	5749	6386	TGME49_300611	71	.	1.63903	8.35294	7.12727	69
KE138841	7208	8233	TGME49_300621	90	.	1.76493	10.3703	9.09843	442
KE138841	9011	9533	TGME49_300641	77	.	1.64648	8.95058	7.71278	377
KE138841	12239	12815	TGME49_355100	57	.	1.46232	6.9351	5.75257	303
KE138841	15588	16407	TGME49_355120	153	.	1.6909	16.7077	15.3118	426
KE138841	16852	18611	TGME49_300650	154	.	1.67802	16.844	15.4467	179
KE138841	24880	25197	TGME49_300690	52	.	1.50235	6.4156	5.2455	230
KE138841	30698	31147	TGME49_301996	70	.	1.62755	8.25193	7.03225	162
KE138841	33371	35101	TGME49_302000	342	.	2.94362	35.9053	34.2648	1186
KE138842	104	918	MORC_peak_12	603	.	4.7995	62.1455	60.3068	480
KE138845	607	923	MORC_peak_13	150	.	2.63287	16.4237	15.0304	117
KE138845	2402	2820	MORC_peak_14	49	.	1.86495	6.10448	4.94413	167
KE138851	2347	2696	Intergenic	105	.	2.01411	11.8521	10.5473	136
KE138851	3189	5867	TGME49_318880	1362	.	5.47201	138.441	136.278	1813
KE138851	12401	12850	Intergenic	137	.	2.55059	15.132	13.7613	140
KE138856	132	483	TGME49_321800	80	.	2.13921	9.318	8.06691	120
KE138857	324	827	TGME49_321900	234	.	3.12653	24.9738	23.4542	335
KE138861	310	1029	TGME49_253180	482	.	4.30584	50.0469	48.2904	195
KE138861	1474	3074	TGME49_253180	1074	.	6.49989	109.511	107.446	1279
KE138862	340	1961	Intergenic	5667	.	10.0768	569.573	566.776	980
KE138862	7005	7988	TGME49_217961	62	.	1.83818	7.4697	6.26997	339
KE138862	9575	10890	Intergenic	463	.	4.22356	48.1144	46.3721	441
KE138866	646	2236	Intergenic	897	.	5.89653	91.7901	89.7969	819
KE138866	5180	5488	TGME49_322000	54	.	1.57814	6.57643	5.40403	248
KE138866	7972	8820	TGME49_322010	2363	.	6.31257	238.758	236.337	477
KE138866	9627	10295	TGME49_322010	286	.	2.45903	30.1946	28.6138	253
KE138866	12661	13027	TGME49_322020	243	.	2.37436	25.8777	24.3484	186
KE138866	17943	18317	TGME49_322030	27	.	1.58878	3.83093	2.75805	220
KE138866	18914	20348	TGME49_322030	680	.	5.10118	69.9381	68.0547	868
KE138868	570	1082	Intergenic	50	.	1.87336	6.2448	5.08237	208
KE138868	2235	2757	TGME49_322100	280	.	2.88293	29.6312	28.0566	223
KE138868	3962	5001	TGME49_322100	525	.	3.49443	54.3319	52.5454	357
KE138868	6188	7616	TGME49_322110	278	.	2.64079	29.3885	27.8157	455
KE138868	13324	14171	TGME49_322120	407	.	3.97673	42.4701	40.7721	310
KE138871	57	1133	MORC_peak_37	3233	.	12.5335	325.962	323.397	498
KE138872	155	2557	TGME49_322210	2810	.	9.27179	283.584	281.083	1666
KE138874	6355	8037	TGME49_250955	783	.	5.48514	80.2606	78.3227	1232
KE138876	141	2299	MORC_peak_40	6515	.	12.5353	654.391	651.536	568
KE138878	56	1948	MORC_peak_41	3414	.	10.5976	343.998	341.409	445
KE138881	113	1247	MORC_peak_42	1862	.	8.91336	188.549	186.245	832
KE138882	44	1040	MORC_peak_43	3730	.	13.7403	375.724	373.094	428
KE138883	83	1064	MORC_peak_44	2628	.	10.9977	265.315	262.844	607
KE138884	22	1050	Intergenic	13751	.	16.3638	1378.31	1375.13	346
KE138885	118	1074	TGME49_322600	1910	.	9.05049	193.38	191.063	257
KE138887	162	1067	MORC_peak_47	1786	.	8.69395	180.888	178.603	579
KE138888	40	1486	MORC_peak_48	1930	.	9.10534	195.322	193	852
KE138889	29	875	MORC_peak_49	2047	.	9.43445	207.081	204.73	218
KE138890	57	1240	MORC_peak_50	2389	.	10.3669	241.364	238.937	900
KE138892	3029	3364	Intergenic	77	.	2.11178	8.9713	7.72877	215
KE138892	15103	15925	Intergenic	1055	.	4.83435	107.569	105.512	278
KE138892	16759	18307	TGME49_220740	737	.	3.87574	75.6677	73.7544	1171
KE138892	19287	20154	TGME49_220740	245	.	2.42855	26.0954	24.5619	599
KE138892	23815	24289	TGME49_220740	267	.	2.94912	28.2842	26.724	177
KE138892	25565	26208	TGME49_220730	83	.	1.99252	9.60498	8.3505	519
KE138892	29141	31719	Intergenic	600	.	4.77629	61.8431	60.0068	1093
KE138893	30	983	MORC_peak_58	2734	.	11.272	275.909	273.42	353
KE138894	76	926	MORC_peak_59	1216	.	6.96613	123.814	121.698	593
KE138895	67	1008	MORC_peak_60	2660	.	11.08	268.482	266.006	546
KE138895	12656	13508	MORC_peak_61	2691	.	11.1623	271.658	269.177	284
KE138897	94	975	MORC_peak_62	1191	.	6.88385	121.253	119.146	606
KE138901	1912	2629	TGME49_322700	61	.	1.97465	7.32094	6.12318	104
KE138902	326	1126	MORC_peak_64	383	.	3.86703	40.038	38.3607	560
KE138905	21	1658	TGME49_457310	8959	.	20.1819	898.916	895.937	278
KE138906	120	815	MORC_peak_66	389	.	3.89445	40.6415	38.959	386
KE138906	1234	1530	MORC_peak_67	73	.	2.08435	8.63006	7.39628	71
KE138907	54	939	MORC_peak_68	407	.	3.97673	42.4701	40.7721	646
KE138908	143	570	TGME49_457320	195	.	2.90713	21.0113	19.5457	257
KE138909	1483	1818	MORC_peak_70	260	.	3.26366	27.5737	26.0214	204
KE138910	416	1122	MORC_peak_71	624	.	3.46141	64.3012	62.4497	249
KE138910	1434	2366	MORC_peak_72	229	.	2.36236	24.5096	22.9964	563
KE138910	2643	5380	MORC_peak_73	782	.	3.81315	80.221	78.2841	2115
KE138911	472	1772	MORC_peak_74	158	.	2.68772	17.3071	15.8989	472
KE138911	2139	2824	MORC_peak_75	190	.	2.8797	20.5338	19.0751	405
KE138912	439	1258	MORC_peak_76	286	.	3.40079	30.2636	28.6803	332
KE138913	1830	2287	TGME49_457340	234	.	3.12653	24.9738	23.4542	198
KE138914	350	854	MORC_peak_78	186	.	2.85227	20.0603	18.6086	341
KE138916	105	1540	MORC_peak_79	1738	.	8.55682	176.145	173.872	864
KE138917	2175	2549	TGME49_457380	180	.	2.54177	19.4905	18.0497	168
KE138917	3707	4101	Intergenic	33	.	1.59885	4.42997	3.33467	213
KE138917	4589	4936	TGME49_457390	74	.	1.92682	8.63643	7.40257	150
KE138917	5344	6561	TGME49_457390	2767	.	9.74278	279.253	276.759	728
KE138918	35	1366	TGME49_457400	1346	.	7.37752	136.845	134.687	207
KE138918	2859	3541	TGME49_457400	219	.	3.04425	23.4588	21.9595	461
KE138919	1068	1351	TGME49_457410	113	.	2.38604	12.6734	11.3484	142
KE138919	4190	5195	TGME49_457430	342	.	3.67505	35.9	34.2596	332
KE138922	337	830	MORC_peak_88	292	.	3.42821	30.8121	29.2228	306
KE138924	903	1240	TGME49_457490	255	.	3.23623	27.0464	25.5006	168
KE138926	325	598	TGME49_457530	109	.	2.35861	12.2804	10.9632	132
KE138928	161	668	TGME49_457550	260	.	3.26366	27.5737	26.0214	281
KE138929	778	1312	MORC_peak_92	882	.	5.84168	90.226	88.2399	304
KE138930	92	1123	TGME49_457570	105	.	2.33119	11.8923	10.583	729
KE138934	386	817	TGME49_457600	87	.	2.19406	10.0275	8.7595	256
KE138936	686	1366	TGME49_457620	407	.	3.97673	42.4701	40.7721	216
KE138936	2133	3782	Intergenic	413	.	4.00415	43.0857	41.3824	1305
KE138937	378	1149	MORC_peak_97	77	.	2.11178	8.9713	7.72877	258
KE138942	584	2346	Intergenic	5913	.	17.4471	594.157	591.343	1484
KE138943	260	1894	TGME49_457690	1920	.	9.07791	194.35	192.031	1392
KE138945	50	939	TGME49_457730	121	.	2.44089	13.474	12.1336	443
KE138946	1334	3127	Intergenic	7980	.	17.281	800.959	798.025	829
KE138947	217	535	TGME49_457750	46	.	1.83752	5.81539	4.66471	178
KE138948	467	1080	TGME49_457760	49	.	1.86495	6.10448	4.94413	520
KE138950	271	944	MORC_peak_104	292	.	3.42821	30.8121	29.2228	239
KE138958	1033	2207	TGME49_457930	336	.	3.64762	35.3215	33.6865	207
KE138959	220	519	TGME49_457950	91	.	2.22148	10.3901	9.11375	133
KE138962	16	838	TGME49_457980	1346	.	7.37752	136.845	134.687	215
KE138963	35	1138	TGME49_457990	342	.	3.67505	35.9	34.2596	806
KE138964	139	1001	MORC_peak_109	432	.	4.08643	44.9499	43.2316	393
KE138964	1315	2282	MORC_peak_110	265	.	3.29109	28.1046	26.5458	523
KE138964	2626	3276	MORC_peak_111	568	.	4.66237	58.7009	56.8841	321
KE138965	2224	2939	TGME49_458010	181	.	2.82485	19.591	18.1462	587
KE138966	285	1108	MORC_peak_113	652	.	4.99148	67.071	65.2036	476
KE138968	34	545	TGME49_458030	354	.	3.7299	37.0666	35.4155	131
KE138969	344	911	TGME49_458040	419	.	4.03158	43.7041	41.9959	266
KE138971	178	1313	TGME49_458060	281	.	3.37336	29.7186	28.1411	203
KE138973	116	438	TGME49_458070	102	.	2.30376	11.5091	10.208	132
KE138974	539	1096	MORC_peak_118	214	.	3.01683	22.9614	21.469	195
KE138977	187	2205	TGME49_458080	7617	.	16.4648	764.716	761.799	1574
KE138980	990	1538	TGME49_458120	286	.	3.40079	30.2636	28.6803	144
KE138984	459	971	TGME49_458170	249	.	3.20881	26.5227	24.9835	295
KE138989	337	757	TGME49_458230	325	.	3.59277	34.1743	32.5503	210
KE138992	494	1013	MORC_peak_123	154	.	2.66029	16.8632	15.4625	202
KE138994	261	975	TGME49_458280	55	.	1.9198	6.70084	5.52152	486
KE138995	785	1266	TGME49_458300	281	.	3.37336	29.7186	28.1411	275
KE138996	923	1432	Intergenic	176	.	2.79742	19.1257	17.6881	171
KE138997	853	1217	TGME49_458330	20	.	1.53584	3.0603	2.02088	42
KE138997	1985	2416	TGME49_458330	229	.	3.09911	24.465	22.9521	198
KE138998	48	1473	TGME49_458340	535	.	4.52524	55.3198	53.5259	1189
KE138999	184	786	TGME49_458350	348	.	3.70247	36.4817	34.8359	392
KE139000	181	1625	MORC_peak_131	1346	.	7.37752	136.845	134.687	253
KE139001	677	1342	TGME49_458360	24	.	1.59069	3.50075	2.44014	17
KE139002	12	1212	MORC_peak_133	2502	.	10.6686	252.745	250.297	174
KE139005	115	1249	MORC_peak_134	1041	.	6.39019	106.221	104.168	827
KE139009	146	465	TGME49_458410	73	.	2.08435	8.63006	7.39628	111
KE139010	343	892	MORC_peak_136	181	.	2.82485	19.591	18.1462	264
KE139011	454	1101	TGME49_458420	91	.	2.22148	10.3901	9.11375	157
KE139013	89	929	MORC_peak_138	2226	.	9.92811	225.058	222.666	549
KE139014	1334	1768	Intergenic	204	.	2.96198	21.9785	20.4993	227
KE139015	780	1380	TGME49_458450	276	.	3.34594	29.1771	27.6058	399
KE139017	120	487	TGME49_458490	204	.	2.96198	21.9785	20.4993	148
KE139019	677	1850	TGME49_458520	401	.	3.9493	41.8576	40.1646	196
KE139020	86	913	MORC_peak_143	389	.	3.89445	40.6415	38.959	221
KE139021	128	588	TGME49_458530	401	.	3.9493	41.8576	40.1646	249
KE139026	403	752	TGME49_458610	22	.	1.56327	3.27702	2.22695	194
KE139030	856	1209	TGME49_458640	204	.	2.96198	21.9785	20.4993	181
KE139031	130	701	TGME49_458650	314	.	3.53792	33.0402	31.4276	220
KE139032	168	657	TGME49_458660	281	.	3.37336	29.7186	28.1411	149
KE139035	253	852	TGME49_458690	229	.	3.09911	24.465	22.9521	347
KE139036	615	1469	TGME49_458700	125	.	2.46831	13.8815	12.5335	269
KE139044	132	1038	MORC_peak_151	1199	.	6.91128	122.105	119.995	528
KE139045	188	1152	TGME49_458740	214	.	3.01683	22.9614	21.469	658
KE139046	827	1373	TGME49_458760	336	.	3.64762	35.3215	33.6865	267
KE139049	285	770	TGME49_458790	154	.	2.66029	16.8632	15.4625	263
KE139051	867	1277	TGME49_458810	325	.	3.59277	34.1743	32.5503	217
KE139053	730	1192	TGME49_458830	105	.	2.33119	11.8923	10.583	310
KE139057	1024	1667	Intergenic	270	.	3.31851	28.6391	27.074	356
KE139060	474	798	MORC_peak_158	87	.	2.19406	10.0275	8.7595	102
KE139061	840	1294	MORC_peak_159	146	.	2.60544	15.9887	14.6029	187
KE139063	385	671	TGME49_458930	50	.	1.57878	6.17989	5.01839	104
KE139063	1327	2769	Intergenic	8091	.	13.7922	812.098	809.159	668
KE139065	257	844	MORC_peak_162	150	.	2.63287	16.4237	15.0304	211
KE139066	418	767	TGME49_458940	31	.	1.67297	4.21312	3.12157	77
KE139069	345	874	MORC_peak_164	336	.	3.64762	35.3215	33.6865	214
KE139070	412	984	MORC_peak_165	146	.	2.60544	15.9887	14.6029	379
KE139072	605	1116	TGME49_458970	303	.	3.48307	31.9194	30.3183	190
KE139073	124	1189	MORC_peak_167	680	.	5.10118	69.9381	68.0547	570
KE139075	843	1276	Intergenic	281	.	3.37336	29.7186	28.1411	260
KE139082	88	451	MORC_peak_169	200	.	2.93455	21.4929	20.0205	164
KE139087	69	1154	MORC_peak_170	515	.	4.44297	53.3224	51.5424	262
KE139089	933	1245	TGME49_460310	158	.	2.68772	17.3071	15.8989	171
KE139093	517	973	TGME49_460340	244	.	3.18138	26.0027	24.47	278
KE139095	1112	1581	TGME49_460370	314	.	3.53792	33.0402	31.4276	223
KE139101	657	924	Intergenic	43	.	1.8101	5.53247	4.39154	97
KE139102	339	1013	TGME49_460450	113	.	2.38604	12.6734	11.3484	134
KE139104	762	1169	TGME49_460470	36	.	1.72782	4.72147	3.60986	243
KE139105	475	904	TGME49_460480	181	.	2.82485	19.591	18.1462	249
KE139106	293	794	TGME49_460490	70	.	2.05693	8.29434	7.06946	366
KE139107	435	968	MORC_peak_179	270	.	3.31851	28.6391	27.074	272
KE139109	14	1154	MORC_peak_180	897	.	5.89653	91.7901	89.7969	139
KE139112	103	651	TGME49_460550	195	.	2.90713	21.0113	19.5457	139
KE139114	101	900	MORC_peak_182	336	.	3.64762	35.3215	33.6865	517
KE139115	251	1028	MORC_peak_183	3834	.	13.9871	386.114	383.473	522
KE139125	70	943	MORC_peak_184	1598	.	8.14544	162.125	159.892	235
KE139126	120	969	MORC_peak_185	3189	.	12.4238	321.526	318.968	439
KE139127	24	1913	MORC_peak_186	2397	.	9.03222	242.137	239.709	293
KE139128	87	1097	MORC_peak_187	2007	.	9.32474	203.141	200.799	666
KE139129	130	649	MORC_peak_188	1453	.	7.70663	147.532	145.342	288
KE139130	4191	4759	TGME49_323000	52	.	1.89237	6.39965	5.22978	466
KE139130	5305	5831	TGME49_323000	33	.	1.70039	4.46402	3.36229	455
KE139135	218	1347	TGME49_323110	265	.	3.29109	28.1046	26.5458	525
KE139135	1696	1965	TGME49_323110	55	.	1.9198	6.70084	5.52152	125
KE139135	2869	4508	TGME49_323110	260	.	3.26366	27.5737	26.0214	242
KE139136	79	970	Intergenic	2723	.	11.2445	274.844	272.358	471
KE139138	58	972	MORC_peak_195	1949	.	9.16019	197.269	194.942	323
KE139140	1267	1590	Intergenic	64	.	2.00208	7.63971	6.43283	173
KE139140	2205	2980	Intergenic	551	.	4.41076	56.9382	55.1336	396
KE139140	8199	9472	TGME49_323310	450	.	2.98324	46.7319	45.0012	349
KE139140	9998	10622	TGME49_323310	179	.	2.19783	19.3672	17.9275	301
KE139140	11510	12274	Intergenic	696	.	3.52424	71.5079	69.616	372
KE139140	15516	16341	Intergenic	391	.	3.14667	40.8227	39.139	355
KE139140	18618	20061	TGME49_323330	780	.	5.40874	79.9905	78.0546	176
KE139144	288	949	MORC_peak_203	1329	.	7.32267	135.086	132.934	330
KE139145	58	1586	MORC_peak_204	2060	.	9.02722	208.427	206.073	1005
KE139146	164	1246	MORC_peak_205	224	.	3.07168	23.96	22.4539	901
KE139147	47	724	MORC_peak_206	292	.	3.42821	30.8121	29.2228	447
KE139147	1032	2499	MORC_peak_207	209	.	2.9894	22.468	20.9822	1170
KE139149	37	954	MORC_peak_208	2277	.	10.0652	230.121	227.718	480
KE139151	307	917	MORC_peak_209	43	.	1.8101	5.53247	4.39154	563
KE139151	1376	1692	MORC_peak_210	41	.	1.78267	5.25579	4.12462	186
KE139158	66	1225	TGME49_323400	2348	.	10.2572	237.259	234.841	772
KE139159	73	969	MORC_peak_212	1691	.	8.41969	171.436	169.177	454
KE139165	190	1431	MORC_peak_213	3734	.	11.2581	376.081	373.451	187
KE139165	1815	2262	MORC_peak_214	680	.	4.37149	69.8877	68.0054	213
KE139166	51	1521	TGME49_330000	3366	.	10.0425	339.184	336.601	323
KE139167	40	1573	TGME49_255060	2482	.	10.6137	250.666	248.221	339
KE139172	46	982	MORC_peak_217	1968	.	9.21504	199.221	196.889	509
KE139173	44	1178	MORC_peak_218	2586	.	10.888	261.107	258.644	875
KE139174	795	2089	MORC_peak_219	61	.	1.97465	7.32094	6.12318	100
KE139178	1238	1700	MORC_peak_220	49	.	1.86495	6.10448	4.94413	255
KE139182	65	956	MORC_peak_221	1480	.	7.7889	150.239	148.041	258
KE139185	308	1195	MORC_peak_222	1748	.	8.58425	177.091	174.816	337
KE139189	124	1138	MORC_peak_223	1268	.	7.13069	128.982	126.849	708
KE139191	254	681	MORC_peak_224	214	.	2.45766	22.9249	21.4354	270
KE139191	1397	3801	MORC_peak_225	1036	.	4.75156	105.708	103.658	1924
KE139191	4148	5346	MORC_peak_226	806	.	4.20985	82.642	80.6923	493
KE139192	125	572	MORC_peak_227	94	.	1.85791	10.6967	9.41687	368
KE139192	1116	1915	MORC_peak_228	106	.	1.79695	11.9882	10.6779	574
KE139192	2216	4084	MORC_peak_229	1320	.	4.34268	134.165	132.016	260
KE139192	4673	6872	MORC_peak_230	771	.	3.4078	79.0545	77.1232	245
KE139193	589	906	MORC_peak_231	186	.	2.85227	20.0603	18.6086	203
KE139194	3939	5023	Intergenic	985	.	6.19821	100.535	98.5043	336
KE139194	5608	6442	Intergenic	303	.	3.48307	31.9194	30.3183	344
KE139198	50	880	TGME49_460580	1673	.	8.36484	169.562	167.308	241
KE139199	99	1187	TGME49_460590	9171	.	21.7908	920.138	917.15	641
KE139200	4025	4565	Intergenic	158	.	2.68772	17.3071	15.8989	278
KE139200	4849	5157	Intergenic	58	.	1.94723	7.00795	5.81938	91
KE139203	382	934	MORC_peak_238	176	.	2.79742	19.1257	17.6881	279
KE139204	365	987	MORC_peak_239	365	.	3.78475	38.2458	36.5842	431
KE139205	244	830	MORC_peak_240	209	.	2.9894	22.468	20.9822	408
KE139208	93	1002	MORC_peak_241	945	.	6.06108	96.5305	94.5168	575
KE139210	294	641	TGME49_460630	26	.	1.61812	3.73141	2.66038	191
KE139212	291	855	MORC_peak_243	172	.	2.77	18.6647	17.2343	241
KE139213	181	594	TGME49_460650	224	.	3.07168	23.96	22.4539	209
KE139214	1287	2181	Intergenic	77	.	2.11178	8.9713	7.72877	122
KE139215	257	1176	MORC_peak_246	985	.	6.19821	100.535	98.5043	687
KE139217	330	797	TGME49_460690	77	.	2.11178	8.9713	7.72877	143
KE139220	545	948	TGME49_460730	105	.	2.33119	11.8923	10.583	144
KE139222	2184	3665	Intergenic	5574	.	17.2018	560.213	557.422	1260
KE139223	296	763	TGME49_460780	84	.	2.16663	9.67007	8.41053	359
KE139226	161	717	TGME49_460810	389	.	3.89445	40.6415	38.959	324
KE139228	413	1354	TGME49_460830	438	.	4.11386	45.5771	43.854	710
KE139230	2353	3344	TGME49_460880	342	.	3.67505	35.9	34.2596	284
KE139231	468	932	TGME49_460890	568	.	4.66237	58.7009	56.8841	162
KE139232	274	1679	MORC_peak_255	3046	.	12.0673	307.219	304.681	1134
KE139234	190	711	TGME49_460910	154	.	2.66029	16.8632	15.4625	226
KE139238	1077	1862	TGME49_460970	255	.	3.23623	27.0464	25.5006	209
KE139238	2382	2836	TGME49_460970	41	.	1.78267	5.25579	4.12462	348
KE139241	248	698	TGME49_461000	141	.	2.57802	15.5581	14.1798	263
KE139242	1718	2175	TGME49_461020	229	.	3.09911	24.465	22.9521	212
KE139247	132	838	MORC_peak_261	937	.	6.03366	95.7355	93.7251	237
KE139251	1652	2095	TGME49_461140	297	.	3.45564	31.3641	29.7689	209
KE139255	296	1081	MORC_peak_263	200	.	2.93455	21.4929	20.0205	232
KE139258	1121	3596	Intergenic	3501	.	11.0363	352.749	350.149	944
KE139261	267	635	TGME49_461220	99	.	2.18823	11.2514	9.95704	191
KE139261	1164	2123	Intergenic	8786	.	22.2153	881.597	878.626	535
KE139262	296	786	TGME49_461230	181	.	2.82485	19.591	18.1462	309
KE139270	666	1070	Intergenic	137	.	2.55059	15.132	13.7613	198
KE139272	388	953	MORC_peak_269	154	.	2.66029	16.8632	15.4625	236
KE139275	146	606	TGME49_461360	102	.	2.30376	11.5091	10.208	146
KE139276	250	2146	TGME49_461370	9245	.	14.6084	927.506	924.515	1248
KE139277	1082	1394	TGME49_461380	150	.	2.63287	16.4237	15.0304	174
KE139280	134	720	TGME49_461410	209	.	2.9894	22.468	20.9822	307
KE139286	142	1938	TGME49_322800	21360	.	13.9795	2139.53	2136.09	1068
KE139289	34	1102	MORC_peak_275	2534	.	10.7509	255.873	253.419	232
KE139291	92	1091	MORC_peak_276	260	.	3.26366	27.5737	26.0214	581
KE139292	501	853	TGME49_459080	133	.	2.52317	14.7106	13.3473	195
KE139297	166	662	TGME49_459150	395	.	3.92188	41.248	39.5602	264
KE139300	168	554	TGME49_459180	146	.	2.60544	15.9887	14.6029	142
KE139302	915	1263	TGME49_459200	105	.	2.33119	11.8923	10.583	202
KE139303	365	1500	MORC_peak_281	616	.	4.85435	63.5406	61.6935	890
KE139304	951	1348	Intergenic	121	.	2.44089	13.474	12.1336	193
KE139305	943	1297	TGME49_459220	255	.	3.23623	27.0464	25.5006	187
KE139307	164	813	TGME49_459240	146	.	2.60544	15.9887	14.6029	306
KE139308	898	1352	TGME49_459260	354	.	3.7299	37.0666	35.4155	246
KE139312	142	677	TGME49_459300	401	.	3.9493	41.8576	40.1646	208
KE139318	1549	2695	TGME49_459400	401	.	3.9493	41.8576	40.1646	225
KE139322	831	1165	TGME49_459460	80	.	2.13921	9.318	8.06691	242
KE139332	77	993	MORC_peak_289	292	.	3.42821	30.8121	29.2228	167
KE139340	484	912	TGME49_459570	80	.	2.13921	9.318	8.06691	243
KE139340	1582	2244	Intergenic	319	.	3.56534	33.6056	31.9872	341
KE139341	576	1165	Intergenic	209	.	2.9894	22.468	20.9822	441
KE139342	142	881	TGME49_459590	163	.	2.71515	17.7554	16.3397	461
KE139343	192	680	TGME49_459600	303	.	3.48307	31.9194	30.3183	203
KE139348	362	939	TGME49_459660	43	.	1.8101	5.53247	4.39154	443
KE139352	554	906	MORC_peak_296	150	.	2.63287	16.4237	15.0304	132
KE139353	168	1116	MORC_peak_297	1930	.	9.10534	195.322	193	697
KE139354	142	1579	MORC_peak_298	1767	.	8.6391	178.987	176.707	233
KE139357	268	794	TGME49_459750	249	.	3.20881	26.5227	24.9835	239
KE139362	459	978	TGME49_459840	91	.	2.22148	10.3901	9.11375	219
KE139363	11	1187	MORC_peak_301	2628	.	10.9977	265.315	262.844	189
KE139364	1011	1296	TGME49_459860	125	.	2.46831	13.8815	12.5335	127
KE139371	366	892	MORC_peak_303	270	.	3.31851	28.6391	27.074	189
KE139373	238	794	MORC_peak_304	204	.	2.96198	21.9785	20.4993	311
KE139374	3	1379	MORC_peak_305	8372	.	23.6958	840.171	837.219	261
KE139375	452	878	TGME49_459940	167	.	2.74257	18.2079	16.7849	264
KE139376	223	779	MORC_peak_307	239	.	3.15396	25.4864	23.9602	177
KE139377	97	821	TGME49_459950	125	.	2.46831	13.8815	12.5335	336
KE139378	164	1062	TGME49_459960	336	.	3.64762	35.3215	33.6865	689
KE139384	1396	1704	TGME49_460040	137	.	2.55059	15.132	13.7613	123
KE139385	125	1301	MORC_peak_311	2057	.	9.46187	208.069	205.716	969
KE139386	849	1354	MORC_peak_312	281	.	3.37336	29.7186	28.1411	157
KE139391	145	563	TGME49_460130	204	.	2.96198	21.9785	20.4993	210
KE139392	724	1156	TGME49_460140	303	.	3.48307	31.9194	30.3183	163
KE139393	1074	1490	TGME49_460150	451	.	4.16871	46.8401	45.1074	195
KE139395	218	852	TGME49_460160	172	.	2.77	18.6647	17.2343	200
KE139398	257	980	TGME49_460190	49	.	1.86495	6.10448	4.94413	529
KE139400	818	1372	Intergenic	181	.	2.82485	19.591	18.1462	292
KE139401	120	606	TGME49_460220	167	.	2.74257	18.2079	16.7849	163
KE139401	904	1384	TGME49_460220	365	.	3.78475	38.2458	36.5842	309
KE139402	97	443	TGME49_460230	113	.	2.38604	12.6734	11.3484	212
KE139424	258	552	MORC_peak_322	12993	.	32.3898	1302.48	1299.33	131
KE139425	6937	7364	MORC_peak_323	33	.	1.70039	4.46402	3.36229	308
KE139426	116	3191	MORC_peak_324	1149	.	6.74673	117.02	114.928	1230
KE139427	5242	5928	MORC_peak_325	113	.	2.38604	12.6734	11.3484	157
KE139428	41	2265	MORC_peak_326	1589	.	8.11801	161.201	158.971	1835
KE139429	60	971	MORC_peak_327	2841	.	11.5462	286.608	284.102	530
KE139431	98	952	TGME49_461490	10243	.	27.316	1027.43	1024.39	557
KE139432	59	864	TGME49_461500	2226	.	9.92811	225.058	222.666	306
KE139435	4952	5435	Intergenic	18	.	1.50841	2.85068	1.822	460
KE139436	3845	4631	TGME49_223150	43	.	1.8101	5.53247	4.39154	382
KE139436	5309	6071	Intergenic	46	.	1.83752	5.81539	4.66471	151
KE139454	217	675	MORC_peak_333	38	.	1.75525	4.98543	3.86399	321
KE139513	145	506	MORC_peak_334	46	.	1.83752	5.81539	4.66471	152
KE139519	213	533	MORC_peak_335	18	.	1.50841	2.85068	1.822	39
KE139524	531	902	MORC_peak_336	129	.	2.49574	14.2937	12.938	197
KE139531	157	489	MORC_peak_337	33	.	1.70039	4.46402	3.36229	99
KE139555	173	904	TGME49_325800	716	.	5.23831	73.5741	71.6709	377
KE139583	62	595	MORC_peak_339	336	.	3.64762	35.3215	33.6865	201
KE139647	213	689	MORC_peak_340	331	.	3.62019	34.7463	33.1167	204
KE139648	116	597	MORC_peak_341	67	.	2.0295	7.9642	6.7483	276
KE139668	217	488	TGME49_327300	55	.	1.9198	6.70084	5.52152	201
KE139702	280	579	TGME49_327550	28	.	1.64554	3.96889	2.88754	259
KE139708	48	930	MORC_peak_344	555	.	4.60752	57.3408	55.5329	233
KE139716	277	821	MORC_peak_345	314	.	3.53792	33.0402	31.4276	306
KE139718	396	853	MORC_peak_346	117	.	2.41346	13.0713	11.7385	297
KE139764	347	615	MORC_peak_347	20	.	1.53584	3.0603	2.02088	37
KE139765	376	828	MORC_peak_348	146	.	2.60544	15.9887	14.6029	276
KE139773	24	900	MORC_peak_349	859	.	5.7594	87.8951	85.92	186
KE139801	348	959	TGME49_328700	137	.	2.55059	15.132	13.7613	461
KE139811	482	1097	MORC_peak_351	41	.	1.78267	5.25579	4.12462	449
KE139814	13258	14677	MORC_peak_352	7424	.	13.2298	745.309	742.402	689
KE139816	5466	5976	Intergenic	43	.	1.8101	5.53247	4.39154	412
KE139817	4989	5346	TGME49_328900	102	.	2.30376	11.5091	10.208	169
KE139817	7712	8096	TGME49_328900	80	.	2.13921	9.318	8.06691	213
KE139817	13031	15916	TGME49_328900	1829	.	5.63927	185.285	182.989	1353
KE139818	4518	5067	TGME49_212735	158	.	2.68772	17.3071	15.8989	340
KE139818	10179	11128	TGME49_212710	568	.	4.66237	58.7009	56.8841	665
KE139819	4151	5405	TGME49_329000	55	.	1.9198	6.70084	5.52152	811
KE139823	259	1657	MORC_peak_360	383	.	3.86703	40.038	38.3607	983
KE139826	428	937	TGME49_329200	40	.	1.76846	5.14684	4.02285	154
KE139826	1440	2700	TGME49_329200	73	.	1.92871	8.5787	7.35016	958
KE139826	3417	3810	TGME49_329200	49	.	1.70317	6.06043	4.90602	137
KE139826	4202	4667	TGME49_329200	90	.	1.93767	10.3338	9.06236	322
KE139826	5083	5701	TGME49_329200	162	.	2.27084	17.6295	16.2183	298
KE139826	5992	6649	TGME49_329200	113	.	2.03817	12.6291	11.3083	239
KE139826	7776	8164	TGME49_329200	67	.	1.85482	7.99547	6.77914	234
KE139826	8691	9215	TGME49_329200	42	.	1.69911	5.37399	4.24092	127
KE139826	10005	10737	TGME49_329200	64	.	2.00208	7.63971	6.43283	431
KE139832	33	2207	MORC_peak_370	2167	.	7.84069	219.081	216.703	430
KE139833	95	971	MORC_peak_371	2236	.	9.95553	226.068	223.674	515
KE139836	43	1398	MORC_peak_372	2617	.	10.9703	264.261	261.793	910
KE139837	26	992	MORC_peak_373	2670	.	11.1074	269.539	267.062	322
KE139838	230	1137	MORC_peak_374	2734	.	11.272	275.909	273.42	486
KE139839	114	2180	MORC_peak_375	1891	.	8.65668	191.423	189.112	1649
KE139841	148	2003	TGME49_329300	548	.	4.58009	56.6645	54.8614	1377
KE139841	7670	8376	TGME49_329300	121	.	2.44089	13.474	12.1336	387
KE139841	8779	9531	TGME49_329300	181	.	2.82485	19.591	18.1462	284
KE139841	10194	10576	TGME49_329300	46	.	1.83752	5.81539	4.66471	91
KE139843	217	1976	MORC_peak_380	937	.	6.03366	95.7355	93.7251	638
KE139843	2555	3965	MORC_peak_381	209	.	2.9894	22.468	20.9822	448
KE139843	9870	10463	MORC_peak_382	49	.	1.86495	6.10448	4.94413	172
KE139843	12567	13258	MORC_peak_383	55	.	1.9198	6.70084	5.52152	286
KE139844	9929	10817	TGME49_314650	1242	.	7.04841	126.39	124.266	328
KE139844	11110	11567	TGME49_314650	163	.	2.71515	17.7554	16.3397	204
KE139846	295	590	MORC_peak_386	41	.	1.78267	5.25579	4.12462	203
KE139850	46	890	MORC_peak_387	1900	.	9.02306	192.411	190.097	549
KE139857	4	503	MORC_peak_388	7495	.	21.9406	752.457	749.546	323
KE139858	68	433	MORC_peak_389	4652	.	15.8795	467.975	465.255	190
KE139860	401	1127	MORC_peak_390	58	.	1.94723	7.00795	5.81938	215
KE139863	6	395	MORC_peak_391	68681	.	36.346	6872.53	6868.19	250
KE139865	203	675	MORC_peak_392	637	.	4.93663	65.6516	63.7923	303
KE139866	0	634	MORC_peak_393	5607	.	17.9913	563.531	560.737	178
KE139867	43	558	MORC_peak_394	70613	.	30.8392	7065.7	7061.33	336
KE139869	273	880	MORC_peak_395	623	.	4.88178	64.2419	62.3906	221
KE139870	36	519	MORC_peak_396	43072	.	30.3633	4311.17	4307.23	292
KE139871	257	731	MORC_peak_397	98	.	2.27633	11.131	9.83809	340
KE139873	40	1489	MORC_peak_398	1444	.	7.6792	146.633	144.445	319
KE139876	147	563	MORC_peak_399	117	.	2.41346	13.0713	11.7385	159
KE139878	24	866	MORC_peak_400	32233	.	18.6021	3227.05	3223.32	505
KE139884	46	404	MORC_peak_401	7890	.	22.7359	791.938	789.008	205
KE139888	436	790	MORC_peak_402	98	.	2.27633	11.131	9.83809	180
KE139891	82	1103	MORC_peak_403	3974	.	14.3162	400.074	397.417	733
KE139892	4	506	MORC_peak_404	63605	.	34.8146	6364.83	6360.56	303
KE139894	570	873	MORC_peak_405	105	.	2.33119	11.8923	10.583	185
KE139897	374	730	MORC_peak_406	281	.	3.37336	29.7186	28.1411	179
KE139898	0	419	MORC_peak_407	21227	.	26.6724	2126.14	2122.71	257
KE139899	18	855	MORC_peak_408	118398	.	17.0587	11844.9	11839.8	278
KE139901	462	907	MORC_peak_409	158	.	2.68772	17.3071	15.8989	268
KE139902	378	2007	MORC_peak_410	1174	.	6.829	119.555	117.454	628
KE139904	90	777	MORC_peak_411	21208	.	29.1369	2124.31	2120.88	539
KE139906	15	575	MORC_peak_412	16231	.	24.0845	1626.37	1623.1	206
KE139912	0	520	MORC_peak_413	26480	.	24.598	2651.67	2648.09	379
KE139913	151	607	MORC_peak_414	224	.	3.07168	23.96	22.4539	233
KE139915	0	951	MORC_peak_415	16458	.	26.3563	1649.1	1645.83	195
KE139916	45	683	MORC_peak_416	20440	.	23.5749	2047.5	2044.1	164
KE139917	0	530	MORC_peak_417	20533	.	37.2093	2056.81	2053.4	139
KE139918	111	1208	MORC_peak_418	666	.	5.04633	68.4998	66.6245	858
KE139919	253	1120	MORC_peak_419	1701	.	8.44712	172.375	170.113	457
KE139923	219	699	MORC_peak_420	239	.	3.15396	25.4864	23.9602	280
KE139925	3	667	MORC_peak_421	14758	.	19.2826	1479.03	1475.81	259
KE139926	22	481	MORC_peak_422	2948	.	11.8205	297.41	294.888	307
KE139927	19	939	MORC_peak_423	85553	.	16.3406	8559.95	8555.35	476
KE139933	4	452	MORC_peak_424	15235	.	29.7016	1526.83	1523.59	223
KE139934	11	438	MORC_peak_425	5068	.	16.812	509.653	506.899	207
KE139938	17	692	MORC_peak_426	74761	.	27.0088	7480.59	7476.16	185
KE139941	18	672	MORC_peak_427	22873	.	26.5987	2290.84	2287.36	315
KE139943	224	1546	MORC_peak_428	432	.	4.08643	44.9499	43.2316	568
KE139944	60	447	MORC_peak_429	260	.	3.26366	27.5737	26.0214	193
KE139945	1	601	MORC_peak_430	59291	.	29.2476	5933.34	5929.14	279
KE139947	88	523	MORC_peak_431	12418	.	28.7601	1245.01	1241.89	222
KE139949	9	463	MORC_peak_432	11667	.	27.1411	1169.87	1166.78	224
KE139951	8	499	MORC_peak_433	1862	.	8.91336	188.549	186.245	262
KE139956	25	1180	MORC_peak_434	2076	.	9.51672	210.049	207.692	181
KE139957	10	581	MORC_peak_435	29735	.	34.4831	2977.24	2973.57	176
KE139958	56	474	MORC_peak_436	11534	.	29.7295	1156.56	1153.47	201
KE139959	114	717	MORC_peak_437	249	.	3.20881	26.5227	24.9835	382
KE139960	14	603	MORC_peak_438	3003	.	11.9576	302.849	300.319	480
KE139966	67	996	MORC_peak_439	2037	.	9.40702	206.094	203.745	677
KE139970	10	656	MORC_peak_440	7944	.	22.8456	797.418	794.485	424
KE139972	11	404	MORC_peak_441	16250	.	35.6409	1628.36	1625.09	189
KE139978	93	984	MORC_peak_442	2076	.	9.51672	210.049	207.692	569
KE139979	19	997	MORC_peak_443	1285	.	7.18554	130.718	128.579	219
KE139981	67	746	MORC_peak_444	14757	.	27.6608	1478.98	1475.77	504
KE139983	31	384	MORC_peak_445	14467	.	33.5642	1449.95	1446.74	259
KE139984	151	718	MORC_peak_446	34392	.	29.8952	3443.05	3439.26	392
KE139985	48	1117	MORC_peak_447	3423	.	12.9998	344.979	342.389	704
KE139986	78	1013	MORC_peak_448	2037	.	9.40702	206.094	203.745	518
KE139987	123	703	MORC_peak_449	158	.	2.68772	17.3071	15.8989	238
KE139991	15	502	MORC_peak_450	20920	.	30.0373	2095.48	2092.06	319
KE139992	151	556	MORC_peak_451	325	.	3.59277	34.1743	32.5503	191
KE139994	39	350	MORC_peak_452	1090	.	6.55475	111.167	109.096	276
KE139996	1	311	MORC_peak_453	104854	.	37.4076	10490.3	10485.5	100
KE139997	40	811	MORC_peak_454	2216	.	9.90068	224.049	221.659	292
KE139998	127	540	MORC_peak_455	407	.	3.97673	42.4701	40.7721	182
KE140003	242	891	MORC_peak_456	451	.	4.16871	46.8401	45.1074	370
KE140007	70	581	MORC_peak_457	29945	.	31.4563	2998.23	2994.56	172
KE140009	153	857	MORC_peak_458	281	.	3.37336	29.7186	28.1411	180
KE140011	397	873	MORC_peak_459	724	.	5.26574	74.3082	72.4012	258
KE140012	1	531	MORC_peak_460	7025	.	20.9807	705.417	702.535	241
KE140013	10	423	MORC_peak_461	14046	.	30.55	1407.87	1404.68	337
KE140014	230	887	MORC_peak_462	146	.	2.60544	15.9887	14.6029	305
KE140016	31	690	MORC_peak_463	10068	.	19.4576	1009.91	1006.88	386
KE140018	15	465	MORC_peak_464	7132	.	21.2001	716.109	713.22	280
KE140019	392	701	MORC_peak_465	186	.	2.85227	20.0603	18.6086	148
KE140020	51	510	MORC_peak_466	2116	.	9.62643	214.025	211.658	213
KE140023	15	433	MORC_peak_467	10056	.	26.9595	1008.63	1005.6	249
KE140026	43	650	MORC_peak_468	19448	.	32.326	1948.18	1944.8	288
KE140034	203	705	MORC_peak_469	260	.	3.26366	27.5737	26.0214	331
KE140039	20	489	MORC_peak_470	359	.	3.75732	37.6546	35.9983	190
KE140044	2	416	MORC_peak_471	44273	.	34.6657	4431.27	4427.31	176
KE140045	0	636	MORC_peak_472	28067	.	18.8635	2810.42	2806.79	343
KE140046	0	288	MORC_peak_473	25525	.	36.3686	2556.13	2552.58	117
KE140048	121	810	MORC_peak_474	84855	.	18.043	8490.09	8485.5	451
KE140051	85	628	MORC_peak_475	673	.	5.07376	69.2178	67.3384	207
KE140052	0	464	MORC_peak_476	14876	.	30.6012	1490.87	1487.65	224
KE140053	236	1501	MORC_peak_477	444	.	4.14128	46.2072	44.4792	792
KE140059	4	472	MORC_peak_478	36296	.	28.3263	3633.47	3629.64	219
KE140061	9	344	MORC_peak_479	985	.	6.19821	100.535	98.5043	133
KE140063	954	1223	MORC_peak_480	46	.	1.83752	5.81539	4.66471	125
KE140066	180	1014	MORC_peak_481	234	.	3.12653	24.9738	23.4542	351
KE140071	171	584	MORC_peak_482	265	.	3.29109	28.1046	26.5458	209
KE140072	70	385	MORC_peak_483	158	.	2.68772	17.3071	15.8989	105
KE140076	1	417	MORC_peak_484	44630	.	33.7926	4467.05	4463.09	186
KE140077	0	606	MORC_peak_485	10245	.	26.1419	1027.6	1024.57	327
KE140078	0	295	MORC_peak_486	30292	.	35.6448	3032.92	3029.23	119
KE140081	24	335	MORC_peak_487	7092	.	21.1178	712.095	709.209	153
KE140082	3041	3614	MORC_peak_488	146	.	2.60544	15.9887	14.6029	396
KE140085	150	672	MORC_peak_489	673	.	5.07376	69.2178	67.3384	211
KE140087	169	1576	MORC_peak_490	596	.	4.77207	61.4516	59.6171	283
KE140088	15	734	MORC_peak_491	5938	.	18.7043	596.707	593.891	184
KE140089	344	918	MORC_peak_492	336	.	3.64762	35.3215	33.6865	316
KE140090	31	384	MORC_peak_493	432	.	4.08643	44.9499	43.2316	145
KE140094	33	504	MORC_peak_494	87024	.	31.4403	8707.04	8702.42	297
KE140095	244	719	MORC_peak_495	1462	.	7.73405	148.433	146.24	296
KE140097	0	968	MORC_peak_496	5081	.	16.8394	510.892	508.136	386
KE140098	23	516	MORC_peak_497	13057	.	31.5123	1308.92	1305.77	136
KE140099	44	933	MORC_peak_498	1795	.	8.72138	181.841	179.554	474
KE140100	756	2452	MORC_peak_499	84	.	2.16663	9.67007	8.41053	953
KE140103	82	426	MORC_peak_500	224	.	3.07168	23.96	22.4539	136
KE140105	0	473	MORC_peak_501	8524	.	23.9975	855.459	852.5	255
KE140108	67	953	MORC_peak_502	3662	.	13.5757	368.836	366.215	565
KE140111	56	796	MORC_peak_503	20136	.	29.7184	2017.01	2013.61	390
KE140115	147	556	MORC_peak_504	87	.	2.19406	10.0275	8.7595	84
KE140121	23	502	MORC_peak_505	27042	.	35.1106	2707.82	2704.23	180
KE140122	368	775	MORC_peak_506	46	.	1.83752	5.81539	4.66471	303
KE140123	154	866	MORC_peak_507	1346	.	7.37752	136.845	134.687	306
KE140127	74	531	MORC_peak_508	319	.	3.56534	33.6056	31.9872	231
KE140133	7	517	MORC_peak_509	42725	.	31.7127	4276.52	4272.58	327
KE140134	1	687	MORC_peak_510	7427	.	21.8034	745.695	742.788	504
KE140139	268	874	MORC_peak_511	121	.	2.44089	13.474	12.1336	211
KE140145	24	536	MORC_peak_512	10841	.	28.4405	1087.19	1084.13	260
KE140146	640	982	MORC_peak_513	121	.	2.44089	13.474	12.1336	160
KE140148	1	485	MORC_peak_514	15941	.	28.7101	1597.36	1594.11	217
KE140149	67	925	MORC_peak_515	828	.	5.6497	84.816	82.8556	423
KE140155	16	509	MORC_peak_516	4835	.	16.2909	486.259	483.524	146
KE140157	52	738	MORC_peak_517	43396	.	29.4613	4343.56	4339.61	275
KE140160	71	963	MORC_peak_518	4161	.	14.755	418.873	416.197	625
KE140163	3	532	MORC_peak_519	25674	.	30.5883	2571.05	2567.49	208
KE140167	17	629	MORC_peak_520	7780	.	22.5165	781.002	778.077	279
KE140169	463	1224	MORC_peak_521	1417	.	7.59692	143.945	141.765	475
KE140170	462	1351	MORC_peak_522	2399	.	10.3943	242.393	239.964	429
KE140174	59	619	MORC_peak_523	1182	.	6.85643	120.403	118.299	211
KE140178	0	298	MORC_peak_524	3904	.	14.1517	393.078	390.429	151
KE140184	5	515	MORC_peak_525	11912	.	27.4257	1194.35	1191.24	303
KE140188	0	505	MORC_peak_526	14286	.	31.632	1431.8	1428.6	212
KE140193	156	952	MORC_peak_527	34639	.	22.9865	3467.74	3463.95	559
KE140194	128	775	MORC_peak_528	17243	.	32.5044	1727.61	1724.31	356
KE140198	228	617	MORC_peak_529	137	.	2.55059	15.132	13.7613	179
KE140200	3	404	MORC_peak_530	1930	.	9.10534	195.322	193	144
KE140201	161	929	MORC_peak_531	137	.	2.55059	15.132	13.7613	192
KE140202	643	1393	MORC_peak_532	52	.	1.89237	6.39965	5.22978	106
KE140203	9	694	MORC_peak_533	26307	.	26.6249	2634.29	2630.71	140
KE140205	105	585	MORC_peak_534	260	.	3.26366	27.5737	26.0214	163
KE140207	145	718	MORC_peak_535	22343	.	27.2817	2237.79	2234.33	301
KE140208	69	935	MORC_peak_536	22028	.	16.1661	2206.33	2202.87	209
KE140212	716	1027	MORC_peak_537	33	.	1.70039	4.46402	3.36229	115
KE140218	13	919	MORC_peak_538	24243	.	21.7492	2427.86	2424.35	376
KE140219	165	760	MORC_peak_539	3412	.	12.9724	343.853	341.264	393
KE140223	73	854	MORC_peak_540	1968	.	9.21504	199.221	196.889	406
KE140225	113	1510	MORC_peak_541	3315	.	11.9547	334.08	331.504	714
KE140226	25	873	MORC_peak_542	3267	.	12.6158	329.298	326.729	378
KE140227	49	506	MORC_peak_543	63536	.	28.021	6357.96	6353.7	311
KE140228	26	507	MORC_peak_544	2067	.	9.4893	209.059	206.703	177
KE140230	3	502	MORC_peak_545	1635	.	8.25514	165.832	163.588	314
KE140234	118	545	MORC_peak_546	87	.	2.19406	10.0275	8.7595	153
KE140234	981	1289	MORC_peak_547	24	.	1.59069	3.50075	2.44014	109
KE140235	0	1430	MORC_peak_548	14160	.	9.74133	1419.27	1416.07	1104
KE140236	6	809	MORC_peak_549	27946	.	21.7213	2798.28	2794.66	317
KE140237	0	464	MORC_peak_550	13582	.	22.0754	1361.44	1358.27	150
KE140239	37	844	MORC_peak_551	11218	.	27.9045	1124.9	1121.82	580
KE140241	92	878	MORC_peak_552	4835	.	16.2909	486.259	483.524	331
KE140242	1	277	MORC_peak_553	181844	.	33.8527	18192.3	18184.5	104
KE140245	1	732	MORC_peak_554	7225	.	21.3921	725.494	722.599	189
KE140246	437	734	MORC_peak_555	73	.	2.08435	8.63006	7.39628	174
KE140252	0	487	MORC_peak_556	24780	.	27.6807	2481.56	2478.04	161
KE140253	30	961	MORC_peak_557	12284	.	17.9283	1231.54	1228.43	363
KE140254	8	542	MORC_peak_558	27985	.	34.3091	2802.2	2798.58	190
KE140258	139	472	MORC_peak_559	195	.	2.90713	21.0113	19.5457	198
KE140262	444	871	MORC_peak_560	234	.	3.12653	24.9738	23.4542	273
KE140268	3	522	MORC_peak_561	9113	.	25.1494	914.375	911.39	303
KE140269	198	590	MORC_peak_562	38	.	1.75525	4.98543	3.86399	177
KE140271	179	508	MORC_peak_563	121	.	2.44089	13.474	12.1336	181
KE140272	7	466	MORC_peak_564	13782	.	27.892	1381.39	1378.21	141
KE140273	15	678	MORC_peak_565	14541	.	20.1518	1457.38	1454.17	271
KE140276	3	790	MORC_peak_566	6265	.	18.1868	629.391	626.553	356
KE140277	5	542	MORC_peak_567	6470	.	19.8288	649.89	647.038	266
KE140278	67	451	MORC_peak_568	820	.	5.62227	84.0515	82.0948	218
KE140283	0	594	MORC_peak_569	18704	.	30.3122	1873.8	1870.45	272
KE140284	38	561	MORC_peak_570	1208	.	6.93871	122.959	120.846	159
KE140285	14	487	MORC_peak_571	5964	.	18.7592	599.277	596.459	257
KE140287	135	979	MORC_peak_572	7172	.	21.2824	720.128	717.237	605
KE140294	3	533	MORC_peak_573	23279	.	27.4556	2331.42	2327.93	223
KE140298	120	581	MORC_peak_574	167	.	2.74257	18.2079	16.7849	219
KE140302	58	825	MORC_peak_575	1710	.	8.47455	173.315	171.051	468
KE140303	0	697	MORC_peak_576	21706	.	21.6705	2174.12	2170.67	436
KE140304	135	555	MORC_peak_577	260	.	3.26366	27.5737	26.0214	174
KE140305	3	508	MORC_peak_578	36291	.	31.7978	3633	3629.17	164
KE140309	133	928	MORC_peak_579	2744	.	11.2994	276.974	274.483	329
KE140313	638	976	MORC_peak_580	26	.	1.61812	3.73141	2.66038	104
KE140317	257	1186	MORC_peak_581	945	.	6.06108	96.5305	94.5168	471
KE140318	0	507	MORC_peak_582	20662	.	23.2577	2069.62	2066.2	197
KE140322	66	885	MORC_peak_583	17735	.	22.6291	1776.91	1773.6	246
KE140324	12	430	MORC_peak_584	18063	.	32.1179	1809.68	1806.35	169
KE140328	6	665	MORC_peak_585	20302	.	25.1188	2033.62	2030.22	306
KE140329	23	702	MORC_peak_586	51203	.	30.2921	5124.44	5120.37	437
KE140330	200	496	MORC_peak_587	52	.	1.89237	6.39965	5.22978	131
KE140333	1	717	MORC_peak_588	32183	.	20.6709	3222.11	3218.38	679
KE140334	0	509	MORC_peak_589	3927	.	14.2065	395.407	392.755	148
KE140341	198	680	MORC_peak_590	319	.	3.56534	33.6056	31.9872	181
KE140342	28	313	MORC_peak_591	401	.	3.9493	41.8576	40.1646	125
KE140346	69	556	MORC_peak_592	1795	.	8.72138	181.841	179.554	239
KE140348	50	335	MORC_peak_593	133	.	2.52317	14.7106	13.3473	162
KE140349	255	1479	MORC_peak_594	463	.	4.22356	48.1144	46.3721	911
KE140350	147	682	MORC_peak_595	229	.	3.09911	24.465	22.9521	264
KE140354	455	776	MORC_peak_596	55	.	1.9198	6.70084	5.52152	223
KE140356	107	1141	MORC_peak_597	1939	.	9.13276	196.295	193.97	526
KE140363	835	1453	MORC_peak_598	87	.	2.19406	10.0275	8.7595	342
KE140367	8	456	MORC_peak_599	2808	.	11.464	283.387	280.887	183
KE140368	581	983	MORC_peak_600	87	.	2.19406	10.0275	8.7595	211
KE140371	51	534	MORC_peak_601	27024	.	30.1006	2706.04	2702.45	335
KE140372	628	2165	MORC_peak_602	3570	.	13.3563	359.701	357.092	1134
KE140374	665	949	MORC_peak_603	20	.	1.53584	3.0603	2.02088	131
KE140377	33	866	MORC_peak_604	1259	.	7.10326	128.116	125.986	491
KE140379	17	351	MORC_peak_605	1682	.	8.39227	170.498	168.242	141
KE140385	3	482	MORC_peak_606	9525	.	25.9447	955.545	952.543	219
KE140395	0	306	MORC_peak_607	5518	.	17.7993	554.675	551.887	127
KE140399	635	3700	MORC_peak_608	377	.	3.8396	39.4375	37.7655	1847
KE140402	222	688	MORC_peak_609	214	.	3.01683	22.9614	21.469	239
KE140403	1	500	MORC_peak_610	14614	.	32.8133	1464.62	1461.41	269
KE140404	76	749	MORC_peak_611	260	.	3.26366	27.5737	26.0214	134
KE140405	49	948	MORC_peak_612	1978	.	9.24247	200.199	197.864	274
KE140406	4	533	MORC_peak_613	20884	.	27.6914	2091.89	2088.47	265
KE140407	16	700	MORC_peak_614	5180	.	17.0588	520.825	518.062	592
KE140410	40	1147	MORC_peak_615	2368	.	10.3121	239.309	236.887	489
KE140412	155	821	MORC_peak_616	55	.	1.9198	6.70084	5.52152	562
KE140415	25	498	MORC_peak_617	377	.	3.8396	39.4375	37.7655	131
KE140417	38	1284	MORC_peak_618	2086	.	9.54415	211.041	208.681	965
KE140420	13	688	MORC_peak_619	98863	.	29.5378	9891.14	9886.36	293
KE140423	39	363	MORC_peak_620	6773	.	20.4596	680.171	677.302	172
KE140427	115	744	MORC_peak_621	67	.	2.0295	7.9642	6.7483	485
KE140429	536	870	MORC_peak_622	36	.	1.72782	4.72147	3.60986	33
KE140432	5	518	MORC_peak_623	18405	.	28.4829	1843.84	1840.5	339
KE140433	171	631	MORC_peak_624	342	.	3.67505	35.9	34.2596	238
KE140435	23	607	MORC_peak_625	12491	.	27.0459	1252.31	1249.19	255
KE140439	27	731	MORC_peak_626	31009	.	30.5307	3104.68	3100.97	360
KE140440	140	1053	MORC_peak_627	2660	.	11.08	268.482	266.006	494
KE140441	6	446	MORC_peak_628	8192	.	23.3393	822.183	819.239	142
KE140442	11	806	MORC_peak_629	34987	.	18.1642	3502.6	3498.8	309
KE140443	2	458	MORC_peak_630	21024	.	34.734	2105.92	2102.5	188
KE140444	9	415	MORC_peak_631	8261	.	23.4764	829.091	826.144	155
KE140445	113	653	MORC_peak_632	186	.	2.85227	20.0603	18.6086	251
KE140446	44	376	MORC_peak_633	4567	.	15.6875	459.5	456.788	148
KE140447	41	1225	MORC_peak_634	3003	.	11.9576	302.849	300.319	478
KE140448	0	773	MORC_peak_635	49615	.	26.7858	4965.63	4961.6	153
KE140452	73	812	MORC_peak_636	1881	.	8.96821	190.478	188.168	387
KE140453	32	517	MORC_peak_637	13880	.	28.0234	1391.28	1388.09	314
KE140456	0	672	MORC_peak_638	30442	.	23.5715	3047.96	3044.27	291
KE140459	4	771	MORC_peak_639	24466	.	20.9952	2450.17	2446.65	201
KE140463	125	480	MORC_peak_640	117	.	2.41346	13.0713	11.7385	168
KE140466	2	424	MORC_peak_641	76627	.	35.6361	7667.15	7662.7	187
KE140467	352	1119	MORC_peak_642	125	.	2.46831	13.8815	12.5335	440
KE140470	0	694	MORC_peak_643	10647	.	21.1357	1067.81	1064.76	150
KE140472	170	932	MORC_peak_644	1795	.	8.72138	181.841	179.554	455
KE140475	3	375	MORC_peak_645	1738	.	8.55682	176.145	173.872	244
KE140476	219	911	MORC_peak_646	27785	.	22.2371	2782.21	2778.6	456
KE140478	0	288	MORC_peak_647	15842	.	32.8257	1587.49	1584.24	155
KE140482	0	424	MORC_peak_648	18992	.	24.1998	1902.59	1899.23	218
KE140483	0	431	MORC_peak_649	53192	.	30.3139	5323.38	5319.28	195
KE140484	88	891	MORC_peak_650	12076	.	22.3372	1210.77	1207.66	614
KE140487	1	417	MORC_peak_651	10041	.	26.9321	1007.19	1004.16	163
KE140490	25	676	MORC_peak_652	30660	.	27.1634	3069.71	3066.02	457
KE140493	1	520	MORC_peak_653	41764	.	27.2998	4180.42	4176.5	255
KE140494	67	772	MORC_peak_654	31667	.	22.141	3170.47	3166.75	330
KE140495	0	479	MORC_peak_655	15169	.	28.3179	1520.22	1516.99	225
KE140506	50	940	MORC_peak_656	1920	.	9.07791	194.35	192.031	349
KE140508	17	933	MORC_peak_657	20742	.	20.4098	2077.71	2074.29	516
KE140509	43	659	MORC_peak_658	14912	.	30.0845	1494.49	1491.27	236
KE140510	0	614	MORC_peak_659	29018	.	21.8637	2905.54	2901.89	427
KE140511	582	946	MORC_peak_660	105	.	2.33119	11.8923	10.583	197
KE140513	3	543	MORC_peak_661	14075	.	27.013	1410.79	1407.6	198
KE140514	77	428	MORC_peak_662	15686	.	32.2932	1571.93	1568.69	173
KE140517	426	2283	MORC_peak_663	308	.	3.51049	32.4781	30.8713	895
KE140518	0	481	MORC_peak_664	4009	.	14.3985	403.583	400.922	258
KE140521	5	487	MORC_peak_665	6680	.	20.2676	670.922	668.058	253
KE140522	0	474	MORC_peak_666	11898	.	26.3733	1192.99	1189.89	285
KE140525	144	1052	MORC_peak_667	890	.	5.8691	91.007	89.0173	498
KE140527	0	429	MORC_peak_668	14825	.	33.0204	1485.78	1482.56	217
KE140539	4	452	MORC_peak_669	9212	.	25.3414	924.277	921.288	283
KE140546	25	695	MORC_peak_670	62313	.	28.4933	6235.64	6231.39	360
KE140547	0	511	MORC_peak_671	10941	.	28.0309	1097.16	1094.1	301
KE140550	3	307	MORC_peak_672	23723	.	32.8179	2375.81	2372.32	160
KE140553	707	2170	MORC_peak_673	4650	.	15.3176	467.819	465.1	827
KE140556	155	1193	MORC_peak_674	2037	.	9.40702	206.094	203.745	796
KE140558	77	803	MORC_peak_675	6093	.	19.0334	612.164	609.338	401
KE140559	9	779	MORC_peak_676	31265	.	22.4507	3130.24	3126.53	486
KE140560	94	1328	MORC_peak_677	2166	.	9.76355	219.022	216.643	638
KE140561	274	542	MORC_peak_678	70	.	2.05693	8.29434	7.06946	174
KE140562	70	1167	MORC_peak_679	1498	.	7.84375	152.051	149.848	412
KE140568	13	619	MORC_peak_680	26569	.	30.4349	2660.56	2656.98	342
KE140570	186	832	MORC_peak_681	204	.	2.96198	21.9785	20.4993	331
KE140571	88	958	MORC_peak_682	3046	.	12.0673	307.219	304.681	341
KE140572	0	499	MORC_peak_683	18627	.	31.506	1866.11	1862.76	199
KE140573	6	842	MORC_peak_684	56479	.	14.5673	5652.14	5647.98	649
KE140575	6	645	MORC_peak_685	2176	.	9.79098	220.025	217.644	224
KE140579	61	862	MORC_peak_686	1277	.	7.15811	129.849	127.713	624
KE140582	30	1134	MORC_peak_687	2513	.	10.696	253.786	251.336	674
KE140583	18	507	MORC_peak_688	55068	.	27.5873	5510.99	5506.87	346
KE140584	28	877	MORC_peak_689	56551	.	23.8761	5659.29	5655.13	604
KE140586	270	701	MORC_peak_690	508	.	4.41554	52.662	50.8866	254
KE140588	743	2546	MORC_peak_691	229	.	3.09911	24.465	22.9521	968
KE140591	25	411	MORC_peak_692	17576	.	32.8441	1760.92	1757.61	167
KE140593	267	1237	MORC_peak_693	738	.	5.32059	75.783	73.8684	591
KE140602	12	775	MORC_peak_694	7535	.	18.1258	756.422	753.509	345
KE140603	56	709	MORC_peak_695	6054	.	18.9512	608.292	605.467	329
KE140604	182	969	MORC_peak_696	652	.	4.99148	67.071	65.2036	322
KE140605	233	728	MORC_peak_697	314	.	3.53792	33.0402	31.4276	308
KE140606	139	1358	MORC_peak_698	84	.	2.16663	9.67007	8.41053	663
KE140608	29	483	MORC_peak_699	18533	.	29.4627	1856.73	1853.39	250
KE140609	44	943	MORC_peak_700	1346	.	7.37752	136.845	134.687	641
KE140610	322	814	MORC_peak_701	80	.	2.13921	9.318	8.06691	114
KE140614	220	512	MORC_peak_702	41	.	1.78267	5.25579	4.12462	169
KE140618	0	491	MORC_peak_703	27750	.	33.1513	2778.7	2775.09	349
KE140619	21	701	MORC_peak_704	36476	.	29.7749	3651.5	3647.67	424
KE140623	5	511	MORC_peak_705	5455	.	17.6622	548.369	545.586	187
KE140626	36	514	MORC_peak_706	17458	.	32.6478	1749.16	1745.85	291
KE140629	27	886	MORC_peak_707	2196	.	9.84583	222.034	219.649	382
KE140630	37	893	MORC_peak_708	13083	.	19.2066	1311.47	1308.32	228
KE140632	64	840	MORC_peak_709	29709	.	22.5917	2974.64	2970.97	441
KE140640	97	402	MORC_peak_710	209	.	2.9894	22.468	20.9822	171
KE140643	44	675	MORC_peak_711	702	.	5.18346	72.1128	70.2174	173
KE140644	34	937	MORC_peak_712	1682	.	8.39227	170.498	168.242	464
KE140645	0	479	MORC_peak_713	10359	.	27.5354	1039.03	1035.99	203
KE140646	0	645	MORC_peak_714	5794	.	18.1068	582.259	579.453	197
KE140648	18	314	MORC_peak_715	1174	.	6.829	119.555	117.454	164
KE140649	307	773	MORC_peak_716	336	.	3.64762	35.3215	33.6865	209
KE140650	0	526	MORC_peak_717	19113	.	28.5749	1914.71	1911.34	243
KE140653	68	774	MORC_peak_718	59333	.	23.8425	5937.51	5933.31	380
KE140655	73	611	MORC_peak_719	476	.	4.27841	49.4	47.6483	358
KE140657	3	491	MORC_peak_720	10084	.	27.0143	1011.52	1008.49	207
KE140658	13	574	MORC_peak_721	25235	.	22.8463	2527.08	2523.54	198
KE140659	407	688	MORC_peak_722	36	.	1.72782	4.72147	3.60986	201
KE140661	111	779	MORC_peak_723	843	.	5.70455	86.3514	84.3836	375
KE140663	364	985	MORC_peak_724	67	.	2.0295	7.9642	6.7483	449
KE140666	3	684	MORC_peak_725	10327	.	20.3472	1035.8	1032.76	380
KE140669	0	490	MORC_peak_726	22541	.	32.617	2257.62	2254.16	172
KE140672	84	934	MORC_peak_727	2047	.	9.43445	207.081	204.73	363
KE140675	0	442	MORC_peak_728	10157	.	27.1515	1018.74	1015.71	257
KE140678	183	1738	MORC_peak_729	395	.	3.92188	41.248	39.5602	136
KE140683	112	970	MORC_peak_730	859	.	5.7594	87.8951	85.92	213
KE140689	4	528	MORC_peak_731	5964	.	18.7592	599.277	596.459	265
KE140691	325	687	MORC_peak_732	260	.	3.26366	27.5737	26.0214	186
KE140695	75	442	MORC_peak_733	7712	.	22.3794	774.184	771.262	184
KE140698	730	1091	MORC_peak_734	55	.	1.9198	6.70084	5.52152	250
KE140700	0	445	MORC_peak_735	38886	.	29.3894	3892.54	3888.67	203
KE140703	17	343	MORC_peak_736	790	.	5.51257	81.0145	79.0729	144
KE140704	110	860	MORC_peak_737	244	.	3.18138	26.0027	24.47	207
KE140706	181	780	MORC_peak_738	798	.	5.53999	81.7706	79.8252	206
KE140707	4	696	MORC_peak_739	124711	.	22.3371	12476.4	12471.1	322
KE140716	7	525	MORC_peak_740	4114	.	14.6453	414.154	411.482	137
KE140717	253	792	MORC_peak_741	24399	.	23.7856	2443.45	2439.93	207
KE140720	9	530	MORC_peak_742	16894	.	29.3636	1692.76	1689.48	319
KE140721	632	1008	MORC_peak_743	36	.	1.72782	4.72147	3.60986	133
KE140722	52	1070	MORC_peak_744	2691	.	11.1623	271.658	269.177	686
KE140724	97	569	MORC_peak_745	158	.	2.68772	17.3071	15.8989	201
KE140725	0	447	MORC_peak_746	33685	.	30.2034	3372.35	3368.57	165
KE140728	257	572	MORC_peak_747	80	.	2.13921	9.318	8.06691	172
KE140732	6	519	MORC_peak_748	74727	.	32.2699	7477.17	7472.74	376
KE140733	0	359	MORC_peak_749	35813	.	34.9614	3585.15	3581.33	180
KE140734	18	526	MORC_peak_750	15782	.	25.4913	1581.48	1578.23	298
KE140736	113	839	MORC_peak_751	1364	.	7.43237	138.611	136.447	455
KE140738	24	1360	MORC_peak_752	2523	.	10.4678	254.767	252.316	499
KE140739	0	476	MORC_peak_753	18969	.	32.956	1900.35	1897	347
KE140740	42	824	MORC_peak_754	133254	.	23.0952	13330.9	13325.5	356
KE140743	3	668	MORC_peak_755	8360	.	22.4554	839.046	836.094	174
KE140746	98	566	MORC_peak_756	117	.	2.41346	13.0713	11.7385	343
KE140747	172	1366	MORC_peak_757	214	.	3.01683	22.9614	21.469	514
KE140751	20	875	MORC_peak_758	2884	.	11.6559	290.917	288.404	342
KE140753	22	474	MORC_peak_759	1132	.	6.69187	115.339	113.253	277
KE140757	0	457	MORC_peak_760	34016	.	30.6149	3405.45	3401.67	170
KE140762	276	836	MORC_peak_761	61	.	1.97465	7.32094	6.12318	408
KE140767	1	819	MORC_peak_762	15025	.	17.3526	1505.81	1502.58	202
KE140771	151	1092	MORC_peak_763	2607	.	10.9429	263.209	260.742	509
KE140772	201	845	MORC_peak_764	249	.	3.20881	26.5227	24.9835	136
KE140774	4	424	MORC_peak_765	562	.	4.63495	58.0195	56.2072	252
KE140778	695	1733	MORC_peak_766	67	.	2.0295	7.9642	6.7483	738
KE140778	2179	3914	MORC_peak_767	113	.	2.38604	12.6734	11.3484	1197
KE140779	75	949	MORC_peak_768	426	.	4.05901	44.3255	42.6123	637
KE140784	363	900	MORC_peak_769	603	.	4.7995	62.1455	60.3068	226
KE140785	82	1187	MORC_peak_770	6750	.	17.0084	677.889	675.022	324
KE140790	94	908	MORC_peak_771	1115	.	6.63702	113.664	111.585	232
KE140793	35	1032	MORC_peak_772	1701	.	8.44712	172.375	170.113	362
KE140794	172	618	MORC_peak_773	80	.	2.13921	9.318	8.06691	199
KE140804	0	721	MORC_peak_774	19372	.	19.4757	1940.61	1937.24	340
KE140809	57	896	MORC_peak_775	2057	.	9.46187	208.069	205.716	498
KE140810	98	935	MORC_peak_776	1140	.	6.7193	116.178	114.089	420
KE140811	15	481	MORC_peak_777	25142	.	30.555	2517.75	2514.21	148
KE140812	100	971	MORC_peak_778	11635	.	25.2211	1166.61	1163.52	673
KE140814	1	446	MORC_peak_779	5380	.	17.4976	540.824	538.047	276
KE140815	49	975	MORC_peak_780	2492	.	10.6412	251.705	249.259	313
KE140816	5	981	MORC_peak_781	2565	.	10.8332	259.01	256.551	171
KE140817	60	341	MORC_peak_782	1598	.	8.14544	162.125	159.892	150
KE140821	4	381	MORC_peak_783	16225	.	32.6569	1625.84	1622.57	187
KE140822	21	519	MORC_peak_784	12722	.	29.6562	1275.39	1272.25	248
KE140823	70	580	MORC_peak_785	2246	.	9.98296	227.08	224.683	337
KE140824	746	2079	MORC_peak_786	43	.	1.8101	5.53247	4.39154	69
KE140825	249	808	MORC_peak_787	52	.	1.89237	6.39965	5.22978	238
KE140834	6	485	MORC_peak_788	6235	.	19.3351	626.414	623.577	250
KE140835	0	405	MORC_peak_789	26685	.	35.1964	2672.09	2668.5	186
KE140837	13	944	MORC_peak_790	63911	.	22.0874	6395.38	6391.11	511
KE140838	95	697	MORC_peak_791	562	.	4.63495	58.0195	56.2072	324
KE140839	0	381	MORC_peak_792	14212	.	32.2629	1424.49	1421.29	185
KE140841	56	811	MORC_peak_793	18182	.	24.8473	1821.63	1818.3	606
KE140843	16	756	MORC_peak_794	133014	.	27.6899	13306.9	13301.5	183
KE140846	0	567	MORC_peak_795	35709	.	29.584	3574.8	3570.99	224
KE140849	1	379	MORC_peak_796	31250	.	35.5035	3128.8	3125.08	143
KE140850	287	831	MORC_peak_797	204	.	2.96198	21.9785	20.4993	403
KE140855	1	834	MORC_peak_798	14436	.	23.6885	1446.9	1443.69	239
KE140857	0	474	MORC_peak_799	13965	.	29.176	1399.77	1396.58	247
KE140859	32	832	MORC_peak_800	2798	.	11.4365	282.316	279.817	371
KE140864	234	877	MORC_peak_801	209	.	2.9894	22.468	20.9822	363
KE140865	6	290	MORC_peak_802	50970	.	35.5269	5101.11	5097.04	180
KE140866	24	435	MORC_peak_803	1417	.	7.59692	143.945	141.765	217
KE140867	384	2353	MORC_peak_804	1710	.	8.47455	173.315	171.051	1723
KE140869	245	758	MORC_peak_805	270	.	3.31851	28.6391	27.074	257
KE140878	14	791	MORC_peak_806	12621	.	28.7897	1265.3	1262.17	511
KE140880	162	756	MORC_peak_807	195	.	2.90713	21.0113	19.5457	170
KE140882	17	323	MORC_peak_808	31033	.	37.388	3107.07	3103.36	140
KE140886	3	466	MORC_peak_809	50951	.	35.1403	5099.25	5095.19	247
KE140887	7	1555	MORC_peak_810	14504	.	9.23269	1453.71	1450.5	832
KE140888	7	585	MORC_peak_811	15257	.	27.3427	1528.95	1525.71	267
KE140889	0	449	MORC_peak_812	50559	.	35.163	5060.02	5055.96	274
KE140892	53	697	MORC_peak_813	1058	.	6.44504	107.862	105.804	483
KE140899	6	806	MORC_peak_814	17373	.	26.2593	1740.69	1737.39	201
KE140900	1047	2474	MORC_peak_815	1691	.	8.41969	171.436	169.177	965
KE140901	23	442	MORC_peak_816	12598	.	31.6767	1263.01	1259.88	291
KE140902	0	378	MORC_peak_817	23421	.	30.5356	2345.68	2342.19	181
KE140903	114	808	MORC_peak_818	25410	.	31.6585	2544.64	2541.09	407
KE140904	226	1073	MORC_peak_819	73	.	2.08435	8.63006	7.39628	662
KE140907	247	658	MORC_peak_820	438	.	4.11386	45.5771	43.854	245
KE140909	10	449	MORC_peak_821	29405	.	31.4233	2944.23	2940.57	280
KE140910	0	597	MORC_peak_822	1382	.	7.48722	140.382	138.213	229
KE140914	132	570	MORC_peak_823	260	.	3.26366	27.5737	26.0214	190
KE140915	106	411	MORC_peak_824	377	.	3.8396	39.4375	37.7655	126
KE140919	756	1034	MORC_peak_825	36	.	1.72782	4.72147	3.60986	190
KE140921	554	1094	MORC_peak_826	109	.	2.35861	12.2804	10.9632	351
KE140922	78	733	MORC_peak_827	32875	.	20.3626	3291.26	3287.51	557
KE140923	11	931	MORC_peak_828	50330	.	18.9525	5037.14	5033.09	290
KE140926	56	355	MORC_peak_829	214	.	3.01683	22.9614	21.469	147
KE140928	103	936	MORC_peak_830	113	.	2.38604	12.6734	11.3484	627
KE140930	188	765	MORC_peak_831	244	.	3.18138	26.0027	24.47	417
KE140931	387	923	MORC_peak_832	91	.	2.22148	10.3901	9.11375	139
KE140934	0	523	MORC_peak_833	4749	.	16.0989	477.705	474.978	197
KE140937	179	474	MORC_peak_834	98	.	2.27633	11.131	9.83809	116
KE140940	64	947	MORC_peak_835	1949	.	9.16019	197.269	194.942	502
KE140942	7	498	MORC_peak_836	33861	.	32.0661	3389.88	3386.1	262
KE140944	279	1242	MORC_peak_837	2156	.	9.73613	218.02	215.643	432
KE140950	4	473	MORC_peak_838	18713	.	28.9854	1874.74	1871.4	259
KE140952	89	452	MORC_peak_839	768	.	5.43029	78.7593	76.8292	267
KE140956	7	781	MORC_peak_840	12865	.	19.1516	1289.66	1286.52	629
KE140958	7	482	MORC_peak_841	19647	.	30.1838	1968.14	1964.76	271
KE140959	110	886	MORC_peak_842	535	.	4.52524	55.3198	53.5259	587
KE140963	95	467	MORC_peak_843	644	.	4.96405	66.3601	64.4967	212
KE140965	60	490	MORC_peak_844	2649	.	11.0526	267.425	264.951	194
KE140967	544	1287	MORC_peak_845	113	.	2.38604	12.6734	11.3484	364
KE140976	263	1538	MORC_peak_846	1001	.	6.25306	102.15	100.113	1025
KE140981	81	386	MORC_peak_847	204	.	2.96198	21.9785	20.4993	126
KE140982	18	855	MORC_peak_848	20810	.	16.0563	2084.48	2081.06	232
KE140984	97	694	MORC_peak_849	2970	.	11.8753	299.583	297.057	161
KE140985	0	940	MORC_peak_850	5796	.	14.7933	582.472	579.667	790
KE140986	27	646	MORC_peak_851	14104	.	21.1807	1413.69	1410.5	442
KE140987	165	624	MORC_peak_852	163	.	2.71515	17.7554	16.3397	257
KE140989	38	1185	MORC_peak_853	23460	.	13.9063	2349.57	2346.07	512
KE140991	30	433	MORC_peak_854	977	.	6.17079	99.7299	97.7029	234
KE140992	177	725	MORC_peak_855	200	.	2.93455	21.4929	20.0205	367
KE140993	6	506	MORC_peak_856	19798	.	29.5984	1983.23	1979.84	330
KE140998	5	336	MORC_peak_857	56255	.	36.7036	5629.66	5625.51	158
KE141001	12	744	MORC_peak_858	14665	.	29.9025	1469.73	1466.52	477
KE141003	203	1329	MORC_peak_859	2327	.	10.2024	235.214	232.8	411
KE141005	268	821	MORC_peak_860	244	.	3.18138	26.0027	24.47	294
KE141007	61	665	MORC_peak_861	33248	.	30.3434	3328.64	3324.88	406
KE141013	205	596	MORC_peak_862	102	.	2.30376	11.5091	10.208	163
KE141014	212	830	MORC_peak_863	522	.	4.47039	53.9856	52.2009	421
KE141015	199	1095	MORC_peak_864	1805	.	8.7488	182.795	180.506	342
KE141016	3	954	MORC_peak_865	2461	.	10.5589	248.591	246.15	218
KE141018	384	1725	MORC_peak_866	359	.	3.75732	37.6546	35.9983	754
KE141019	25	363	MORC_peak_867	905	.	5.92395	92.5752	90.5785	160
KE141021	0	451	MORC_peak_868	14944	.	31.6309	1497.64	1494.41	217
KE141025	47	930	MORC_peak_869	859	.	5.7594	87.8951	85.92	319
KE141034	397	712	MORC_peak_870	98	.	2.27633	11.131	9.83809	203
KE141039	0	445	MORC_peak_871	21430	.	30.0812	2146.46	2143.02	171
KE141040	23	830	MORC_peak_872	10516	.	18.5137	1054.71	1051.66	443
KE141041	1	552	MORC_peak_873	16307	.	27.765	1634	1630.73	264
KE141049	338	1229	MORC_peak_874	61	.	1.97465	7.32094	6.12318	136
KE141050	70	571	MORC_peak_875	224	.	3.07168	23.96	22.4539	214
KE141053	220	619	MORC_peak_876	109	.	2.35861	12.2804	10.9632	191
KE141055	0	677	MORC_peak_877	2399	.	10.3943	242.393	239.964	465
KE141056	0	470	MORC_peak_878	9128	.	25.1768	915.788	912.802	140
KE141060	129	1536	MORC_peak_879	1320	.	7.29524	134.209	132.06	798
KE141061	2	926	MORC_peak_880	28281	.	17.1308	2831.76	2828.13	273
KE141062	0	851	MORC_peak_881	12251	.	18.1607	1228.26	1225.15	171
KE141063	0	442	MORC_peak_882	30551	.	28.5118	3058.82	3055.13	224
KE141064	9	604	MORC_peak_883	19252	.	29.4835	1928.67	1925.3	327
KE141065	35	470	MORC_peak_884	1507	.	7.87118	152.959	150.753	239
KE141069	0	394	MORC_peak_885	21445	.	33.8346	2148.02	2144.58	154
KE141070	179	505	MORC_peak_886	303	.	3.48307	31.9194	30.3183	137
KE141073	65	918	MORC_peak_887	325	.	3.59277	34.1743	32.5503	279
KE141078	0	393	MORC_peak_888	31705	.	28.8221	3174.27	3170.54	160
KE141086	1	535	MORC_peak_889	7495	.	21.9406	752.457	749.546	132
KE141087	206	491	MORC_peak_890	102	.	2.30376	11.5091	10.208	180
KE141088	298	604	MORC_peak_891	46	.	1.83752	5.81539	4.66471	151
KE141089	715	1376	MORC_peak_892	98	.	2.27633	11.131	9.83809	369
KE141091	4	435	MORC_peak_893	12766	.	31.9183	1279.81	1276.67	228
KE141092	13	791	MORC_peak_894	25140	.	17.9351	2517.58	2514.04	150
TGME49_chrII	11753	12453	Intergenic	229	.	3.09911	24.465	22.9521	184
TGME49_chrII	16067	16862	Intergenic	120	.	2.23635	13.427	12.0908	301
TGME49_chrII	18193	18811	TGME49_220840	99	.	2.11508	11.2667	9.97224	454
TGME49_chrII	22800	24238	TGME49_220840	102	.	2.30376	11.5091	10.208	1188
TGME49_chrII	30555	31832	TGME49_220870	518	.	4.15692	53.655	51.8732	704
TGME49_chrII	34004	34884	TGME49_220870	159	.	2.50026	17.4032	15.9941	514
TGME49_chrII	41131	43260	TGME49_220890	2422	.	6.87	244.651	242.218	744
TGME49_chrII	61344	62030	TGME49_220910	432	.	4.08643	44.9499	43.2316	326
TGME49_chrII	75978	77172	TGME49_220930	1109	.	6.06534	113.004	110.927	770
TGME49_chrII	79705	80488	TGME49_220940	155	.	2.38286	16.9581	15.5564	577
TGME49_chrII	88791	91258	TGME49_279100	4426	.	6.48689	445.352	442.653	1506
TGME49_chrII	97480	98965	TGME49_221160	344	.	3.01741	36.1227	34.4808	770
TGME49_chrII	101947	102829	TGME49_221160	390	.	3.46575	40.7683	39.085	562
TGME49_chrII	114455	116020	TGME49_221180	2196	.	8.14433	222.041	219.656	835
TGME49_chrII	120359	120813	TGME49_221200	58	.	1.94723	7.00795	5.81938	183
TGME49_chrII	135027	136367	TGME49_221210	2613	.	7.36862	263.786	261.319	602
TGME49_chrII	138522	138827	TGME49_221220	34	.	1.52198	4.54494	3.44192	40
TGME49_chrII	168157	168719	TGME49_221230	49	.	1.69688	6.10203	4.94413	510
TGME49_chrII	172460	174184	TGME49_221250	2105	.	7.08531	212.929	210.565	1042
TGME49_chrII	181216	181753	TGME49_221260	49	.	1.86495	6.10448	4.94413	139
TGME49_chrII	182066	182831	TGME49_221260	244	.	3.18138	26.0027	24.47	449
TGME49_chrII	198544	199825	TGME49_221270	1242	.	5.29379	126.424	124.299	635
TGME49_chrII	202012	202845	TGME49_221275	454	.	3.4256	47.2298	45.4951	500
TGME49_chrII	221879	223375	TGME49_221290	672	.	4.07089	69.1028	67.2249	584
TGME49_chrII	225995	227506	TGME49_221310	665	.	3.89991	68.4306	66.5564	783
TGME49_chrII	233506	234701	TGME49_221310	181	.	2.82485	19.591	18.1462	534
TGME49_chrII	251702	253485	TGME49_221320	1018	.	6.19092	103.861	101.818	536
TGME49_chrII	268765	269762	TGME49_221330	1476	.	7.32418	149.819	147.623	570
TGME49_chrII	271714	272436	TGME49_221340	449	.	3.90554	46.7134	44.9828	271
TGME49_chrII	276811	277552	TGME49_221350	70	.	2.05693	8.29434	7.06946	212
TGME49_chrII	287835	289318	TGME49_221360	768	.	5.43029	78.7593	76.8292	874
TGME49_chrII	300957	302770	TGME49_221380	2388	.	8.54401	241.25	238.824	432
TGME49_chrII	309529	311407	TGME49_221390	945	.	6.06108	96.5305	94.5168	1122
TGME49_chrII	320507	321817	TGME49_221400	3044	.	4.69252	307.006	304.469	914
TGME49_chrII	322216	323525	TGME49_221410	10230	.	9.09874	1026.12	1023.09	506
TGME49_chrII	356125	356959	TGME49_221440	61	.	1.97465	7.32094	6.12318	256
TGME49_chrII	365572	366560	TGME49_221460	1001	.	6.25306	102.15	100.113	490
TGME49_chrII	374848	376231	TGME49_221470	426	.	4.05901	44.3255	42.6123	730
TGME49_chrII	391937	396127	TGME49_221480	467	.	3.01659	48.4682	46.724	768
TGME49_chrII	404547	405523	TGME49_221500	61	.	1.97465	7.32094	6.12318	507
TGME49_chrII	408708	409565	TGME49_221522	200	.	2.93455	21.4929	20.0205	449
TGME49_chrII	421052	422365	TGME49_221530	125	.	2.46831	13.8815	12.5335	728
TGME49_chrII	422687	424171	TGME49_221530	401	.	3.9493	41.8576	40.1646	1072
TGME49_chrII	431744	433035	TGME49_221540	1530	.	7.8869	155.256	153.044	628
TGME49_chrII	444071	444998	TGME49_221560	3779	.	11.4153	380.571	377.936	510
TGME49_chrII	449982	451519	TGME49_221580	1090	.	6.55475	111.167	109.096	878
TGME49_chrII	465923	468135	TGME49_221585	355	.	3.67626	37.1678	35.5161	1364
TGME49_chrII	478835	479692	TGME49_221610	31	.	1.67297	4.21312	3.12157	294
TGME49_chrII	490684	492332	TGME49_221620	1644	.	6.42222	166.724	164.479	1193
TGME49_chrII	505827	507622	TGME49_221640	1763	.	7.13774	178.592	176.313	559
TGME49_chrII	515159	515533	TGME49_221660	26	.	1.61812	3.73141	2.66038	81
TGME49_chrII	533993	534367	TGME49_221665	20	.	1.53584	3.0603	2.02088	340
TGME49_chrII	535222	536524	TGME49_221665	281	.	3.37336	29.7186	28.1411	474
TGME49_chrII	551803	553560	TGME49_221675	383	.	3.86703	40.038	38.3607	588
TGME49_chrII	560495	560985	TGME49_221675	153	.	2.27345	16.7511	15.3547	211
TGME49_chrII	563085	564479	TGME49_221685	4028	.	10.4766	405.554	402.891	513
TGME49_chrII	575925	576749	TGME49_221690	146	.	2.60544	15.9887	14.6029	439
TGME49_chrII	594697	595555	TGME49_221720	129	.	2.49574	14.2937	12.938	422
TGME49_chrII	605731	606326	TGME49_221710	84	.	2.16663	9.67007	8.41053	208
TGME49_chrII	609953	610319	TGME49_221830	186	.	2.85227	20.0603	18.6086	167
TGME49_chrII	617562	618150	TGME49_221830	31	.	1.67279	4.26341	3.17099	422
TGME49_chrII	618824	619803	TGME49_221830	34	.	1.69717	4.6028	3.49881	459
TGME49_chrII	641418	643520	TGME49_221870	319	.	3.56534	33.6056	31.9872	1403
TGME49_chrII	674209	674633	TGME49_221890	99	.	2.16684	11.2342	9.94012	267
TGME49_chrII	676955	678102	TGME49_221895	1700	.	7.81855	172.288	170.027	388
TGME49_chrII	684691	688378	TGME49_221910	267	.	2.90076	28.3006	26.7403	1652
TGME49_chrII	696249	696860	TGME49_221818	77	.	2.11178	8.9713	7.72877	221
TGME49_chrII	702702	703415	TGME49_221930	61	.	1.97465	7.32094	6.12318	282
TGME49_chrII	718468	718761	TGME49_221940	113	.	2.38604	12.6734	11.3484	177
TGME49_chrII	728212	729166	TGME49_221950	52	.	1.89237	6.39965	5.22978	566
TGME49_chrII	732847	733196	TGME49_221970	70	.	2.05693	8.29434	7.06946	248
TGME49_chrII	741133	742207	TGME49_221990	2492	.	10.6412	251.705	249.259	445
TGME49_chrII	749063	749708	TGME49_222000	84	.	2.16663	9.67007	8.41053	488
TGME49_chrII	758443	758975	TGME49_222010	33	.	1.70039	4.46402	3.36229	429
TGME49_chrII	761060	761880	TGME49_222020	150	.	2.63287	16.4237	15.0304	383
TGME49_chrII	768682	769498	TGME49_222030	129	.	2.49574	14.2937	12.938	651
TGME49_chrII	777483	778410	TGME49_222040	109	.	2.35861	12.2804	10.9632	292
TGME49_chrII	793066	794419	TGME49_222050	4126	.	8.50043	415.286	412.614	508
TGME49_chrII	796997	797935	TGME49_222060	398	.	2.7096	41.5544	39.8648	334
TGME49_chrII	805009	805926	TGME49_222060	1017	.	6.30791	103.772	101.729	389
TGME49_chrII	814025	816051	Intergenic	137	.	2.55059	15.132	13.7613	551
TGME49_chrII	829820	830979	TGME49_222075	163	.	2.71515	17.7554	16.3397	588
TGME49_chrII	861442	862713	TGME49_222080	1340	.	6.73672	136.17	134.014	456
TGME49_chrII	865037	865580	TGME49_222090	81	.	2.09005	9.44849	8.19583	209
TGME49_chrII	872856	873657	TGME49_222100	70	.	2.05693	8.29434	7.06946	389
TGME49_chrII	880664	881972	TGME49_222110	395	.	3.92188	41.248	39.5602	556
TGME49_chrII	893067	893550	TGME49_222130	109	.	2.35861	12.2804	10.9632	273
TGME49_chrII	903375	905153	TGME49_222140	476	.	4.27841	49.4	47.6483	1514
TGME49_chrII	910843	911413	TGME49_222140	105	.	2.33119	11.8923	10.583	161
TGME49_chrII	926879	928888	TGME49_222170	3501	.	8.1857	352.703	350.103	1490
TGME49_chrII	934721	935857	TGME49_222180	759	.	5.30946	77.8755	75.9508	529
TGME49_chrII	939468	940027	TGME49_222192	73	.	2.08435	8.63006	7.39628	355
TGME49_chrII	955610	956221	TGME49_222200	929	.	6.00623	94.9424	92.9355	290
TGME49_chrII	957082	957693	TGME49_222210	38	.	1.75525	4.98543	3.86399	151
TGME49_chrII	965121	966849	TGME49_222220	2879	.	8.10533	290.502	287.99	1069
TGME49_chrII	985184	986660	TGME49_222240	2350	.	7.65299	237.48	235.061	416
TGME49_chrII	1004712	1005483	TGME49_222270	866	.	5.78683	88.67	86.6912	387
TGME49_chrII	1020678	1021444	TGME49_222300	630	.	4.9092	64.9456	63.0902	464
TGME49_chrII	1044175	1044975	TGME49_222330	1033	.	6.36277	105.403	103.354	456
TGME49_chrII	1064537	1066369	TGME49_222350	2288	.	8.80858	231.291	228.885	861
TGME49_chrII	1077723	1079580	TGME49_222370	6062	.	13.2811	609.053	606.228	890
TGME49_chrII	1083936	1086058	TGME49_222380	689	.	4.85966	70.8058	68.9177	1298
TGME49_chrII	1113342	1114787	TGME49_222390	3021	.	10.8417	304.663	302.13	532
TGME49_chrII	1121687	1122086	TGME49_222410	24	.	1.59069	3.50075	2.44014	383
TGME49_chrII	1137025	1137525	TGME49_222420	43	.	1.8101	5.53247	4.39154	164
TGME49_chrII	1157060	1158708	TGME49_222440	1569	.	6.83915	159.207	156.983	779
TGME49_chrII	1160276	1161063	TGME49_222440	73	.	1.93128	8.6064	7.37753	316
TGME49_chrII	1195137	1196880	TGME49_222680	646	.	4.41229	66.5631	64.6988	1121
TGME49_chrII	1203580	1204804	TGME49_222710	67	.	2.0295	7.9642	6.7483	240
TGME49_chrII	1247112	1247943	TGME49_222800	67	.	2.0295	7.9642	6.7483	564
TGME49_chrII	1255405	1256723	TGME49_222840	292	.	3.42821	30.8121	29.2228	318
TGME49_chrII	1271322	1272396	TGME49_222860	1208	.	6.93871	122.959	120.846	528
TGME49_chrII	1303206	1304792	TGME49_222910	229	.	3.09911	24.465	22.9521	894
TGME49_chrII	1310975	1312038	TGME49_222920	182	.	2.75422	19.653	18.2077	604
TGME49_chrII	1313555	1314314	Intergenic	391	.	3.45508	40.8359	39.1522	389
TGME49_chrII	1316936	1318010	TGME49_222930	183	.	2.70011	19.8331	18.3863	812
TGME49_chrII	1325156	1326628	TGME49_222952	249	.	3.12252	26.5359	24.9965	600
TGME49_chrII	1328288	1329078	TGME49_222960	70	.	2.04413	8.2732	7.05327	251
TGME49_chrII	1343404	1344865	TGME49_222970	163	.	2.71515	17.7554	16.3397	529
TGME49_chrII	1365219	1365541	TGME49_222990	41	.	1.78267	5.25579	4.12462	209
TGME49_chrII	1367395	1368296	TGME49_223000	200	.	2.93455	21.4929	20.0205	416
TGME49_chrII	1375227	1376539	TGME49_223020	116	.	2.27939	13.0184	11.6899	371
TGME49_chrII	1378283	1379448	TGME49_223030	518	.	3.83796	53.6802	51.8983	561
TGME49_chrII	1381997	1382464	TGME49_223040	48	.	1.73002	5.99737	4.84392	318
TGME49_chrII	1385019	1385830	TGME49_223050	131	.	2.26901	14.5092	13.1514	432
TGME49_chrII	1389068	1390316	TGME49_223060	766	.	4.67389	78.6046	76.676	404
TGME49_chrII	1391734	1392028	TGME49_223060	69	.	1.95839	8.1643	6.94579	189
TGME49_chrII	1419911	1421259	TGME49_223070	358	.	3.52992	37.465	35.8115	526
TGME49_chrII	1441176	1443255	TGME49_223080	8046	.	11.9821	807.625	804.687	935
TGME49_chrII	1447524	1448425	TGME49_223095	200	.	2.93455	21.4929	20.0205	291
TGME49_chrII	1452698	1454756	TGME49_223120	490	.	4.26828	50.7666	49.005	626
TGME49_chrII	1461571	1462186	TGME49_223125	84	.	2.16663	9.67007	8.41053	368
TGME49_chrII	1469251	1469719	TGME49_223130	41	.	1.78267	5.25579	4.12462	321
TGME49_chrII	1496815	1497585	TGME49_296950	91	.	2.22148	10.3901	9.11375	333
TGME49_chrII	1513517	1514808	TGME49_297065	567	.	4.28757	58.5249	56.7101	664
TGME49_chrII	1518500	1520379	TGME49_297070	178	.	2.52843	19.3117	17.8724	674
TGME49_chrII	1521338	1521945	TGME49_297080	91	.	2.14831	10.4226	9.14587	258
TGME49_chrII	1527618	1528892	TGME49_297090	1979	.	8.59094	200.321	197.986	740
TGME49_chrII	1546416	1547014	TGME49_297110	226	.	3.0744	24.1869	22.679	241
TGME49_chrII	1547357	1547791	TGME49_297110	47	.	1.8417	5.91788	4.76565	158
TGME49_chrII	1548804	1550295	TGME49_297120	540	.	4.46818	55.8423	54.0457	983
TGME49_chrII	1560110	1561535	TGME49_297130	186	.	2.85227	20.0603	18.6086	646
TGME49_chrII	1563888	1564338	TGME49_297140	121	.	2.44089	13.474	12.1336	281
TGME49_chrII	1575294	1577257	TGME49_297150	2559	.	8.84572	258.373	255.915	627
TGME49_chrII	1583267	1584437	TGME49_297160	276	.	3.34594	29.1771	27.6058	398
TGME49_chrII	1585975	1586357	TGME49_297160	52	.	1.89237	6.39965	5.22978	214
TGME49_chrII	1599574	1601054	TGME49_297180	515	.	3.78598	53.3268	51.5467	687
TGME49_chrII	1602700	1604104	TGME49_297210	151	.	2.34261	16.5411	15.1467	702
TGME49_chrII	1626881	1628104	TGME49_297230	229	.	3.09911	24.465	22.9521	734
TGME49_chrII	1644275	1645435	TGME49_297245	768	.	5.43029	78.7593	76.8292	607
TGME49_chrII	1697242	1699369	Intergenic	1894	.	4.5762	191.732	189.42	1140
TGME49_chrII	1701167	1702072	TGME49_297340	1166	.	3.75529	118.765	116.667	525
TGME49_chrII	1710726	1711374	TGME49_297350	73	.	2.08435	8.63006	7.39628	477
TGME49_chrII	1728244	1729046	TGME49_293372	73	.	2.08435	8.63006	7.39628	248
TGME49_chrII	1745785	1748940	TGME49_297400	777	.	4.94662	79.7322	77.7973	2562
TGME49_chrII	1770518	1771010	TGME49_297420	52	.	1.89237	6.39965	5.22978	401
TGME49_chrII	1771928	1773744	TGME49_297430	336	.	3.59987	35.2351	33.6024	960
TGME49_chrII	1782055	1783754	TGME49_297440	1236	.	6.14552	125.772	123.65	1045
TGME49_chrII	1789411	1789734	TGME49_297450	33	.	1.70039	4.46402	3.36229	130
TGME49_chrII	1801995	1804559	TGME49_297470	878	.	4.92702	89.8378	87.8539	369
TGME49_chrII	1815523	1815891	TGME49_297480	113	.	2.38604	12.6734	11.3484	219
TGME49_chrII	1826230	1827148	TGME49_297495	319	.	3.56534	33.6056	31.9872	454
TGME49_chrII	1838786	1840087	TGME49_297500	973	.	5.96932	99.419	97.3936	418
TGME49_chrII	1859678	1860559	TGME49_297530	589	.	4.74465	60.7601	58.9301	526
TGME49_chrII	1885576	1886519	TGME49_297640	91	.	2.22148	10.3901	9.11375	229
TGME49_chrII	1900955	1902804	TGME49_297650	2863	.	7.60548	288.825	286.316	675
TGME49_chrII	1913911	1914571	Intergenic	52	.	1.8402	6.38968	5.22511	324
TGME49_chrII	1916335	1918498	TGME49_297680	67	.	2.0295	7.9642	6.7483	1604
TGME49_chrII	1928119	1928957	TGME49_297690	81	.	2.03828	9.39543	8.14342	596
TGME49_chrII	1930410	1931695	TGME49_297710	1334	.	6.72954	135.594	133.441	581
TGME49_chrII	1938931	1940259	TGME49_297720	186	.	2.85227	20.0603	18.6086	563
TGME49_chrII	1955788	1957138	TGME49_297725	3431	.	9.95147	345.706	343.114	635
TGME49_chrII	1980637	1981414	TGME49_297745	209	.	2.9894	22.468	20.9822	373
TGME49_chrII	1989597	1990614	TGME49_297770	117	.	2.41346	13.0713	11.7385	412
TGME49_chrII	2003976	2005475	TGME49_297790	319	.	3.56534	33.6056	31.9872	474
TGME49_chrII	2016280	2016792	TGME49_297800	4835	.	16.2909	486.259	483.524	119
TGME49_chrII	2026304	2026997	TGME49_297800	105	.	2.33119	11.8923	10.583	508
TGME49_chrII	2031968	2032286	Intergenic	22	.	1.54297	3.2978	2.24731	225
TGME49_chrII	2034811	2035870	Intergenic	306	.	3.20283	32.2871	30.6836	445
TGME49_chrII	2038874	2040803	TGME49_297810	139	.	2.35221	15.3126	13.9402	750
TGME49_chrII	2060267	2060641	TGME49_297830	31	.	1.67297	4.21312	3.12157	152
TGME49_chrII	2068731	2069669	TGME49_297840	255	.	3.23623	27.0464	25.5006	403
TGME49_chrII	2075899	2076284	TGME49_297840	31	.	1.67297	4.21312	3.12157	36
TGME49_chrII	2078783	2079416	TGME49_297845	49	.	1.86495	6.10448	4.94413	158
TGME49_chrII	2081394	2082309	TGME49_297850	172	.	2.77	18.6647	17.2343	519
TGME49_chrII	2091236	2092177	TGME49_297870	178	.	2.44105	19.3261	17.8867	643
TGME49_chrII	2094476	2096270	TGME49_297890	1387	.	5.95013	140.944	138.774	722
TGME49_chrII	2102303	2104052	TGME49_297900	820	.	5.62227	84.0515	82.0948	390
TGME49_chrII	2111772	2112863	TGME49_297910	4204	.	12.3936	423.125	420.445	551
TGME49_chrII	2117805	2118578	TGME49_297925	167	.	2.74257	18.2079	16.7849	401
TGME49_chrII	2129128	2130596	TGME49_297950	331	.	3.62019	34.7463	33.1167	634
TGME49_chrII	2137169	2138665	TGME49_297960	270	.	3.31851	28.6391	27.074	164
TGME49_chrII	2143080	2145135	TGME49_297960	533	.	4.30048	55.1021	53.3105	519
TGME49_chrII	2145436	2146253	TGME49_297960	49	.	1.83778	6.09317	4.93826	472
TGME49_chrII	2158998	2161069	TGME49_297980	297	.	3.45564	31.3641	29.7689	794
TGME49_chrII	2194615	2197369	TGME49_298020	724	.	5.10976	74.3719	72.4646	559
TGME49_chrII	2236697	2238033	TGME49_298060	342	.	3.67505	35.9	34.2596	700
TGME49_chrII	2282185	2284472	Intergenic	273	.	3.21781	28.9329	27.3657	1161
TGME49_chrII	2296325	2297143	Intergenic	95	.	2.08259	10.7999	9.51474	500
TGME49_chrII	2297866	2298360	TGME49_298080	86	.	1.99919	9.93682	8.67414	178
TGME49_chrII	2298823	2299563	TGME49_298080	2439	.	8.63432	246.346	243.91	383
TGME49_chrII	2322794	2324712	Intergenic	940	.	5.61157	96.0903	94.0787	1354
TGME49_chrII	2344229	2345526	Intergenic	3046	.	12.0673	307.219	304.681	1162
TGME49_chrIII	88	1648	Intergenic	3656	.	10.4959	368.32	365.699	676
TGME49_chrIII	35397	36485	TGME49_276230	150	.	2.63287	16.4237	15.0304	424
TGME49_chrIII	37004	38401	TGME49_276220	307	.	3.33302	32.3318	30.728	770
TGME49_chrIII	42052	43669	TGME49_276210	368	.	3.78842	38.5505	36.887	519
TGME49_chrIII	48845	50240	TGME49_276200	882	.	5.84168	90.226	88.2399	620
TGME49_chrIII	65313	65805	TGME49_276190	102	.	2.30376	11.5091	10.208	370
TGME49_chrIII	70167	70849	TGME49_276190	49	.	1.86495	6.10448	4.94413	213
TGME49_chrIII	73393	73665	TGME49_276180	18	.	1.50841	2.85068	1.822	262
TGME49_chrIII	92484	94859	TGME49_276170	629	.	4.06664	64.7815	62.9278	842
TGME49_chrIII	122418	124432	TGME49_276140	926	.	5.30907	94.6714	92.666	1133
TGME49_chrIII	135291	135890	TGME49_276120	58	.	1.94723	7.00795	5.81938	311
TGME49_chrIII	141183	142157	TGME49_276120	342	.	3.67505	35.9	34.2596	442
TGME49_chrIII	144540	145025	Intergenic	117	.	2.41346	13.0713	11.7385	270
TGME49_chrIII	150861	151708	TGME49_276100	67	.	2.0295	7.9642	6.7483	495
TGME49_chrIII	153959	154770	TGME49_275990	64	.	2.00208	7.63971	6.43283	238
TGME49_chrIII	167559	168442	TGME49_275980	117	.	2.41346	13.0713	11.7385	691
TGME49_chrIII	171361	171753	TGME49_275970	105	.	2.33119	11.8923	10.583	117
TGME49_chrIII	178633	179189	TGME49_275860	53	.	1.82728	6.47908	5.30806	414
TGME49_chrIII	179628	180792	TGME49_275860	86	.	1.86037	9.96108	8.69814	754
TGME49_chrIII	184760	185719	TGME49_275850	6654	.	13.2332	668.336	665.474	477
TGME49_chrIII	199523	200113	TGME49_275830	113	.	2.38604	12.6734	11.3484	215
TGME49_chrIII	208429	209203	Intergenic	921	.	5.15182	94.1876	92.1839	371
TGME49_chrIII	210517	211945	TGME49_275820	312	.	2.97096	32.8783	31.2688	460
TGME49_chrIII	213804	214824	TGME49_275810	87	.	2.01444	10.0247	8.7595	263
TGME49_chrIII	227147	227942	TGME49_275802	183	.	2.68358	19.7928	18.3463	441
TGME49_chrIII	231056	231900	TGME49_275790	2371	.	8.92079	239.529	237.106	344
TGME49_chrIII	240131	241303	TGME49_275780	239	.	3.15396	25.4864	23.9602	458
TGME49_chrIII	247915	248635	TGME49_275755	43	.	1.8101	5.53247	4.39154	241
TGME49_chrIII	252164	253024	TGME49_275740	150	.	2.63287	16.4237	15.0304	666
TGME49_chrIII	266703	268627	TGME49_275690	2029	.	8.15929	205.342	202.995	1330
TGME49_chrIII	281947	283879	TGME49_275680	1570	.	6.46965	159.302	157.078	751
TGME49_chrIII	294337	295736	TGME49_275670	2102	.	8.14917	212.586	210.223	805
TGME49_chrIII	299782	301016	TGME49_275650	412	.	3.76886	42.963	41.262	565
TGME49_chrIII	308357	309318	TGME49_275640	113	.	2.38604	12.6734	11.3484	272
TGME49_chrIII	324518	325889	TGME49_275630	181	.	2.82485	19.591	18.1462	671
TGME49_chrIII	335615	337573	TGME49_275610	760	.	5.16196	78.0086	76.0833	476
TGME49_chrIII	364733	365091	TGME49_252070	67	.	2.0295	7.9642	6.7483	158
TGME49_chrIII	379865	381421	Intergenic	2529	.	8.56345	255.372	252.919	756
TGME49_chrIII	386669	387629	TGME49_252200	219	.	3.04425	23.4588	21.9595	482
TGME49_chrIII	404628	406666	TGME49_252210	4152	.	7.34676	417.92	415.245	744
TGME49_chrIII	408002	408394	TGME49_252220	118	.	1.76109	13.1489	11.8154	152
TGME49_chrIII	416742	417407	TGME49_252230	73	.	2.08435	8.63006	7.39628	557
TGME49_chrIII	427938	429185	TGME49_252250	67	.	2.0295	7.9642	6.7483	500
TGME49_chrIII	441890	443873	TGME49_252255	602	.	4.19542	62.1206	60.2831	709
TGME49_chrIII	448600	449206	TGME49_252270	43	.	1.8101	5.53247	4.39154	518
TGME49_chrIII	450697	451020	TGME49_252260	36	.	1.72782	4.72147	3.60986	225
TGME49_chrIII	465601	467506	TGME49_252280	562	.	4.63495	58.0195	56.2072	1002
TGME49_chrIII	489028	489404	TGME49_252320	121	.	2.44089	13.474	12.1336	184
TGME49_chrIII	493024	493295	Intergenic	28	.	1.64554	3.96889	2.88754	171
TGME49_chrIII	496554	497402	TGME49_252330	52	.	1.89237	6.39965	5.22978	208
TGME49_chrIII	511300	513079	TGME49_252360	352	.	3.485	36.8544	35.2062	1051
TGME49_chrIII	522984	523939	TGME49_252370	615	.	4.55674	63.4197	61.5742	256
TGME49_chrIII	524290	525478	TGME49_252370	161	.	2.58697	17.5773	16.1666	819
TGME49_chrIII	538597	538956	TGME49_252380	18	.	1.45991	2.88352	1.85411	34
TGME49_chrIII	541478	543218	TGME49_252395	987	.	5.25355	100.761	98.7299	741
TGME49_chrIII	547621	548020	TGME49_252395	46	.	1.83752	5.81539	4.66471	203
TGME49_chrIII	556557	557266	TGME49_252400	105	.	2.33119	11.8923	10.583	425
TGME49_chrIII	566664	568349	TGME49_252430	1144	.	6.71174	116.531	114.441	950
TGME49_chrIII	588948	589704	TGME49_252465	98	.	2.27633	11.131	9.83809	262
TGME49_chrIII	594372	595407	TGME49_252490	154	.	2.66029	16.8632	15.4625	219
TGME49_chrIII	598632	599509	TGME49_252500	482	.	3.56502	49.9752	48.2205	369
TGME49_chrIII	599795	600255	TGME49_252500	76	.	1.9231	8.90614	7.66891	299
TGME49_chrIII	600713	601942	TGME49_252510	375	.	3.39572	39.2396	37.5703	408
TGME49_chrIII	609130	609503	TGME49_252510	60	.	1.53554	7.22716	6.03558	190
TGME49_chrIII	611641	613110	TGME49_252620	15469	.	16.9039	1550.21	1546.97	411
TGME49_chrIII	617744	618473	Intergenic	58	.	1.90503	7.03546	5.84653	168
TGME49_chrIII	621833	623157	TGME49_252630	223	.	2.86191	23.8561	22.3536	484
TGME49_chrIII	627458	628575	TGME49_252640	5747	.	13.5655	577.573	574.771	411
TGME49_chrIII	635447	636522	TGME49_252850	239	.	2.84915	25.4352	23.912	827
TGME49_chrIII	638935	639705	TGME49_252860	729	.	4.55205	74.8803	72.971	322
TGME49_chrIII	640692	641650	TGME49_252870	751	.	4.90682	77.023	75.1025	329
TGME49_chrIII	659115	660462	TGME49_252880	495	.	4.36069	51.349	49.5831	616
TGME49_chrIII	660884	661691	TGME49_252880	87	.	2.19406	10.0275	8.7595	192
TGME49_chrIII	668788	670373	TGME49_252990	555	.	4.60752	57.3408	55.5329	870
TGME49_chrIII	676189	678004	Intergenic	94	.	2.24891	10.758	9.47329	593
TGME49_chrIII	685400	687145	TGME49_253030	2489	.	9.76086	251.388	248.942	874
TGME49_chrIII	714874	715425	TGME49_253070	80	.	2.13921	9.318	8.06691	149
TGME49_chrIII	730442	731031	TGME49_253080	94	.	2.24891	10.758	9.47329	273
TGME49_chrIII	742295	744035	TGME49_253100	286	.	3.40079	30.2636	28.6803	757
TGME49_chrIII	766715	767975	TGME49_253130	249	.	3.20881	26.5227	24.9835	239
TGME49_chrIII	778132	779133	TGME49_253140	255	.	3.23623	27.0464	25.5006	513
TGME49_chrIII	798891	799888	TGME49_253160	94	.	2.24891	10.758	9.47329	291
TGME49_chrIII	818561	820615	TGME49_253170	3973	.	7.57338	399.999	397.342	815
TGME49_chrIII	825845	827053	TGME49_253290	575	.	4.6898	59.3848	57.5635	642
TGME49_chrIII	839823	840825	TGME49_253300	874	.	5.81425	89.447	87.4644	524
TGME49_chrIII	858531	861800	TGME49_253340	668	.	4.20608	68.7586	66.8821	2439
TGME49_chrIII	867259	867791	TGME49_253350	195	.	2.90713	21.0113	19.5457	194
TGME49_chrIII	877013	877756	TGME49_253360	64	.	1.73684	7.67218	6.46493	199
TGME49_chrIII	878929	880827	TGME49_253370	2708	.	7.98719	273.311	270.827	1108
TGME49_chrIII	904348	906765	TGME49_253380	1015	.	4.79363	103.618	101.576	536
TGME49_chrIII	919375	920473	TGME49_253390	67	.	2.0295	7.9642	6.7483	811
TGME49_chrIII	929334	930443	TGME49_253410	314	.	3.53792	33.0402	31.4276	625
TGME49_chrIII	941812	944055	TGME49_253430	1435	.	5.63559	145.756	143.571	1407
TGME49_chrIII	951123	951980	TGME49_253430	55	.	1.9198	6.70084	5.52152	356
TGME49_chrIII	958714	961171	TGME49_253440	340	.	3.10545	35.6846	34.0474	1170
TGME49_chrIII	974254	975820	TGME49_253460	489	.	4.33326	50.6966	48.9354	763
TGME49_chrIII	980458	982447	TGME49_253490	900	.	5.58023	92.0857	90.0915	1201
TGME49_chrIII	997951	1000805	TGME49_253500	1666	.	5.67439	168.873	166.621	2158
TGME49_chrIII	1013753	1014272	TGME49_253520	102	.	2.30376	11.5091	10.208	230
TGME49_chrIII	1020599	1022146	TGME49_253540	575	.	4.6898	59.3848	57.5635	470
TGME49_chrIII	1035195	1036035	TGME49_253570	91	.	2.22148	10.3901	9.11375	716
TGME49_chrIII	1049269	1051199	TGME49_253600	560	.	4.32096	57.8103	56.0002	1214
TGME49_chrIII	1075072	1075376	TGME49_253615	46	.	1.83752	5.81539	4.66471	166
TGME49_chrIII	1075649	1076071	TGME49_253615	38	.	1.75525	4.98543	3.86399	355
TGME49_chrIII	1076378	1078063	TGME49_253640	354	.	3.7299	37.0666	35.4155	1043
TGME49_chrIII	1087270	1088509	TGME49_253650	158	.	2.68772	17.3071	15.8989	942
TGME49_chrIII	1097946	1098365	TGME49_253670	40	.	1.59373	5.15411	4.02998	175
TGME49_chrIII	1100674	1102424	TGME49_253680	1228	.	5.37897	124.928	122.808	875
TGME49_chrIII	1112281	1114381	TGME49_253700	666	.	4.91503	68.4877	66.6133	907
TGME49_chrIII	1121355	1123081	TGME49_253710	219	.	3.04425	23.4588	21.9595	1121
TGME49_chrIII	1136150	1136777	TGME49_253730	354	.	3.7299	37.0666	35.4155	346
TGME49_chrIII	1138789	1139178	TGME49_253740	58	.	1.94723	7.00795	5.81938	319
TGME49_chrIII	1174854	1176108	TGME49_253750	3445	.	9.7502	347.147	344.554	720
TGME49_chrIII	1177637	1178279	TGME49_253755	245	.	2.68509	26.1264	24.5926	422
TGME49_chrIII	1193285	1195035	TGME49_253780	2732	.	8.46794	275.72	273.232	1291
TGME49_chrIII	1201116	1201947	TGME49_253790	1067	.	5.83027	108.777	106.715	483
TGME49_chrIII	1204352	1205296	TGME49_253800	233	.	3.03574	24.9053	23.3889	435
TGME49_chrIII	1219895	1220797	TGME49_253810	489	.	3.50141	50.7139	48.9526	475
TGME49_chrIII	1221702	1222854	TGME49_253820	3047	.	8.79936	307.269	304.732	427
TGME49_chrIII	1227976	1229033	TGME49_253850	239	.	3.15396	25.4864	23.9602	595
TGME49_chrIII	1243146	1244747	TGME49_253860	319	.	3.56534	33.6056	31.9872	763
TGME49_chrIII	1263199	1265758	TGME49_253870	1738	.	6.22378	176.162	173.889	523
TGME49_chrIII	1292600	1293786	TGME49_253900	4192	.	12.6551	421.924	419.245	689
TGME49_chrIII	1299401	1300607	TGME49_253910	177	.	2.75361	19.1506	17.7128	217
TGME49_chrIII	1304380	1305516	TGME49_253920	503	.	3.55171	52.1316	50.3602	308
TGME49_chrIII	1306007	1306798	TGME49_253920	142	.	2.27789	15.6618	14.2825	299
TGME49_chrIII	1314876	1316214	TGME49_253930	926	.	5.92769	94.6895	92.6841	606
TGME49_chrIII	1364162	1364968	TGME49_253940	389	.	3.89445	40.6415	38.959	354
TGME49_chrIII	1379023	1380223	TGME49_253990	1009	.	6.28049	102.96	100.92	483
TGME49_chrIII	1396112	1397624	TGME49_254010	1256	.	6.76023	127.802	125.673	682
TGME49_chrIII	1416741	1417508	TGME49_254020	37	.	1.6758	4.85406	3.7403	237
TGME49_chrIII	1418490	1419923	TGME49_254030	398	.	3.72445	41.5851	39.8954	1033
TGME49_chrIII	1427319	1428596	TGME49_254050	7553	.	13.7913	758.269	755.356	735
TGME49_chrIII	1432907	1434788	TGME49_254070	466	.	3.4131	48.365	46.6214	614
TGME49_chrIII	1437792	1438721	TGME49_254080	193	.	2.67956	20.8465	19.3852	627
TGME49_chrIII	1446682	1449500	TGME49_254090	186	.	2.85227	20.0603	18.6086	1314
TGME49_chrIII	1456651	1458781	TGME49_254120	407	.	3.97673	42.4701	40.7721	1420
TGME49_chrIII	1478241	1479563	TGME49_254150	325	.	3.59277	34.1743	32.5503	250
TGME49_chrIII	1568859	1569179	TGME49_254270	52	.	1.89237	6.39965	5.22978	195
TGME49_chrIII	1576826	1577686	TGME49_254290	209	.	2.9894	22.468	20.9822	533
TGME49_chrIII	1585387	1585790	TGME49_254300	28	.	1.64554	3.96889	2.88754	239
TGME49_chrIII	1618633	1619711	TGME49_254330	8245	.	16.233	827.465	824.519	431
TGME49_chrIII	1647239	1648179	TGME49_254365	365	.	3.78475	38.2458	36.5842	416
TGME49_chrIII	1652292	1653116	TGME49_254370	109	.	2.35861	12.2804	10.9632	253
TGME49_chrIII	1695240	1695760	TGME49_254380	49	.	1.86495	6.10448	4.94413	322
TGME49_chrIII	1707621	1709844	TGME49_254400	3030	.	7.81812	305.608	303.073	1051
TGME49_chrIII	1721579	1723058	TGME49_254410	1558	.	7.66425	158.091	155.87	711
TGME49_chrIII	1735121	1736076	TGME49_254430	541	.	4.55267	55.9909	54.1924	459
TGME49_chrIII	1742913	1744261	TGME49_254440	1093	.	6.15514	111.45	109.378	656
TGME49_chrIII	1746272	1746804	TGME49_254450	99	.	2.2627	11.2309	9.93685	232
TGME49_chrIII	1757202	1759241	TGME49_254460	1041	.	6.08911	106.205	104.153	826
TGME49_chrIII	1768542	1769366	TGME49_254480	172	.	2.77	18.6647	17.2343	432
TGME49_chrIII	1771626	1772049	TGME49_254485	55	.	1.9198	6.70084	5.52152	147
TGME49_chrIII	1790496	1790864	TGME49_254500	52	.	1.89237	6.39965	5.22978	169
TGME49_chrIII	1801031	1802186	TGME49_254510	209	.	2.9894	22.468	20.9822	681
TGME49_chrIII	1821859	1822744	TGME49_254540	121	.	2.44089	13.474	12.1336	271
TGME49_chrIII	1845614	1846086	TGME49_254570	154	.	2.66029	16.8632	15.4625	272
TGME49_chrIII	1850028	1850417	TGME49_254580	31	.	1.67297	4.21312	3.12157	324
TGME49_chrIII	1853147	1853680	TGME49_254590	46	.	1.83752	5.81539	4.66471	255
TGME49_chrIII	1855722	1856419	TGME49_254603	129	.	2.49574	14.2937	12.938	225
TGME49_chrIII	1861540	1864626	TGME49_254620	145	.	2.4595	15.9549	14.5728	439
TGME49_chrIII	1872198	1873130	TGME49_254630	260	.	3.26366	27.5737	26.0214	228
TGME49_chrIII	1874455	1875727	TGME49_254635	121	.	2.3746	13.4456	12.1091	304
TGME49_chrIII	1879153	1879887	TGME49_254660	138	.	2.31036	15.2707	13.8986	279
TGME49_chrIII	1882547	1883796	TGME49_254680	930	.	5.47197	95.0619	93.0545	648
TGME49_chrIII	1903518	1905162	TGME49_254710	2926	.	9.29907	295.186	292.667	794
TGME49_chrIII	1926006	1926374	TGME49_254770	31	.	1.67297	4.21312	3.12157	301
TGME49_chrIII	1935683	1936681	TGME49_254790	224	.	3.07168	23.96	22.4539	385
TGME49_chrIII	1945115	1946098	TGME49_254810	568	.	4.66237	58.7009	56.8841	530
TGME49_chrIII	1956796	1957393	TGME49_254830	94	.	2.24891	10.758	9.47329	201
TGME49_chrIII	1975313	1976157	TGME49_254850	589	.	4.74465	60.7601	58.9301	416
TGME49_chrIII	1978636	1979088	TGME49_254840	46	.	1.83752	5.81539	4.66471	265
TGME49_chrIII	1991329	1991797	TGME49_254860	38	.	1.75525	4.98543	3.86399	206
TGME49_chrIII	1993852	1994803	Intergenic	163	.	2.71515	17.7554	16.3397	602
TGME49_chrIII	2000989	2003187	TGME49_254870	936	.	5.28091	95.685	93.6754	1486
TGME49_chrIII	2014601	2017019	TGME49_254900	2648	.	6.42071	267.318	264.845	1083
TGME49_chrIII	2026367	2028103	TGME49_254910	1602	.	6.51867	162.53	160.296	573
TGME49_chrIII	2032909	2033303	TGME49_254920	36	.	1.72782	4.72147	3.60986	286
TGME49_chrIII	2035472	2036579	TGME49_254930	265	.	3.29109	28.1046	26.5458	508
TGME49_chrIII	2045817	2047366	TGME49_254940	1979	.	8.20439	200.292	197.957	881
TGME49_chrIII	2065316	2066371	TGME49_254950	270	.	3.31851	28.6391	27.074	638
TGME49_chrIII	2078917	2079831	TGME49_254960	1646	.	8.04107	166.926	164.68	411
TGME49_chrIII	2081568	2082247	TGME49_299270	145	.	2.59923	15.9247	14.5429	424
TGME49_chrIII	2096293	2097158	TGME49_299240	105	.	2.33119	11.8923	10.583	384
TGME49_chrIII	2113353	2114338	TGME49_299210	432	.	4.08643	44.9499	43.2316	493
TGME49_chrIII	2124801	2125973	TGME49_299190	395	.	3.92188	41.248	39.5602	533
TGME49_chrIII	2134648	2135292	TGME49_299180	562	.	4.63495	58.0195	56.2072	349
TGME49_chrIII	2142515	2143441	TGME49_299160	87	.	2.19406	10.0275	8.7595	679
TGME49_chrIII	2154686	2155089	TGME49_299150	102	.	2.30376	11.5091	10.208	221
TGME49_chrIII	2169824	2170582	TGME49_299110	186	.	2.85227	20.0603	18.6086	330
TGME49_chrIII	2187962	2188835	TGME49_299100	308	.	3.51049	32.4781	30.8713	364
TGME49_chrIII	2190668	2191265	TGME49_299080	64	.	2.00208	7.63971	6.43283	245
TGME49_chrIII	2205722	2206818	TGME49_299070	413	.	4.00415	43.0857	41.3824	590
TGME49_chrIII	2214142	2215497	TGME49_299060	1268	.	7.13069	128.982	126.849	512
TGME49_chrIII	2225996	2227000	TGME49_299050	365	.	3.78475	38.2458	36.5842	603
TGME49_chrIII	2234960	2235845	TGME49_299040	637	.	4.93663	65.6516	63.7923	443
TGME49_chrIII	2249565	2251268	TGME49_299020	2357	.	7.98173	238.16	235.74	866
TGME49_chrIII	2278895	2280593	TGME49_298990	2189	.	8.56412	221.316	218.932	1120
TGME49_chrIII	2291933	2292302	TGME49_298970	31	.	1.67297	4.21312	3.12157	35
TGME49_chrIII	2298417	2298951	TGME49_298960	234	.	3.12653	24.9738	23.4542	311
TGME49_chrIII	2316766	2317631	Intergenic	141	.	2.57802	15.5581	14.1798	610
TGME49_chrIII	2368318	2370113	TGME49_298830	602	.	4.36076	62.0575	60.2203	1258
TGME49_chrIII	2381858	2382697	Intergenic	64	.	2.00208	7.63971	6.43283	333
TGME49_chrIII	2401395	2401976	Intergenic	186	.	2.85227	20.0603	18.6086	280
TGME49_chrIII	2406213	2406811	Intergenic	55	.	1.9198	6.70084	5.52152	248
TGME49_chrIII	2407679	2408396	Intergenic	77	.	2.11178	8.9713	7.72877	114
TGME49_chrIII	2423164	2424431	Intergenic	102	.	2.30376	11.5091	10.208	596
TGME49_chrIII	2429084	2430507	Intergenic	786	.	5.42617	80.6099	78.6706	742
TGME49_chrIII	2453606	2454399	TGME49_321170	2610	.	10.7078	263.505	261.038	406
TGME49_chrIII	2463534	2463822	Intergenic	46	.	1.83752	5.81539	4.66471	126
TGME49_chrIII	2513699	2514967	Intergenic	141	.	2.57802	15.5581	14.1798	814
TGME49_chrIII	2525123	2526002	Intergenic	80	.	2.13921	9.318	8.06691	317
TGME49_chrIII	2530807	2532832	Intergenic	7404	.	9.48035	743.378	740.472	1803
TGME49_chrIV	1993	3254	Intergenic	7497	.	15.2093	752.623	749.712	421
TGME49_chrIV	22987	24016	Intergenic	98	.	2.27633	11.131	9.83809	106
TGME49_chrIV	28988	29328	Intergenic	80	.	2.13921	9.318	8.06691	225
TGME49_chrIV	32532	33137	Intergenic	141	.	2.57802	15.5581	14.1798	380
TGME49_chrIV	76789	77479	TGME49_320770	694	.	5.15603	71.3856	69.4941	370
TGME49_chrIV	84891	86047	Intergenic	64	.	2.00208	7.63971	6.43283	733
TGME49_chrIV	95893	96634	TGME49_320750	73	.	2.08435	8.63006	7.39628	515
TGME49_chrIV	102279	104190	TGME49_320740	555	.	4.60752	57.3408	55.5329	1104
TGME49_chrIV	114107	114581	TGME49_320720	55	.	1.9198	6.70084	5.52152	186
TGME49_chrIV	132957	133524	TGME49_320700	77	.	2.11178	8.9713	7.72877	446
TGME49_chrIV	137801	140475	TGME49_320690	2101	.	8.8248	212.508	210.144	2069
TGME49_chrIV	147698	148286	TGME49_320670	55	.	1.9198	6.70084	5.52152	323
TGME49_chrIV	186082	187687	TGME49_320630	200	.	2.93455	21.4929	20.0205	742
TGME49_chrIV	195497	195844	TGME49_320620	41	.	1.78267	5.25579	4.12462	156
TGME49_chrIV	208632	209916	TGME49_320600	6012	.	12.6092	604.025	601.204	737
TGME49_chrIV	232890	233880	TGME49_320588	121	.	2.44089	13.474	12.1336	390
TGME49_chrIV	251557	252130	TGME49_320570	46	.	1.83752	5.81539	4.66471	186
TGME49_chrIV	262276	263063	TGME49_320550	102	.	2.30376	11.5091	10.208	216
TGME49_chrIV	283731	285060	TGME49_320515	1757	.	8.61167	178.038	175.76	730
TGME49_chrIV	303869	304356	TGME49_320500	61	.	1.97465	7.32094	6.12318	261
TGME49_chrIV	311870	313335	TGME49_320480	6443	.	9.43644	647.224	644.374	871
TGME49_chrIV	319558	320159	TGME49_320470	89	.	2.15083	10.2433	8.97281	279
TGME49_chrIV	338958	340199	TGME49_320460	342	.	3.67505	35.9	34.2596	565
TGME49_chrIV	346336	347003	TGME49_320440	125	.	2.46831	13.8815	12.5335	397
TGME49_chrIV	352655	353639	TGME49_320440	5041	.	15.1915	506.918	504.166	467
TGME49_chrIV	376695	377301	TGME49_320410	395	.	3.92188	41.248	39.5602	236
TGME49_chrIV	393725	394957	TGME49_320290	133	.	2.52317	14.7106	13.3473	604
TGME49_chrIV	413482	414726	TGME49_320260	372	.	3.25436	38.9669	37.2993	236
TGME49_chrIV	415471	416425	TGME49_320260	741	.	3.96326	76.0442	74.1285	510
TGME49_chrIV	419354	420057	TGME49_320250	920	.	4.42436	94.0828	92.0802	404
TGME49_chrIV	422624	423350	TGME49_320240	782	.	4.49137	80.1426	78.206	411
TGME49_chrIV	425027	426047	TGME49_320240	361	.	3.59246	37.821	36.1636	694
TGME49_chrIV	431011	432406	TGME49_320210	314	.	3.53792	33.0402	31.4276	876
TGME49_chrIV	439488	440956	TGME49_320200	359	.	3.75732	37.6546	35.9983	412
TGME49_chrIV	446786	447448	TGME49_320180	589	.	4.74465	60.7601	58.9301	341
TGME49_chrIV	451989	452977	TGME49_320170	303	.	3.48307	31.9194	30.3183	692
TGME49_chrIV	455260	455777	TGME49_320160	129	.	2.49574	14.2937	12.938	311
TGME49_chrIV	472615	474050	TGME49_320150	644	.	4.96405	66.3601	64.4967	365
TGME49_chrIV	478684	479815	TGME49_320135	582	.	4.71722	60.0712	58.2455	637
TGME49_chrIV	482872	483629	TGME49_320120	77	.	2.11178	8.9713	7.72877	564
TGME49_chrIV	491448	492717	TGME49_320110	575	.	3.84704	59.3903	57.569	792
TGME49_chrIV	496588	498337	TGME49_320100	1117	.	4.94248	113.795	111.715	544
TGME49_chrIV	511364	512606	TGME49_320090	6027	.	10.8485	605.584	602.762	548
TGME49_chrIV	517344	518838	TGME49_320090	909	.	4.10867	92.9865	90.9884	1240
TGME49_chrIV	522029	523486	TGME49_320080	384	.	2.97828	40.09	38.4124	485
TGME49_chrIV	543198	544298	TGME49_320060	244	.	3.18138	26.0027	24.47	367
TGME49_chrIV	549670	551333	TGME49_320050	1301	.	6.05986	132.259	130.116	1120
TGME49_chrIV	567405	568055	TGME49_320030	98	.	2.27633	11.131	9.83809	300
TGME49_chrIV	576221	578260	TGME49_320020	910	.	5.56423	93.0158	91.0176	824
TGME49_chrIV	578544	579309	TGME49_320015	58	.	1.89226	6.99637	5.81294	697
TGME49_chrIV	593883	594705	TGME49_320005	325	.	3.59277	34.1743	32.5503	583
TGME49_chrIV	611969	612543	TGME49_319992	20	.	1.53584	3.0603	2.02088	97
TGME49_chrIV	629673	630041	TGME49_319960	52	.	1.89237	6.39965	5.22978	229
TGME49_chrIV	657230	659774	TGME49_319930	688	.	4.97412	70.7006	68.813	1847
TGME49_chrIV	667315	668279	TGME49_319920	548	.	4.58009	56.6645	54.8614	432
TGME49_chrIV	677146	677794	TGME49_319910	297	.	3.45564	31.3641	29.7689	255
TGME49_chrIV	691241	693066	TGME49_319900	586	.	4.64851	60.4868	58.6592	898
TGME49_chrIV	697244	698140	TGME49_319880	64	.	2.00208	7.63971	6.43283	462
TGME49_chrIV	716077	718045	TGME49_319870	500	.	4.04721	51.7753	50.0071	850
TGME49_chrIV	744076	745452	TGME49_319850	2281	.	9.09037	230.6	228.196	894
TGME49_chrIV	750740	751396	TGME49_319740	890	.	5.8691	91.007	89.0173	332
TGME49_chrIV	759240	760040	TGME49_319730	129	.	2.49574	14.2937	12.938	259
TGME49_chrIV	767828	768531	TGME49_319710	204	.	2.96198	21.9785	20.4993	223
TGME49_chrIV	783838	784431	TGME49_319695	58	.	1.94723	7.00795	5.81938	106
TGME49_chrIV	801852	802195	TGME49_319658	102	.	2.30376	11.5091	10.208	244
TGME49_chrIV	813200	814915	TGME49_319640	4497	.	12.7072	452.495	449.789	667
TGME49_chrIV	822823	824337	TGME49_319620	2971	.	8.31601	299.658	297.132	814
TGME49_chrIV	836769	837181	TGME49_319610	33	.	1.70039	4.46402	3.36229	226
TGME49_chrIV	864394	864819	TGME49_319600	24	.	1.59069	3.50075	2.44014	21
TGME49_chrIV	868251	868642	TGME49_319590	52	.	1.89237	6.39965	5.22978	95
TGME49_chrIV	884856	885684	TGME49_319580	94	.	2.24891	10.758	9.47329	606
TGME49_chrIV	894988	895453	TGME49_319580	535	.	4.52524	55.3198	53.5259	141
TGME49_chrIV	901026	902290	TGME49_319570	303	.	3.48307	31.9194	30.3183	609
TGME49_chrIV	910946	912879	TGME49_319560	10350	.	11.157	1038.13	1035.09	1223
TGME49_chrIV	930578	932113	TGME49_319530	1858	.	8.20971	188.116	185.814	450
TGME49_chrIV	948660	949954	TGME49_319520	2176	.	8.1221	220.017	217.636	374
TGME49_chrIV	954416	955705	TGME49_319500	1720	.	8.01034	174.324	172.057	605
TGME49_chrIV	975943	977117	TGME49_319380	356	.	3.68378	37.2613	35.6091	743
TGME49_chrIV	1004795	1005654	TGME49_319370	552	.	3.17347	57.101	55.2956	339
TGME49_chrIV	1007561	1008531	TGME49_319360	3309	.	7.03922	333.516	330.941	560
TGME49_chrIV	1012637	1013911	TGME49_319350	217	.	2.46119	23.2544	21.7596	955
TGME49_chrIV	1017323	1018870	TGME49_319340	467	.	3.60419	48.4756	46.7314	833
TGME49_chrIV	1026106	1027888	TGME49_319330	762	.	5.02859	78.1907	76.2638	772
TGME49_chrIV	1035758	1037131	TGME49_319320	609	.	4.29087	62.7805	60.9389	738
TGME49_chrIV	1039924	1040869	TGME49_319312	124	.	2.22365	13.8229	12.4791	433
TGME49_chrIV	1054288	1056377	TGME49_319308	1785	.	7.30731	180.879	178.595	988
TGME49_chrIV	1080412	1081062	TGME49_319300	105	.	2.33119	11.8923	10.583	367
TGME49_chrIV	1082464	1083779	TGME49_319090	942	.	6.04238	96.2743	94.262	817
TGME49_chrIV	1102001	1102549	TGME49_318770	87	.	2.19406	10.0275	8.7595	202
TGME49_chrIV	1108514	1109692	TGME49_318750	783	.	5.48514	80.2606	78.3227	672
TGME49_chrIV	1119104	1120196	TGME49_318730	260	.	3.26366	27.5737	26.0214	579
TGME49_chrIV	1126963	1128273	TGME49_318710	413	.	4.00415	43.0857	41.3824	1037
TGME49_chrIV	1139033	1139775	TGME49_318700	129	.	2.49574	14.2937	12.938	459
TGME49_chrIV	1146007	1146598	TGME49_318690	61	.	1.97465	7.32094	6.12318	395
TGME49_chrIV	1163628	1164481	TGME49_318675	1915	.	7.04372	193.877	191.559	505
TGME49_chrIV	1167971	1168687	TGME49_318650	683	.	3.62497	70.2023	68.3177	306
TGME49_chrIV	1172358	1174030	TGME49_318650	1359	.	5.29992	138.108	135.946	641
TGME49_chrIV	1190762	1192405	TGME49_318610	5266	.	8.7038	529.413	526.643	668
TGME49_chrIV	1198609	1199678	TGME49_318600	154	.	2.66029	16.8632	15.4625	655
TGME49_chrIV	1209378	1209822	TGME49_318590	36	.	1.72782	4.72147	3.60986	117
TGME49_chrIV	1216526	1217490	TGME49_318580	270	.	3.31851	28.6391	27.074	697
TGME49_chrIV	1221581	1222428	TGME49_318570	84	.	2.16663	9.67007	8.41053	262
TGME49_chrIV	1231282	1231596	TGME49_318550	49	.	1.86495	6.10448	4.94413	98
TGME49_chrIV	1239421	1241172	TGME49_318540	278	.	3.34999	29.446	27.8728	351
TGME49_chrIV	1260142	1261600	TGME49_318525	5805	.	12.1894	583.381	580.575	707
TGME49_chrIV	1275694	1276025	TGME49_318510	43	.	1.8101	5.53247	4.39154	140
TGME49_chrIV	1283797	1284830	TGME49_318480	154	.	2.66029	16.8632	15.4625	344
TGME49_chrIV	1299721	1301511	TGME49_318470	4087	.	9.22071	411.402	408.733	1404
TGME49_chrIV	1318903	1319822	TGME49_318450	260	.	3.26366	27.5737	26.0214	561
TGME49_chrIV	1336264	1338061	TGME49_318440	265	.	3.29109	28.1046	26.5458	1209
TGME49_chrIV	1343845	1344718	TGME49_318430	365	.	3.78475	38.2458	36.5842	506
TGME49_chrIV	1346883	1347869	TGME49_318420	38	.	1.75525	4.98543	3.86399	81
TGME49_chrIV	1352295	1352613	TGME49_318410	55	.	1.9198	6.70084	5.52152	103
TGME49_chrIV	1371700	1372026	TGME49_318400	62	.	1.63162	7.49569	6.2956	125
TGME49_chrIV	1373983	1375562	TGME49_318390	3465	.	7.81111	349.124	346.528	747
TGME49_chrIV	1387679	1388866	TGME49_318370	582	.	4.71722	60.0712	58.2455	434
TGME49_chrIV	1403992	1406590	TGME49_318340	1437	.	5.51141	145.923	143.737	1249
TGME49_chrIV	1432387	1433857	TGME49_318300	609	.	4.82693	62.8418	60.999	428
TGME49_chrIV	1443460	1444407	TGME49_318275	176	.	2.79742	19.1257	17.6881	451
TGME49_chrIV	1459285	1459761	TGME49_318260	58	.	1.94723	7.00795	5.81938	214
TGME49_chrIV	1461956	1462350	TGME49_318240	61	.	1.97465	7.32094	6.12318	150
TGME49_chrIV	1471821	1473381	TGME49_318230	3301	.	9.5879	332.674	330.1	755
TGME49_chrIV	1479727	1481247	TGME49_318220	1663	.	8.33742	168.627	166.376	1088
TGME49_chrIV	1487032	1488097	TGME49_318210	91	.	2.22148	10.3901	9.11375	756
TGME49_chrIV	1501367	1502016	TGME49_318190	64	.	2.00208	7.63971	6.43283	386
TGME49_chrIV	1516416	1518471	TGME49_318160	1007	.	4.86635	102.797	100.758	1330
TGME49_chrIV	1547140	1548229	TGME49_318120	49	.	1.86495	6.10448	4.94413	438
TGME49_chrIV	1553930	1556082	TGME49_211730	623	.	4.88178	64.2419	62.3906	1494
TGME49_chrIV	1578937	1580658	TGME49_211720	2795	.	6.58931	282.097	279.599	1026
TGME49_chrIV	1581692	1582753	TGME49_211710	427	.	2.74576	44.4381	42.7242	584
TGME49_chrIV	1597493	1598203	TGME49_211695	84	.	2.16663	9.67007	8.41053	405
TGME49_chrIV	1625387	1626820	TGME49_211680	1634	.	6.60967	165.739	163.497	858
TGME49_chrIV	1632811	1633744	TGME49_211670	195	.	2.90713	21.0113	19.5457	544
TGME49_chrIV	1641782	1643476	TGME49_211650	303	.	3.48307	31.9194	30.3183	902
TGME49_chrIV	1655007	1658065	TGME49_211630	627	.	4.03997	64.5756	62.7228	2032
TGME49_chrIV	1667977	1669191	TGME49_211610	224	.	3.07168	23.96	22.4539	520
TGME49_chrIV	1692361	1692831	TGME49_211470	87	.	2.19406	10.0275	8.7595	154
TGME49_chrIV	1695455	1697052	TGME49_211460	426	.	4.05901	44.3255	42.6123	674
TGME49_chrIV	1709806	1710363	TGME49_211440	133	.	2.52317	14.7106	13.3473	336
TGME49_chrIV	1735531	1736613	TGME49_211410	190	.	2.8797	20.5338	19.0751	838
TGME49_chrIV	1761462	1762337	TGME49_211390	52	.	1.89237	6.39965	5.22978	632
TGME49_chrIV	1792027	1793091	Intergenic	109	.	2.35861	12.2804	10.9632	894
TGME49_chrIV	1798532	1799522	TGME49_211350	73	.	2.08435	8.63006	7.39628	822
TGME49_chrIV	1822424	1825242	TGME49_211330	587	.	4.47226	60.6123	58.7841	2346
TGME49_chrIV	1833415	1834542	TGME49_211310	84	.	2.16663	9.67007	8.41053	704
TGME49_chrIV	1852951	1854687	TGME49_211280	981	.	5.14097	100.151	98.1225	859
TGME49_chrIV	1872443	1873912	TGME49_211270	1504	.	7.07873	152.608	150.404	795
TGME49_chrIV	1887980	1890062	TGME49_211260	1288	.	5.33087	131.001	128.861	792
TGME49_chrIV	1890368	1891500	TGME49_211250	39	.	1.59494	5.08152	3.95859	558
TGME49_chrIV	1897312	1897664	TGME49_211240	26	.	1.61812	3.73141	2.66038	182
TGME49_chrIV	1909645	1910134	TGME49_211230	154	.	2.66029	16.8632	15.4625	364
TGME49_chrIV	1917547	1918581	TGME49_211220	176	.	2.79742	19.1257	17.6881	436
TGME49_chrIV	1933135	1934475	TGME49_211150	401	.	3.9493	41.8576	40.1646	618
TGME49_chrIV	1942843	1943769	TGME49_211060	176	.	2.79742	19.1257	17.6881	370
TGME49_chrIV	1952483	1952923	TGME49_211050	75	.	1.92517	8.77402	7.53847	284
TGME49_chrIV	1954841	1955951	TGME49_211040	390	.	3.54415	40.7647	39.0814	497
TGME49_chrIV	1961887	1963044	TGME49_211030	1184	.	6.32217	120.536	118.432	430
TGME49_chrIV	1970174	1971147	TGME49_211010	70	.	2.05693	8.29434	7.06946	698
TGME49_chrIV	1997486	2000222	TGME49_210960	980	.	5.52211	100.119	98.0906	2368
TGME49_chrIV	2021876	2022530	TGME49_210830	146	.	2.60544	15.9887	14.6029	277
TGME49_chrIV	2033992	2035462	TGME49_210820	391	.	3.53513	40.8705	39.1866	570
TGME49_chrIV	2036915	2038248	TGME49_210810	231	.	2.84349	24.6616	23.1472	682
TGME49_chrIV	2060520	2061316	TGME49_210787	172	.	2.77	18.6647	17.2343	549
TGME49_chrIV	2064933	2065787	TGME49_210781	67	.	2.0295	7.9642	6.7483	316
TGME49_chrIV	2080041	2080314	TGME49_210778	24	.	1.59069	3.50075	2.44014	54
TGME49_chrIV	2088278	2089579	TGME49_210760	2838	.	10.4057	286.316	283.811	673
TGME49_chrIV	2118266	2120600	TGME49_210715	176	.	2.79742	19.1257	17.6881	1694
TGME49_chrIV	2155715	2156982	TGME49_210690	2255	.	8.9072	227.986	225.588	523
TGME49_chrIV	2162360	2164075	TGME49_210682	243	.	3.14906	25.8378	24.3088	366
TGME49_chrIV	2170309	2170932	Intergenic	678	.	3.69931	69.7391	67.8574	310
TGME49_chrIV	2171274	2172723	Intergenic	3751	.	9.03224	377.781	375.15	735
TGME49_chrIV	2215732	2216261	Intergenic	36	.	1.72782	4.72147	3.60986	35
TGME49_chrIV	2240291	2240745	Intergenic	52	.	1.89237	6.39965	5.22978	216
TGME49_chrIV	2254820	2255575	TGME49_300990	419	.	4.03158	43.7041	41.9959	422
TGME49_chrIV	2265704	2267016	TGME49_301000	489	.	4.33326	50.6966	48.9354	796
TGME49_chrIV	2280545	2281754	TGME49_301120	1251	.	7.07583	127.253	125.125	427
TGME49_chrIV	2285698	2286447	TGME49_301140	248	.	2.89214	26.387	24.8512	377
TGME49_chrIV	2288504	2289032	TGME49_301150	392	.	3.4606	40.9211	39.2368	268
TGME49_chrIV	2290868	2291661	TGME49_301160	194	.	2.54879	20.8803	19.4187	271
TGME49_chrIV	2293920	2294742	TGME49_301170	243	.	2.90638	25.866	24.3368	428
TGME49_chrIV	2300152	2301368	TGME49_301180	629	.	4.32296	64.8072	62.9534	582
TGME49_chrIV	2307687	2309237	TGME49_301210	1281	.	6.30588	130.28	128.144	1139
TGME49_chrIV	2324372	2324665	TGME49_301216	31	.	1.67297	4.21312	3.12157	187
TGME49_chrIV	2338384	2339617	TGME49_301240	5679	.	11.4697	570.722	567.924	649
TGME49_chrIV	2345844	2347606	TGME49_301250	1632	.	6.32669	165.528	163.286	823
TGME49_chrIV	2354073	2355385	TGME49_301260	1174	.	6.48582	119.558	117.457	465
TGME49_chrIV	2361781	2362072	TGME49_301270	102	.	2.30376	11.5091	10.208	196
TGME49_chrIV	2378323	2379072	TGME49_301290	172	.	2.77	18.6647	17.2343	260
TGME49_chrIV	2386518	2388326	TGME49_301310	775	.	5.45772	79.5089	77.5749	1154
TGME49_chrIV	2394962	2396014	TGME49_301350	11046	.	19.7376	1107.7	1104.64	546
TGME49_chrIV	2415192	2416334	Intergenic	44	.	1.77683	5.58547	4.44369	65
TGME49_chrIV	2419149	2420241	TGME49_301370	762	.	5.35795	78.1629	76.2361	425
TGME49_chrIV	2431871	2432799	TGME49_301380	163	.	2.71515	17.7554	16.3397	589
TGME49_chrIV	2453489	2455456	TGME49_301400	3129	.	7.41543	315.525	312.975	835
TGME49_chrIV	2457248	2458113	TGME49_301400	82	.	1.74215	9.468	8.2151	524
TGME49_chrIV	2466307	2467556	TGME49_301420	186	.	2.85227	20.0603	18.6086	362
TGME49_chrIV	2472116	2472722	TGME49_301430	58	.	1.94723	7.00795	5.81938	446
TGME49_chrIV	2477574	2480563	TGME49_301440	668	.	4.14333	68.7668	66.8903	1749
TGME49_chrIV	2489175	2489820	TGME49_301450	94	.	2.24891	10.758	9.47329	492
TGME49_chrIV	2512375	2513054	TGME49_301460	46	.	1.83752	5.81539	4.66471	261
TGME49_chrIV	2513499	2514622	TGME49_301460	335	.	2.93251	35.1527	33.5205	832
TGME49_chrIV	2518331	2519861	TGME49_301480	1988	.	7.00949	201.193	198.855	790
TGME49_chrIV	2526554	2528003	TGME49_301690	820	.	5.62227	84.0515	82.0948	329
TGME49_chrIV	2533476	2534770	TGME49_212410	1762	.	8.34862	178.506	176.228	840
TGME49_chrIV	2542983	2544123	TGME49_237800	5063	.	10.0807	509.074	506.32	611
TGME49_chrIV	2557997	2559564	TGME49_237820	444	.	4.14128	46.2072	44.4792	1268
TGME49_chrIV	2564362	2565012	TGME49_237830	98	.	2.27633	11.131	9.83809	215
TGME49_chrIV	2580041	2580924	TGME49_237840	303	.	3.48307	31.9194	30.3183	353
TGME49_chrIV	2613543	2613870	TGME49_237870	41	.	1.78267	5.25579	4.12462	151
TGME49_chrIV	2626269	2627535	TGME49_237880	3387	.	8.5148	341.364	338.778	696
TGME49_chrIV	2629100	2630038	TGME49_237890	511	.	3.31788	52.898	51.1214	608
TGME49_chrIV	2648039	2648470	Intergenic	182	.	2.48898	19.7449	18.2988	282
TGME49_chrIV	2649375	2650520	Intergenic	481	.	3.61354	49.8582	48.1041	514
TGME49_chrIV	2651130	2652069	Intergenic	128	.	2.19898	14.1536	12.8029	211
TGME49_chrIV	2662549	2664620	TGME49_317705	315	.	3.05792	33.1464	31.5331	1659
TGME49_chrIV	2668422	2669520	TGME49_317720	471	.	3.99904	48.8493	47.1018	340
TGME49_chrIV	2679064	2680031	Intergenic	297	.	3.30556	31.3209	29.7281	333
TGME49_chrIV	2681665	2683375	Intergenic	666	.	5.04633	68.4998	66.6245	1392
TGME49_chrIX	49578	49873	Intergenic	33	.	1.70039	4.46402	3.36229	56
TGME49_chrIX	58009	58284	Intergenic	64	.	2.00208	7.63971	6.43283	168
TGME49_chrIX	63064	63357	Intergenic	98	.	2.27633	11.131	9.83809	144
TGME49_chrIX	96311	97045	Intergenic	49	.	1.86495	6.10448	4.94413	133
TGME49_chrIX	122809	124458	Intergenic	98	.	2.27633	11.131	9.83809	554
TGME49_chrIX	134255	135278	TGME49_274290	189	.	2.71014	20.4351	18.9801	333
TGME49_chrIX	136824	138365	Intergenic	251	.	3.08354	26.6564	25.1161	1312
TGME49_chrIX	146767	147158	Intergenic	73	.	2.08435	8.63006	7.39628	267
TGME49_chrIX	178788	179580	TGME49_279460	1003	.	5.86732	102.433	100.396	425
TGME49_chrIX	182162	183054	TGME49_279450	926	.	5.39694	94.6159	92.6108	329
TGME49_chrIX	189220	190937	TGME49_279420	1187	.	6.34528	120.904	118.799	967
TGME49_chrIX	196476	198002	TGME49_279410	529	.	4.40875	54.7431	52.9532	1253
TGME49_chrIX	202480	203627	TGME49_279400	292	.	3.42821	30.8121	29.2228	630
TGME49_chrIX	212496	214525	TGME49_279380	2039	.	7.02419	206.27	203.921	1019
TGME49_chrIX	221250	222406	TGME49_279370	195	.	2.90713	21.0113	19.5457	506
TGME49_chrIX	228038	229178	TGME49_279360	270	.	3.31851	28.6391	27.074	652
TGME49_chrIX	247874	250501	TGME49_279350	2077	.	6.70268	210.149	207.791	2172
TGME49_chrIX	254720	255794	TGME49_279330	162	.	2.53662	17.7077	16.2957	215
TGME49_chrIX	280242	283457	TGME49_279315	1986	.	6.46877	201.034	198.698	1144
TGME49_chrIX	296819	297736	TGME49_267875	1862	.	8.36865	188.544	186.241	515
TGME49_chrIX	302955	304740	TGME49_267855	885	.	5.21408	90.5029	88.5157	1087
TGME49_chrIX	323551	324146	TGME49_267840	575	.	4.6898	59.3848	57.5635	159
TGME49_chrIX	326908	327933	TGME49_267820	836	.	5.65314	85.6539	83.6895	624
TGME49_chrIX	337333	339413	TGME49_267810	573	.	4.47817	59.1229	57.3041	1463
TGME49_chrIX	344901	345895	TGME49_267800	163	.	2.71515	17.7554	16.3397	609
TGME49_chrIX	372586	373833	TGME49_267760	281	.	3.37336	29.7186	28.1411	843
TGME49_chrIX	382419	384172	TGME49_267750	921	.	5.97881	94.1513	92.1478	862
TGME49_chrIX	394818	396390	TGME49_267730	426	.	4.05901	44.3255	42.6123	694
TGME49_chrIX	402143	402596	TGME49_267730	67	.	2.0295	7.9642	6.7483	158
TGME49_chrIX	407969	410125	TGME49_267720	426	.	3.56087	44.3748	42.6613	1431
TGME49_chrIX	426351	427162	TGME49_267710	87	.	2.19406	10.0275	8.7595	610
TGME49_chrIX	445756	446553	TGME49_267690	851	.	5.73197	87.1222	85.1507	421
TGME49_chrIX	459144	461193	TGME49_267680	3418	.	7.59485	344.437	341.847	1288
TGME49_chrIX	470424	471655	TGME49_267670	5123	.	12.5245	515.096	512.337	685
TGME49_chrIX	477888	479499	TGME49_267660	270	.	3.31851	28.6391	27.074	751
TGME49_chrIX	507472	507952	TGME49_267650	46	.	1.83752	5.81539	4.66471	146
TGME49_chrIX	510699	512040	TGME49_267620	234	.	3.12653	24.9738	23.4542	787
TGME49_chrIX	530664	531344	TGME49_267600	102	.	2.30376	11.5091	10.208	278
TGME49_chrIX	533282	533814	TGME49_267590	64	.	2.00208	7.63971	6.43283	231
TGME49_chrIX	545708	549062	TGME49_267585	3802	.	7.89263	382.89	380.253	1403
TGME49_chrIX	577884	578477	TGME49_267550	117	.	2.41346	13.0713	11.7385	463
TGME49_chrIX	596361	596922	TGME49_267540	137	.	2.55059	15.132	13.7613	242
[truncated: 4,797 more rows]
