# Supplementary material for: Toxoplasma gondii AP2XII-2 Contributes to Transcriptional Repression for Sexual Commitment
Source: mSphere. 2023 Feb 14;8(2):e00606-22. doi: 10.1128/msphere.00606-22 (PMC10117075; doi:10.1128/msphere.00606-22)
Supplement: TABLE S2 [file msphere.00606-22-s0005.xlsx]

## Sheet: AP2XII-2_RH
Table S2A. RNAseq from AP2XII-2(AID-HA) line in RH background
Gene ID	Product Description	Base mean	log2FC	StdErr	Wald-stats	Pvalue	Padj
TGME49_200010	hypothetical protein	4488.25	-0.145995	0.151868	-0.961327	0.336388	0.746632
TGME49_200110	hypothetical protein	0.28989	0.00285472	0.03101	0.0920582	0.926652	NA
TGME49_200130	Toxoplasma gondii family C protein	9.12168	-0.072165	0.145139	-0.497214	0.619038	0.893384
TGME49_200230	microneme protein MIC17C	3.51719	0.0436067	0.0943524	0.462169	0.64396	0.903234
TGME49_200240	microneme protein MIC17B	3.48865	-0.0743797	0.109034	-0.682169	0.495132	0.835283
TGME49_200250	microneme protein MIC17A	1462	-0.768277	0.115999	-6.62316	3.51606e-11	9.35192e-09
TGME49_200260	hypothetical protein	127.978	0.0971843	0.163113	0.59581	0.551302	0.865191
TGME49_200270	PAN/Apple domain-containing protein	1155.82	0.0239976	0.118715	0.202144	0.839804	0.958888
TGME49_200280	WD domain, G-beta repeat-containing protein	1689.35	-0.119903	0.107747	-1.11282	0.265788	0.696254
TGME49_200290	rhomboid protease ROM1	2620.6	-0.182532	0.113366	-1.61011	0.107374	0.51567
TGME49_200295	hypothetical protein	98.0113	0.147423	0.173005	0.852129	0.394142	0.776325
TGME49_200300	hypothetical protein	2.04646	0.0276575	0.0869072	0.318242	0.750301	NA
TGME49_200310	hypothetical protein	1909.88	0.00632691	0.125269	0.0505065	0.959719	0.988711
TGME49_200320	hypoxanthine-xanthine-guanine phosphoribosyl transferase HXGPRT	596.294	0.480739	0.126729	3.79345	0.00014857	0.00650542
TGME49_200330	hypothetical protein	1942.16	-0.216675	0.105786	-2.04825	0.0405358	0.339496
TGME49_200340	hypothetical protein	284.76	-0.0962287	0.178531	-0.539004	0.589884	0.884187
TGME49_200350	subtilisin SUB3	2040.96	-0.0847301	0.0924978	-0.916022	0.359655	0.759614
TGME49_200360	hypothetical protein	12009.3	-0.088401	0.122921	-0.719167	0.472038	0.823658
TGME49_200370	prenyltransferase and squalene oxidase repeat-containing protein	724.958	0.176612	0.124119	1.42293	0.154756	0.585313
TGME49_200375	hypothetical protein	797.318	0.0558485	0.12807	0.436078	0.66278	0.909096
TGME49_200385	Myb family DNA-binding domain-containing protein	6993.51	-0.102739	0.10637	-0.965863	0.334113	0.743185
TGME49_200400	hypothetical protein	1688.92	-0.121966	0.0949204	-1.28493	0.198817	0.635842
TGME49_200410	hypothetical protein	263.845	-0.167204	0.133579	-1.25173	0.21067	0.644773
TGME49_200430	cytidine and deoxycytidylate deaminase zinc-binding region domain-containing protein	306.125	-0.0992967	0.151994	-0.653292	0.513568	0.845495
TGME49_200440	hypothetical protein	381.392	0.197946	0.131137	1.50946	0.13118	0.554194
TGME49_200450	hypothetical protein	628.444	0.397428	0.108671	3.65718	0.000255006	0.0103117
TGME49_200460	hypothetical protein	1364.73	0.0691484	0.105303	0.656662	0.511399	0.845273
TGME49_200470	hypothetical protein	1958.53	0.135851	0.109914	1.23597	0.216469	0.650109
TGME49_200480	Toxoplasma gondii family B protein	1.26479	-0.0636176	0.0637864	-0.997353	0.318593	NA
TGME49_200590	Toxoplasma gondii family C protein	694.665	-0.123886	0.141853	-0.873342	0.382477	0.770709
TGME49_200595	hypothetical protein	15.5853	-0.385986	0.165286	-2.33526	0.0195298	0.233474
TGME49_200600	hypothetical protein	0	NA	NA	NA	NA	NA
TGME49_200700	Toxoplasma gondii family C protein	28.0381	-0.25463	0.175468	-1.45115	0.146739	0.570844
TGME49_201100	hypothetical protein	6.64552	0.147357	0.123515	1.19303	0.232857	0.666591
TGME49_201110	hypothetical protein	260.754	0.293469	0.161777	1.81403	0.0696733	0.435826
TGME49_201120	ELMO/CED-12 family protein	2473.25	0.0469988	0.102751	0.457407	0.647379	0.903937
TGME49_201130	rhoptry kinase family protein ROP33	2480.68	-0.266798	0.107026	-2.49283	0.0126731	0.177953
TGME49_201140	hypothetical protein	1720.16	0.261097	0.108998	2.39542	0.0166013	0.211446
TGME49_201150	heavy metal translocating P-type ATPase subfamily protein	1679.37	-0.0266281	0.13533	-0.196764	0.844012	0.959056
TGME49_201160	hypothetical protein	165.452	-0.0213903	0.161891	-0.132128	0.894883	0.972198
TGME49_201170	hypothetical protein	8702.43	-0.150813	0.126319	-1.19391	0.232515	0.666591
TGME49_201180	hypothetical protein	327.767	-0.785721	0.157653	-4.98388	6.23225e-07	6.14915e-05
TGME49_201190	hypothetical protein	106.173	0.232765	0.17159	1.35652	0.174933	0.609178
TGME49_201200	zinc finger (CCCH type) motif-containing protein	626.029	0.149376	0.108237	1.38008	0.167561	0.601333
TGME49_201210	hypothetical protein	349.097	-0.0742529	0.144911	-0.512403	0.608369	0.889189
TGME49_201215	hypothetical protein	118.41	0.286052	0.176031	1.625	0.104162	0.509272
TGME49_201220	zinc finger protein	535.627	0.189686	0.128124	1.48049	0.138743	0.562383
TGME49_201230	kinesin motor domain-containing protein	802.245	-0.174513	0.120594	-1.44712	0.147864	0.573475
TGME49_201240	hypothetical protein	847.016	1.13819	0.115294	9.87203	5.50393e-23	8.14582e-20
TGME49_201250	histone lysine methyltransferase, SET, putative	2481.63	0.132554	0.129481	1.02373	0.305961	0.725443
TGME49_201260	sugar transporter ST3	6677.66	-0.199092	0.14803	-1.34494	0.178644	0.615001
TGME49_201270	hypothetical protein	3355.18	0.0194303	0.0971615	0.19998	0.841496	0.959028
TGME49_201380	chorismate synthase, putative	9600.22	-0.0988194	0.138124	-0.71544	0.474337	0.824353
TGME49_201390	hypothetical protein	30860.2	-0.0690836	0.136416	-0.506417	0.612564	0.889865
TGME49_201400	Sin3-associated polypeptide SAP18	2174.67	0.0261295	0.110235	0.237034	0.81263	0.951363
TGME49_201520	protein phosphatase 2C domain-containing protein	2266.34	-0.0198392	0.10348	-0.19172	0.847962	0.960466
TGME49_201630	protein phosphatase 2C domain-containing protein	1630.84	0.0914802	0.12865	0.711081	0.477034	0.826509
TGME49_201640	hypothetical protein	1.59887	0.00255401	0.0659885	0.0387039	0.969126	NA
TGME49_201650	hypothetical protein	1.10278	0.00631621	0.0463656	0.136226	0.891643	NA
TGME49_201660	hypothetical protein	2.83915	0.0747285	0.096643	0.773243	0.439379	NA
TGME49_201670	DnaJ domain-containing protein	361.88	-0.238579	0.127685	-1.86849	0.0616937	0.413902
TGME49_201680	eukaryotic initiation factor-3 subunit 10, putative	8079.76	-0.116628	0.0930417	-1.25351	0.210022	0.644773
TGME49_201690	BT1 family protein	88.2391	0.0347033	0.167904	0.206685	0.836256	0.958388
TGME49_201700	WD domain, G-beta repeat-containing protein	1722.98	0.151067	0.111006	1.36089	0.173548	0.608309
TGME49_201710	WD domain, G-beta repeat-containing protein	676.588	-0.0462501	0.122913	-0.376284	0.706706	0.920265
TGME49_201720	protein c9orf32, putative	429.803	0.0700783	0.140882	0.497425	0.618889	0.893384
TGME49_201730	hypothetical protein	24.4401	0.0454029	0.175904	0.258112	0.796321	0.945567
TGME49_201740	hypothetical protein	372.55	-0.444183	0.142476	-3.1176	0.00182329	0.0474102
TGME49_201750	Tctex-1 family protein	0.281525	-0.0117635	0.03101	-0.379346	0.704431	NA
TGME49_201760	hypothetical protein	2740.79	-0.157359	0.128767	-1.22204	0.221691	0.654579
TGME49_201770	cullin 3, putative	1360.4	0.251604	0.121929	2.06352	0.0390634	0.333029
TGME49_201775	hypothetical protein	6.95951	-0.00903848	0.122902	-0.0735424	0.941375	0.985136
TGME49_201780	microneme protein MIC2	40945.6	-0.1637	0.105984	-1.54457	0.12245	0.54391
TGME49_201785	hypothetical protein	9760.28	0.0159813	0.109339	0.146163	0.883793	0.968721
TGME49_201790	FHA domain-containing protein	1367.22	0.152729	0.128652	1.18714	0.23517	0.668266
TGME49_201800	hypothetical protein	1525.69	-0.105107	0.105218	-0.998944	0.317822	0.733161
TGME49_201810	hypothetical protein	2305.31	0.127276	0.134436	0.946739	0.343772	0.751747
TGME49_201820	hypothetical protein	780.505	-0.147299	0.172651	-0.853156	0.393573	0.776076
TGME49_201830	ribosomal protein L37	323.259	0.0224095	0.142481	0.157281	0.875023	0.966168
TGME49_201840	aspartyl protease ASP1	2345.28	0.831616	0.133502	6.22923	4.68744e-10	8.89412e-08
TGME49_201850	WD domain, G-beta repeat-containing protein	6.50952	0.0235341	0.135672	0.173463	0.862287	0.962479
TGME49_201860	hypothetical protein	15977.4	-0.106696	0.151706	-0.70331	0.481863	0.828867
TGME49_201870	tetratricopeptide repeat-containing protein	1415.25	-0.0964035	0.139877	-0.6892	0.490698	0.832483
TGME49_201880	hypothetical protein	4197.79	-0.14797	0.125341	-1.18054	0.237786	0.670872
TGME49_201890	MORN repeat-containing protein	1.09074	0.0546928	0.0561702	0.973697	0.330207	NA
TGME49_201895	hypothetical protein	0.367595	0.00333444	0.0334928	0.099557	0.920696	NA
TGME49_201900	hypothetical protein	1075.26	0.074333	0.108353	0.686024	0.492698	0.833384
TGME49_202010	hypothetical protein	1076.1	-0.294545	0.133693	-2.20315	0.0275845	0.277039
TGME49_202020	DnAK-TPR	11.8654	0.271923	0.156392	1.73873	0.0820817	0.461905
TGME49_202025	hypothetical protein	8.70905	0.195968	0.135814	1.44292	0.149043	0.574546
TGME49_202030	hypothetical protein	978.753	-0.269029	0.107637	-2.4994	0.0124404	0.175684
TGME49_202040	hypothetical protein	1467.08	-0.552427	0.118491	-4.66218	3.12875e-06	0.000246306
TGME49_202050	hypothetical protein	6.34426	-0.0535125	0.132129	-0.405003	0.685475	0.913944
TGME49_202060	hypothetical protein	1.36602	0.0181015	0.0644643	0.280798	0.778865	NA
TGME49_202065	hypothetical protein	0.892894	0.0425444	0.0523604	0.812529	0.416488	NA
TGME49_202070	hypothetical protein	1866.94	0.0544351	0.150831	0.360902	0.718173	0.922832
TGME49_202080	hypothetical protein	701.134	0.212382	0.126366	1.68069	0.0928233	0.484679
TGME49_202090	hypothetical protein	1.34094	0.0176698	0.0705117	0.250594	0.802128	NA
TGME49_202100	hypothetical protein	0.324566	0.017473	0.03101	0.563463	0.57312	NA
TGME49_202110	hypothetical protein	0.562085	0.0141418	0.0380014	0.372139	0.709789	NA
TGME49_202120	hypothetical protein	3305.77	-0.112859	0.102345	-1.10273	0.270145	0.700508
TGME49_202140	enoyl-CoA hydratase/isomerase family protein	1.43633	0.00329164	0.0724094	0.0454587	0.963742	NA
TGME49_202160	ABC1 family protein	588.314	-0.026631	0.129282	-0.205992	0.836797	0.958388
TGME49_202170	hypothetical protein	292.503	0.0808768	0.137902	0.58648	0.557553	0.86752
TGME49_202180	hypothetical protein	767.205	0.177826	0.115034	1.54586	0.12214	0.543594
TGME49_202190	hypothetical protein	1227.8	0.0275951	0.125425	0.220012	0.825862	0.956547
TGME49_202200	hypothetical protein	6488.73	-0.454975	0.106155	-4.28594	1.81967e-05	0.00110373
TGME49_202205	hypothetical protein	3.79121	-0.162191	0.104572	-1.55101	0.1209	0.541942
TGME49_202210	nucleoside diphosphate kinase	2.15858	0.0219614	0.0723535	0.303529	0.761486	NA
TGME49_202220	hypothetical protein	1408.85	-0.131111	0.115226	-1.13786	0.25518	0.687415
TGME49_202230	histone deacetylase HDAC5	1280.98	-0.146392	0.11817	-1.23882	0.215411	0.649773
TGME49_202240	RAP domain-containing protein	543.056	0.103096	0.144747	0.71225	0.47631	0.826509
TGME49_202250	hypothetical protein	1274.62	0.19351	0.114201	1.69447	0.0901768	0.4787
TGME49_202255	hypothetical protein	166.685	0.339506	0.147645	2.29948	0.0214776	0.242408
TGME49_202260	hypothetical protein	0.414869	0.017473	0.03101	0.563463	0.57312	NA
TGME49_202280	WD domain, G-beta repeat-containing protein	52.3286	-0.210287	0.174214	-1.20706	0.227409	0.661489
TGME49_202285	EGF family domain-containing protein	0.571678	0.0182312	0.0435147	0.418966	0.675241	NA
TGME49_202290	membrane protein, putative	1067.59	0.0509877	0.10014	0.509165	0.610637	0.889341
TGME49_202300	inosine triphosphate pyrophosphatase, putative	824.33	0.0350848	0.115001	0.305083	0.760303	0.934916
TGME49_202310	O-sialoglycoprotein endopeptidase	1158.82	-0.0599367	0.110956	-0.540185	0.589069	0.884187
TGME49_202320		0	NA	NA	NA	NA	NA
TGME49_202330	hypothetical protein	0	NA	NA	NA	NA	NA
TGME49_202340	proline dehydrogenase	0	NA	NA	NA	NA	NA
TGME49_202350	50S ribosomal protein L21, putative	937.125	0.110316	0.110982	0.994006	0.32022	0.733161
TGME49_202360	methylase, putative	539.99	0.112717	0.120978	0.931713	0.351485	0.757558
TGME49_202370	T-complex protein 1, epsilon subunit (TCP-1-epsilon), putative	5021.78	-0.0890107	0.0908723	-0.979514	0.327326	0.737264
TGME49_202375	hypothetical protein	699.664	0.368422	0.174629	2.10973	0.0348814	0.312875
TGME49_202380	rab GDI alpha, putative	3624.2	-0.0861096	0.121494	-0.708757	0.478475	0.826691
TGME49_202390	S15 sporozoite-expressed protein	1730.06	-0.170269	0.115207	-1.47794	0.139424	0.563154
TGME49_202400	calcium binding egf domain-containing protein	4.14026	-0.0502118	0.0974291	-0.515367	0.606297	0.88887
TGME49_202410	hypothetical protein	1350.34	-0.0791264	0.102479	-0.77212	0.440043	0.808475
TGME49_202420	hypothetical protein	516.636	-0.459774	0.135297	-3.39825	0.000678175	0.0222057
TGME49_202430	hypothetical protein	208.37	0.529102	0.147649	3.58352	0.000338991	0.0129306
TGME49_202440	hypothetical protein	629.082	0.091283	0.138992	0.65675	0.511342	0.845273
TGME49_202445	hypothetical protein	3.56076	-0.00265134	0.102061	-0.0259781	0.979275	0.995417
TGME49_202450	hypothetical protein	544.781	-0.00654898	0.128759	-0.0508624	0.959435	0.988711
TGME49_202460	diacylglycerol kinase accessory domain (presumed) domain-containing protein	1120.03	0.0241049	0.142327	0.169364	0.865511	0.963728
TGME49_202470	rRNA metabolism protein, SBDS family protein	1448.88	0.11812	0.123167	0.959021	0.337548	0.747113
TGME49_202480	hypothetical protein	613.959	0.0968083	0.1494	0.647983	0.516996	0.847614
TGME49_202490	AP2 domain transcription factor AP2VIIa-7	3308.73	0.760465	0.108211	7.02759	2.10136e-12	7.77503e-10
TGME49_202500	GAPM1a	14134.1	-0.0572585	0.115295	-0.496625	0.619454	0.893733
TGME49_202510	multi-pass transmembrane protein	947.812	0.248063	0.136019	1.82374	0.0681913	0.43215
TGME49_202520	hypothetical protein	2522	0.000333103	0.105744	0.00315009	0.997487	0.999624
TGME49_202530	aspartate-tRNA ligase	2431.48	-0.104274	0.10243	-1.018	0.308677	0.728678
TGME49_202540	3'5'-cyclic nucleotide phosphodiesterase domain-containing protein	3791.72	-0.0653151	0.115044	-0.567743	0.57021	0.874881
TGME49_202550	NLI interacting factor family phosphatase	1480.08	0.206891	0.112664	1.83636	0.0663045	0.428893
TGME49_202568	hypothetical protein	434.099	0.129618	0.154041	0.841456	0.400092	0.779538
TGME49_202572	ribophorin i protein	919.865	0.126393	0.107644	1.17417	0.240326	0.673386
TGME49_202580	ATPase, AAA family protein	130.431	-0.044475	0.169251	-0.262776	0.792723	0.943877
TGME49_202590	hypothetical protein	650.923	0.205923	0.134414	1.532	0.125523	0.547681
TGME49_202600	hypothetical protein	2.01213	0.0195832	0.0867518	0.225738	0.821405	NA
TGME49_202610	protein phosphatase 2C domain-containing protein	8225.12	0.00458068	0.0926699	0.0494301	0.960577	0.988711
TGME49_202620	hypothetical protein	14086.1	-0.278945	0.12141	-2.29755	0.0215874	0.242408
TGME49_202630	ATP-dependent metallopeptidase HflB subfamily protein	2818.26	-0.0546594	0.113964	-0.47962	0.631498	0.898497
TGME49_202640	RNA pseudouridine synthase superfamily protein	633.484	0.115786	0.153554	0.754041	0.450825	0.815558
TGME49_202650	hypothetical protein	750.897	0.0607593	0.110581	0.549454	0.582694	0.879094
TGME49_202660		1.05853	0.0649224	0.0613922	1.0575	0.290283	NA
TGME49_202670		1.55881	-0.0150369	0.0674548	-0.222918	0.823599	NA
TGME49_202680	peptidase M16, alpha subunit, putative	5050.75	-0.110978	0.0872252	-1.27231	0.203262	0.640257
TGME49_202690	DNA-directed RNA polymerase II RPB9	740.548	0.0955614	0.112467	0.84968	0.395503	0.776389
TGME49_202700	hypothetical protein	421.581	-0.00467898	0.12834	-0.0364576	0.970917	0.99298
TGME49_202720	RNB family domain-containing protein	407.647	-0.00716877	0.145742	-0.0491882	0.960769	0.988711
TGME49_202730	hypothetical protein	852.235	0.0101905	0.148908	0.0684348	0.94544	0.985136
TGME49_202735	hypothetical protein	0.461753	-0.0188114	0.0311664	-0.603581	0.546122	NA
TGME49_202740	hypothetical protein	349.593	0.229481	0.125834	1.82368	0.0681998	0.43215
TGME49_202750	3' exoribonuclease family, domain 1 domain-containing protein	569.418	-0.0876181	0.133494	-0.656345	0.511602	0.845273
TGME49_202760	hypothetical protein	639.272	0.241523	0.135094	1.78782	0.0738045	0.443429
TGME49_202770	RNA recognition motif-containing protein	10001.6	-0.0662668	0.10067	-0.658255	0.510374	0.845035
TGME49_202780	rhoptry kinase family protein ROP25	4529.13	0.0494811	0.133037	0.371934	0.709942	0.920881
TGME49_202790	dihydrouridine synthase (dus) protein	351.265	-0.0438112	0.142377	-0.307713	0.7583	0.934565
TGME49_202800	cytochrome c oxidase assembly protein COX11 protein, putative	338.007	0.172268	0.161311	1.06792	0.285555	0.712398
TGME49_202810	TIM14	573.889	0.123833	0.14158	0.874648	0.381766	0.770709
TGME49_202820	ubiquitin-conjugating enzyme subfamily protein	2680.1	-0.241977	0.121164	-1.99711	0.0458135	0.359893
TGME49_202830	Elicitor-responsive protein, putative	6851.33	-0.0247096	0.126602	-0.195176	0.845255	0.959485
TGME49_202840	FHA domain-containing protein	8661.88	-0.0158942	0.112824	-0.140875	0.887968	0.969884
TGME49_202850	ATP-binding domain-containing protein	532.657	0.0906249	0.125483	0.722208	0.470167	0.822759
TGME49_202860	hypothetical protein	542.1	0.213813	0.159637	1.33938	0.180448	0.618327
TGME49_202870	SAP domain-containing protein	707.58	0.0478462	0.142084	0.336745	0.736309	0.927141
TGME49_202880	carrier superfamily protein	516.658	0.300509	0.128068	2.34648	0.0189515	0.230659
TGME49_202890	hypothetical protein	3410.52	0.0571321	0.130316	0.438414	0.661086	0.908457
TGME49_202895		0	NA	NA	NA	NA	NA
TGME49_202900	zinc finger (CCCH type) motif-containing protein	2041.08	-0.274467	0.140782	-1.94959	0.0512245	0.380451
TGME49_202910	zinc carboxypeptidase superfamily protein	0	NA	NA	NA	NA	NA
TGME49_202920	p-aminobenzoic acid synthase	1168.83	-0.0369097	0.116216	-0.317595	0.750792	0.933542
TGME49_202930	hypothetical protein	123.884	-0.419099	0.176456	-2.37509	0.0175448	0.219681
TGME49_202940	hypothetical protein	1748.5	0.0496236	0.122508	0.405062	0.685432	0.913944
TGME49_202950	hypothetical protein	2055.6	-0.066035	0.0957049	-0.689986	0.490203	0.832483
TGME49_202960	glycine cleavage H-protein	0	NA	NA	NA	NA	NA
TGME49_202970	hypothetical protein	141.502	-0.180134	0.165542	-1.08815	0.276529	0.70587
TGME49_202975	hypothetical protein	9.67622	0.129796	0.147278	0.8813	0.378155	0.769835
TGME49_202980	hypothetical protein	3468.43	0.0674985	0.118848	0.567941	0.570075	0.874881
TGME49_202990	hypothetical protein	0.467996	-0.0253245	0.0360614	-0.70226	0.482517	NA
TGME49_203000	hypothetical protein	0.287767	-0.0117635	0.03101	-0.379346	0.704431	NA
TGME49_203010	aurora kinase	2676.16	-0.566583	0.0925967	-6.11882	9.42693e-10	1.70145e-07
TGME49_203020	ribosome biogenesis GTPase Der protein	801.039	0.2313	0.122574	1.88702	0.0591572	0.406089
TGME49_203030	N-methyl-D-aspartate receptor-associated protein	2594.3	0.0351753	0.108385	0.32454	0.745529	0.932699
TGME49_203040	hypothetical protein	1140.2	0.140235	0.114677	1.22287	0.221379	0.654579
TGME49_203050	AP2 domain transcription factor AP2VIIa-6	1063.3	-0.263941	0.153331	-1.72138	0.0851821	0.466579
TGME49_203060	hypothetical protein	2356.96	-0.141733	0.124935	-1.13445	0.256604	0.689328
TGME49_203070	hypothetical protein	7.1402	-0.187456	0.13677	-1.37059	0.170502	0.605718
TGME49_203080	RNA recognition motif-containing protein	1390.68	0.0903259	0.132579	0.681297	0.495684	0.835337
TGME49_203090	hypothetical protein	13.5042	0.128893	0.154376	0.834929	0.403758	0.78209
TGME49_203100	hypothetical protein	2.57095	-0.0287612	0.0936867	-0.306993	0.758849	NA
TGME49_203110	citrate synthase, putative	0.601845	-0.0457316	0.0453975	-1.00736	0.313762	NA
TGME49_203120	hypothetical protein	285.126	0.00990241	0.132912	0.0745037	0.94061	0.985136
TGME49_203135	dynein heavy chain family protein	2.2163	-0.00999859	0.0832396	-0.120118	0.90439	NA
TGME49_203150	hypothetical protein	1327.61	0.230927	0.120587	1.91503	0.055489	0.394826
TGME49_203160	hypothetical protein	1069.06	0.028103	0.118736	0.236685	0.812901	0.951363
TGME49_203170	OB-fold nucleic acid binding domain-containing protein	4244.01	0.0231499	0.110473	0.209552	0.834017	0.957976
TGME49_203175	hypothetical protein	38.0112	-0.287965	0.178289	-1.61516	0.106277	0.512927
TGME49_203180	leucine rich repeat-containing protein	1024.48	-0.00738852	0.138673	-0.0532802	0.957509	0.988711
TGME49_203200	hypothetical protein	8.3463	-0.039499	0.130533	-0.302599	0.762196	0.934992
TGME49_203220	DEAD/DEAH box helicase domain-containing protein	1221.68	-0.0560023	0.128395	-0.436171	0.662713	0.909096
TGME49_203230	hypothetical protein	5.689	0.0575183	0.125523	0.458229	0.646788	0.903574
TGME49_203240	hypothetical protein	2576.72	0.0178611	0.107825	0.165649	0.868433	0.964247
TGME49_203250	hypothetical protein	5.91822	0.0889503	0.121139	0.73428	0.462778	0.819928
TGME49_203260	hypothetical protein	362.942	0.276289	0.124271	2.22328	0.0261967	0.269813
TGME49_203270	ATP-dependent Clp endopeptidase, proteolytic subunit ClpP domain-containing protein	262.949	0.168703	0.16105	1.04752	0.294861	0.716811
TGME49_203280	hypothetical protein	556.179	-0.0515599	0.11692	-0.440984	0.659225	0.908168
TGME49_203290	hypothetical protein	2573.9	-0.10747	0.173258	-0.620288	0.535068	0.855554
TGME49_203300	hypothetical protein	3897.59	-0.13394	0.164616	-0.81365	0.415845	0.791679
TGME49_203310	dense granule protein GRA7	88766.6	-0.075842	0.139395	-0.544081	0.586386	0.881784
TGME49_203320	zinc finger in N-recognin protein	2297.15	0.0717767	0.137872	0.520603	0.602643	0.887181
TGME49_203330	hypothetical protein	3.15303	0.104556	0.0981674	1.06508	0.286839	0.71399
TGME49_203340	metallo-beta-lactamase domain-containing protein	4.1071	0.0471066	0.115977	0.406171	0.684617	0.913944
TGME49_203350	hypothetical protein	665.417	-0.0491978	0.123551	-0.398198	0.690484	0.914178
TGME49_203358	hypothetical protein	548.794	-0.0198575	0.159511	-0.12449	0.900928	0.973393
TGME49_203362	hypothetical protein	411.706	0.0898299	0.118472	0.758238	0.448308	0.813222
TGME49_203370	hypothetical protein	1614.11	-0.179763	0.144814	-1.24134	0.214479	0.648873
TGME49_203375	cpw-wpc domain-containing protein	13.8666	0.130243	0.160408	0.811947	0.416822	0.792511
TGME49_203380	DnaJ domain-containing protein	2474.35	0.0699924	0.117174	0.59734	0.55028	0.865103
TGME49_203390	CRAL/TRIO domain-containing protein	2094.52	-0.184258	0.109047	-1.68971	0.0910838	0.480756
TGME49_203400	hypothetical protein	2007.17	0.246447	0.139587	1.76554	0.0774729	0.451409
TGME49_203420	4'-phosphopantetheinyl transferase domain-containing protein	486.923	0.449395	0.146389	3.06986	0.00214156	0.05213
TGME49_203430	hypothetical protein	87.0411	0.123233	0.169661	0.726349	0.467625	0.821564
TGME49_203440	anaphase-promoting complex subunit APC10	118.997	0.338974	0.16086	2.10726	0.0350947	0.312893
TGME49_203450	DUF3228 domain-containing protein	1840.06	0.315306	0.158771	1.98592	0.0470422	0.362995
TGME49_203460	hypothetical protein	90.8041	0.0539357	0.172801	0.312126	0.754944	0.933849
TGME49_203470	hypothetical protein	0	NA	NA	NA	NA	NA
TGME49_203480	hypothetical protein	562.491	-0.120129	0.163207	-0.736054	0.461698	0.819778
TGME49_203490	GNL3L/Grn1 GTPase	1035.31	-0.131612	0.139519	-0.943326	0.345514	0.752223
TGME49_203500	alanine dehydrogenase/pyridine nucleotide transhydrogenase domain-containing protein	0.56305	-0.0330036	0.0390263	-0.845676	0.397733	NA
TGME49_203505	hypothetical protein	0.595603	-0.045347	0.045284	-1.00139	0.316638	NA
TGME49_203510	zinc finger, C3HC4 type (RING finger) domain-containing protein	1480.38	-0.0694698	0.11015	-0.630683	0.528248	0.852769
TGME49_203520	hypothetical protein	510.707	-0.0305068	0.153991	-0.198107	0.842961	0.959056
TGME49_203540	RNA binding protein, putative	5483.45	-0.121039	0.150015	-0.806847	0.419754	0.79421
TGME49_203560	hypothetical protein	1324.06	-0.121361	0.136725	-0.887627	0.374741	0.768381
TGME49_203570	acyltransferase domain-containing protein	1.00212	0.0263131	0.0529132	0.497288	0.618986	NA
TGME49_203580	NAD-binding domain 4 domain-containing protein	0.16016	-0.0044544	0.03101	-0.143644	0.885782	NA
TGME49_203590	hypothetical protein	10.9038	-0.0763227	0.145207	-0.525613	0.599157	0.88714
TGME49_203600	hypothetical protein	4784.65	0.126766	0.0951665	1.33204	0.182846	0.622193
TGME49_203610	3'-5' exoribonuclease csl4, putative	796.992	0.0254562	0.11942	0.213165	0.831198	0.957222
TGME49_203620	hypothetical protein	922.179	0.0781457	0.10903	0.716735	0.473538	0.823737
TGME49_203630	ribosomal protein RPL44	9610.56	-0.214101	0.11872	-1.80342	0.0713223	0.43902
TGME49_203665	hypothetical protein	1433.46	0.16741	0.147564	1.13449	0.256589	0.689328
TGME49_203682	hypothetical protein	8.81898	0.126539	0.14113	0.896612	0.369926	0.765859
TGME49_203685	hypothetical protein	4.90216	0.0974112	0.11721	0.831085	0.405925	0.782846
TGME49_203688	hypothetical protein	5.87139	0.156561	0.124168	1.26088	0.207354	0.64404
TGME49_203690	AP2 domain transcription factor AP2VIIa-5	2439.47	-0.0336857	0.113974	-0.295555	0.76757	0.938226
TGME49_203700	SFT2 family protein	1239.2	0.339352	0.148023	2.29256	0.0218735	0.244138
TGME49_203705	hypothetical protein	135.416	0.326418	0.17469	1.86855	0.0616854	0.413902
TGME49_203710	AP2 domain transcription factor AP2VIIa-4	5774.94	0.13882	0.115659	1.20025	0.230042	0.664535
TGME49_203720	vitamin k epoxide reductase family protein	306.828	0.134708	0.168867	0.797716	0.425035	0.799353
TGME49_203730	hypothetical protein	933.404	-0.169014	0.104261	-1.62107	0.105003	0.511537
TGME49_203735	hypothetical protein	83.2536	-0.166064	0.168027	-0.988319	0.322997	0.734083
TGME49_203740	hypothetical protein	648.785	-0.272278	0.124098	-2.19405	0.0282317	0.279671
TGME49_203750	hypothetical protein	644.743	-0.154857	0.124563	-1.24321	0.213791	0.64831
TGME49_203760	hypothetical protein	1133.25	0.160493	0.113683	1.41177	0.158019	0.590057
TGME49_203770	hypothetical protein	7.51384	0.0390338	0.138345	0.282148	0.77783	0.94036
TGME49_203780	hypothetical protein	1746.63	-0.109981	0.109396	-1.00535	0.31473	0.73196
TGME49_203790	hypothetical protein	2537.2	-0.178746	0.130338	-1.37141	0.170249	0.605401
TGME49_203800	hypothetical protein	16.6532	0.00483534	0.166885	0.0289741	0.976885	0.994941
TGME49_203810	kelch repeat-containing protein	2132.06	0.23632	0.112752	2.09594	0.0360879	0.319361
TGME49_203815	hypothetical protein	94.8101	-0.354192	0.166207	-2.13102	0.0330872	0.302651
TGME49_203820	hypothetical protein	5120.02	0.0735548	0.129319	0.568784	0.569503	0.874372
TGME49_203830	FHA domain-containing protein	925.978	-0.108613	0.145628	-0.745827	0.455772	0.81747
TGME49_203840	DEAD/DEAH box helicase domain-containing protein	846.754	0.0974714	0.138684	0.702828	0.482163	0.828997
TGME49_203860	hypothetical protein	573.942	0.189107	0.151987	1.24423	0.213417	0.647949
TGME49_203870	RAB43, member RAS oncogene family protein	1004.31	0.02165	0.1105	0.195928	0.844667	0.959195
TGME49_203875	hypothetical protein	346.108	-0.0731928	0.1314	-0.557022	0.577513	0.878277
TGME49_203880	hypothetical protein	5871.94	0.180141	0.128053	1.40677	0.159497	0.590729
TGME49_203890	hypothetical protein	44.9324	0.162959	0.178336	0.913775	0.360835	0.759705
TGME49_203900	hypothetical protein	1.22839	0.0518653	0.0633547	0.818649	0.412987	NA
TGME49_203910	TBC domain-containing protein	3359.43	0.0801321	0.091689	0.873956	0.382142	0.770709
TGME49_203930	hypothetical protein	3121.44	-0.416713	0.092264	-4.51653	6.28617e-06	0.000443025
TGME49_203940	ABC1 protein	623.751	0.249203	0.136162	1.8302	0.0672207	0.430614
TGME49_203950	Myb family DNA-binding domain-containing protein	1607.45	-0.0746027	0.121757	-0.612719	0.540062	0.859385
TGME49_203960	hypothetical protein	865.617	0.139922	0.108691	1.28734	0.197976	0.635153
TGME49_203970	dolichyl-diphosphooligosaccharide--protein glycosyltransferase	436.165	0.152129	0.132824	1.14534	0.252069	0.686034
TGME49_203980	hypothetical protein	4542.64	-0.0927866	0.10357	-0.895882	0.370316	0.765859
TGME49_203985	hypothetical protein	9.25313	0.200864	0.148927	1.34874	0.17742	0.613841
TGME49_203990	rhoptry protein ROP12	4976.38	0.0554413	0.135478	0.409227	0.682373	0.913611
TGME49_204000	hypothetical protein	19.4907	-0.255375	0.165819	-1.54009	0.123538	0.545077
TGME49_204010	hypothetical protein	29.2214	-0.254541	0.171609	-1.48326	0.138006	0.56153
TGME49_204020	ribosomal protein RPL8	22864.3	-0.313334	0.144479	-2.16871	0.0301044	0.289315
TGME49_204040	hypothetical protein	717.037	0.506906	0.111715	4.53748	5.69294e-06	0.000405074
TGME49_204045	hypothetical protein	37.5938	0.371416	0.17853	2.08041	0.0374876	0.325979
TGME49_204050	subtilisin SUB1	29223.4	-0.0741159	0.148337	-0.499645	0.617325	0.892749
TGME49_204055	hypothetical protein	200.425	-0.122446	0.161203	-0.759575	0.447509	0.812853
TGME49_204060	SNARE domain-containing protein	911.42	-0.0634105	0.106273	-0.596674	0.550725	0.865103
TGME49_204070	YT521-B family protein	1915.93	0.140657	0.15392	0.913829	0.360807	0.759705
TGME49_204080	histidine acid phosphatase superfamily protein	2006.44	0.00625227	0.115164	0.0542903	0.956704	0.988711
TGME49_204090	eIF2 kinase IF2K-C	50.9655	0.258823	0.176965	1.46256	0.143587	0.565572
TGME49_204100	eIF2 kinase IF2K-C	1784.62	-0.051367	0.131781	-0.389791	0.696691	0.915903
TGME49_204110	eIF2 kinase IF2K-C	282.198	0.17966	0.139651	1.28649	0.198271	0.635153
TGME49_204120	hypothetical protein	593.931	0.170985	0.127019	1.34613	0.17826	0.615001
TGME49_204130	perforin-like protein PLP1	26805.2	-0.18864	0.110372	-1.70912	0.087428	0.470521
TGME49_204140	PHD-finger domain-containing protein	603.19	0.0540966	0.147512	0.366726	0.713823	0.921923
TGME49_204150	hypothetical protein	344.331	-0.190844	0.130394	-1.46359	0.143305	0.564974
TGME49_204160	GYF domain-containing protein	1667.16	-0.199995	0.156042	-1.28168	0.199956	0.635842
TGME49_204270	hypothetical protein	1343.9	-0.186737	0.166679	-1.12034	0.262571	0.693839
TGME49_204280	cell-cycle-associated protein kinase DYRK, putative	1699.9	-0.222841	0.122926	-1.8128	0.0698629	0.436275
TGME49_204290	hypothetical protein	3.04955	-0.0218368	0.0887572	-0.246029	0.80566	0.94874
TGME49_204300	hypothetical protein	1.89261	-0.0702221	0.0863032	-0.813667	0.415835	NA
TGME49_204310	hypothetical protein	4953.44	-0.196636	0.157391	-1.24935	0.211537	0.645037
TGME49_204315	hypothetical protein	486.614	-0.254758	0.133987	-1.90137	0.0572537	0.400404
TGME49_204320	hypothetical protein	921.214	-0.027569	0.142724	-0.193162	0.846832	0.960097
TGME49_204325	hypothetical protein	29.2376	0.00307014	0.175435	0.0175002	0.986038	0.997426
TGME49_204330	hypothetical protein	14.2867	0.135533	0.162773	0.832649	0.405042	0.782589
TGME49_204340	hypothetical protein	11068.7	-0.186676	0.0895709	-2.08411	0.0371502	0.325725
TGME49_204350	hypothetical protein	1172.1	0.592436	0.110012	5.3852	7.23659e-08	9.07641e-06
TGME49_204360	subtilisin SUB4	194.2	0.0702024	0.145507	0.482466	0.629475	0.897172
TGME49_204370	WD-40 repeat protein	1746.67	0.157252	0.103815	1.51473	0.12984	0.553312
TGME49_204380	hypothetical protein	1711.1	0.334033	0.129824	2.57296	0.0100832	0.152399
TGME49_204390	hypothetical protein	189.67	0.0522218	0.154226	0.338605	0.734907	0.927141
TGME49_204395	hypothetical protein	189.088	0.307931	0.170849	1.80236	0.071489	0.43902
TGME49_204400	ATPase synthase subunit alpha, putative	8460.83	-0.199437	0.125313	-1.59151	0.111496	0.524185
TGME49_204410	endonuclease/exonuclease/phosphatase family protein	1023.33	0.00603043	0.103527	0.0582497	0.95355	0.988134
TGME49_204420	oocyst wall protein OWP1	180.497	0.000257096	0.161858	0.00158841	0.998733	0.999624
TGME49_204440	cyclic nucleotide-binding domain-containing protein	200.616	-0.102387	0.156189	-0.655537	0.512122	0.845292
TGME49_204460	hydroxymethylglutaryl-CoA lyase, putative	1.64949	0.0199236	0.0584168	0.341059	0.733059	NA
TGME49_204468	hypothetical protein	0.324566	0.017473	0.03101	0.563463	0.57312	NA
TGME49_204472	cyclic nucleotide-binding domain-containing protein	0	NA	NA	NA	NA	NA
TGME49_204480	thioredoxin domain-containing protein	5378.33	-0.165734	0.097993	-1.69129	0.0907817	0.479846
TGME49_204490	hypothetical protein	764.177	0.261651	0.162308	1.61206	0.106949	0.514577
TGME49_204500	hypothetical protein	246.12	-0.295103	0.141844	-2.08047	0.0374821	0.325979
TGME49_204505	hypothetical protein	1.21367	0.021313	0.0624738	0.341151	0.73299	NA
TGME49_204510	WD domain, G-beta repeat-containing protein	1644.45	-0.0075465	0.105622	-0.0714483	0.943041	0.985136
TGME49_204520	hypothetical protein	548.541	0.131027	0.130702	1.00249	0.316109	0.733161
TGME49_204530	microneme protein MIC11	32946.6	-0.16818	0.105088	-1.60037	0.109518	0.520508
TGME49_204540	DUF367 domain-containing protein	270.039	0.0794995	0.134265	0.592111	0.553776	0.865424
TGME49_204550	hypothetical protein	1135.28	-0.0557713	0.102561	-0.543784	0.58659	0.881874
TGME49_204560	type I fatty acid synthase, putative	0.603968	-0.0244226	0.0496212	-0.492181	0.622591	NA
TGME49_204870	hypothetical protein	1.5993	0.0283577	0.0666165	0.425687	0.670336	NA
TGME49_204880	hypothetical protein	1340.33	-0.405135	0.144503	-2.80365	0.00505275	0.0958728
TGME49_205000	phosphoglycerate mutase family protein	1214.15	-0.138671	0.10505	-1.32006	0.186816	0.628269
TGME49_205010	U2 small nuclear ribonucleoprotein family protein, putative	3566.86	-0.148599	0.133564	-1.11257	0.265894	0.696254
TGME49_205020	hypothetical protein	111.528	0.146505	0.171162	0.855946	0.392028	0.774807
TGME49_205030	hypothetical protein	1151.98	0.148525	0.104664	1.41906	0.155881	0.587585
TGME49_205040	PGAP1 family protein	3350.42	-0.0538177	0.132566	-0.40597	0.684765	0.913944
TGME49_205050	hypothetical protein	63.282	0.256805	0.17407	1.4753	0.140132	0.56369
TGME49_205060	hypothetical protein	500.623	0.0390243	0.152404	0.256058	0.797906	0.945874
TGME49_205070	hypothetical protein	1.86967	0.0147667	0.0774135	0.190751	0.848721	NA
TGME49_205080	hypothetical protein	1.33081	0.0292741	0.0632345	0.462945	0.643404	NA
TGME49_205090	Toxoplasma gondii family D protein	8.74071	0.0307896	0.146006	0.21088	0.832981	0.957285
TGME49_205100	hypothetical protein	541.53	0.0763448	0.122406	0.623703	0.532823	0.854794
TGME49_205110	hypothetical protein	188.899	0.132619	0.161249	0.822449	0.410821	0.78781
TGME49_205120	hypothetical protein	240.431	0.11436	0.137631	0.830914	0.406022	0.782846
TGME49_205130	hypothetical protein	2949.36	0.0892907	0.11488	0.777254	0.437009	0.807434
TGME49_205140	hypothetical protein	8.5205	0.140962	0.132442	1.06433	0.28718	0.714208
TGME49_205150	ACR, YagE family COG1723 domain-containing protein	596.001	0.149713	0.138113	1.08399	0.278369	0.707457
TGME49_205160	hypothetical protein	630.39	0.0507939	0.119187	0.426172	0.669983	0.911492
TGME49_205170	hypothetical protein	3663.41	-0.294385	0.148313	-1.98489	0.0471568	0.363501
TGME49_205180	RNA recognition motif-containing protein	4161.74	-0.0807697	0.112167	-0.720083	0.471474	0.823438
TGME49_205190	hypothetical protein	750.808	0.00542554	0.123514	0.0439265	0.964963	0.989895
TGME49_205200	hypothetical protein	1537.71	-0.0231826	0.124936	-0.185556	0.852793	0.961484
TGME49_205210	hypothetical protein	105.927	-0.527115	0.166117	-3.17316	0.00150787	0.0411743
TGME49_205220	U5 snRNP-associated subunit, putative	1878.84	0.0152174	0.112157	0.135679	0.892075	0.971751
TGME49_205230	hypothetical protein	10.7437	0.219228	0.155737	1.40768	0.159226	0.590613
TGME49_205240	cleft lip and palate transmembrane protein 1 (clptm1) protein	1964.89	0.0718342	0.109252	0.657511	0.510852	0.845139
TGME49_205250	rhoptry protein ROP18	24868.4	0.655111	0.133046	4.92393	8.48223e-07	7.94538e-05
TGME49_205265	transporter, cation channel family protein	346.041	-0.110638	0.134883	-0.820251	0.412073	0.788764
TGME49_205280	hypothetical protein	5162.5	-0.201002	0.112846	-1.78121	0.0748774	0.44577
TGME49_205290	serine/threonine specific protein phosphatase	1450.35	-0.283779	0.104681	-2.71088	0.00671046	0.115752
TGME49_205300	hypothetical protein	1123.44	-0.125046	0.101483	-1.23219	0.21788	0.650156
TGME49_205310		0.16016	-0.0044544	0.03101	-0.143644	0.885782	NA
TGME49_205320	hypothetical protein	7441.76	0.0163663	0.107849	0.151752	0.879382	0.966606
TGME49_205330	hypothetical protein	1930.42	-0.328469	0.108452	-3.0287	0.00245611	0.0584412
TGME49_205340	ribosomal protein RPS12	10075.1	-0.239792	0.142979	-1.67711	0.09352	0.485554
TGME49_205350	integral membrane protein, GNS1/SUR4 family protein, putative	5443.62	-0.324139	0.113258	-2.86195	0.00421046	0.0848975
TGME49_205360	hypothetical protein	3338.08	-0.295227	0.115436	-2.5575	0.0105429	0.15761
TGME49_205370	hypothetical protein	1181.5	-0.176585	0.118812	-1.48625	0.137212	0.560667
TGME49_205380	fructose-bisphospatase I	2829.42	0.0258728	0.0979756	0.264074	0.791723	0.943877
TGME49_205390	hypothetical protein	752.642	0.237936	0.156215	1.52313	0.127726	0.551502
TGME49_205398	DNA repair and recombination protein RAD54, putative	1.58601	-0.0592438	0.0720804	-0.821912	0.411127	NA
TGME49_205402	SNF2 family N-terminal domain-containing protein	0.518162	-0.00856271	0.0422886	-0.202483	0.839539	NA
TGME49_205410	RNA pseudouridine synthase superfamily protein	257.346	0.213952	0.139886	1.52947	0.126147	0.549196
TGME49_205420	aspartate-semialdehyde dehydrogenase	35.8457	-0.103447	0.178013	-0.581119	0.56116	0.870146
TGME49_205425	hypothetical protein	0.361352	0.00329515	0.0332966	0.0989635	0.921167	NA
TGME49_205430	isovaleryl-CoA dehydrogenase	1.01336	-0.0185064	0.0634317	-0.291753	0.770476	NA
TGME49_205440	CCT chaperonin gamma subunit	4667.9	-0.0561559	0.109603	-0.512359	0.608399	0.889189
TGME49_205450	hypothetical protein	26.4816	-0.0329461	0.177203	-0.185923	0.852505	0.961484
TGME49_205460	AN1 family Zinc finger domain-containing protein	937.09	-0.0960389	0.130852	-0.733951	0.462978	0.819928
TGME49_205470	translation elongation factor 2 family protein, putative	34781.3	-0.288501	0.124195	-2.32298	0.0201804	0.237341
TGME49_205480	IMC subcompartment protein ISP4	245.601	0.0262986	0.130681	0.201243	0.840509	0.958952
TGME49_205490	integral membrane protein, putative	4823.35	-0.171347	0.133777	-1.28084	0.200251	0.635842
TGME49_205500	hypothetical protein	1542.86	-0.0263701	0.104224	-0.253013	0.800258	0.94659
TGME49_205510	nucleolar protein 5, putative	2291.6	-0.234258	0.104179	-2.2486	0.0245377	0.262618
TGME49_205520	hypothetical protein	8.15382	-0.171411	0.135669	-1.26345	0.206426	0.64291
TGME49_205530	hypothetical protein	2.62033	-0.0292436	0.0976669	-0.299422	0.764618	NA
TGME49_205540	DEAD/DEAH box helicase domain-containing protein	1245.79	0.0369788	0.108482	0.340876	0.733197	0.926513
TGME49_205550	AGC kinase	762.098	0.0248516	0.119819	0.20741	0.83569	0.958388
TGME49_205558	NAC domain-containing protein	6138.84	-0.176794	0.102923	-1.71773	0.0858452	0.46771
TGME49_205562	hypothetical protein	1182.6	0.206812	0.120942	1.71001	0.0872641	0.469984
TGME49_205570	hypothetical protein	794.985	-0.138923	0.136819	-1.01537	0.309927	0.729195
TGME49_205580	nuclear factor NF4	1323.88	-0.189734	0.151344	-1.25366	0.209964	0.644773
TGME49_205590	hypothetical protein	2.3045	-0.052393	0.0749013	-0.699493	0.484244	NA
TGME49_205600	zinc finger, C3HC4 type (RING finger) domain-containing protein	607.469	0.0420558	0.119724	0.351273	0.725384	0.923968
TGME49_205615	hypothetical protein	1119.28	0.234294	0.150505	1.55672	0.119538	0.53972
TGME49_205625	hypothetical protein	523.808	0.190421	0.115097	1.65443	0.0980398	0.497255
TGME49_205630	hypothetical protein	95.1941	0.170443	0.168308	1.01269	0.31121	0.730169
TGME49_205640	hypothetical protein	2696.25	0.189123	0.134327	1.40792	0.159153	0.590613
TGME49_205650	AP2 domain transcription factor AP2VIIa-3	7131.33	-0.428141	0.109678	-3.90363	9.47607e-05	0.00443816
TGME49_205658	F5/8 type C domain-containing protein	5.94081	-0.120747	0.107132	-1.12708	0.259707	0.691584
TGME49_205662	LCCL domain-containing protein	12.4713	-0.00815852	0.156862	-0.0520107	0.95852	0.988711
TGME49_205670	SF-assemblin/beta giardin protein	2166.74	-0.00192883	0.136334	-0.0141478	0.988712	0.998747
TGME49_205680	hypothetical protein	2046.66	-0.224855	0.106691	-2.10753	0.035072	0.312893
TGME49_205690	hypothetical protein	1085.61	-0.0856607	0.130705	-0.655373	0.512228	0.845292
TGME49_205700	cyclophilin precursor	15741.6	-0.114528	0.123661	-0.926147	0.35437	0.75771
TGME49_205710	lysine-tRNA ligase	3579.52	-0.231913	0.128355	-1.80681	0.0707923	0.43902
TGME49_205720	Adenosine/AMP deaminase domain-containing protein	318.315	0.0840463	0.134691	0.623992	0.532633	0.854794
TGME49_205730	hypothetical protein	947.355	0.153681	0.13452	1.14244	0.253273	0.686034
TGME49_205740	hypothetical protein	2209.6	-0.13262	0.145516	-0.911378	0.362096	0.760577
TGME49_205750	histone deacetylase complex subunit Sin3	1047.42	-0.22317	0.120036	-1.8592	0.0629993	0.418304
TGME49_205760	membrane protein	0.153918	-0.0044544	0.03101	-0.143644	0.885782	NA
TGME49_205770	hypothetical protein	6.95925	-0.0263824	0.130679	-0.201886	0.840005	0.958896
TGME49_206290	hypothetical protein	13.9769	0.00395134	0.157596	0.0250725	0.979997	0.995828
TGME49_206300	hypothetical protein	554.825	-0.140368	0.114104	-1.23018	0.218631	0.651054
TGME49_206310	prenyltransferase, UbiA family protein	823.437	-0.026973	0.123485	-0.218431	0.827093	0.95663
TGME49_206320	hypothetical protein	3169.63	0.169018	0.107199	1.57667	0.114872	0.529555
TGME49_206330	PHD-finger domain-containing protein	1027.98	-0.0878729	0.137315	-0.639934	0.522215	0.850537
TGME49_206340	hypothetical protein	5152.55	-0.0253733	0.113672	-0.223214	0.823369	0.955604
TGME49_206350	ER-retrevial receptor Ter1p, putative	2440.66	-0.262422	0.130261	-2.01458	0.043949	0.353551
TGME49_206360	peptidyl-tRNA hydrolase domain-containing protein	875.79	0.0402491	0.118375	0.340013	0.733847	0.926543
TGME49_206380	hypothetical protein	1784.84	-0.139672	0.142772	-0.978286	0.327933	0.737599
TGME49_206390	hypothetical protein	604.576	0.203813	0.135879	1.49996	0.133624	0.558704
TGME49_206400	FAD binding domain of DNA photolyase domain-containing protein	153.638	0.140926	0.161599	0.872073	0.383168	0.770709
TGME49_206415	myosin K	1784.22	0.178944	0.0926817	1.93073	0.0535161	0.387888
TGME49_206430	formin FRM1	2975.43	0.185787	0.129499	1.43466	0.151383	0.577873
TGME49_206440	cpw-wpc domain-containing protein	10.0961	-0.0769849	0.147037	-0.523574	0.600575	0.887181
TGME49_206450	autophagy-related cysteine peptidase atg4, putative	6285.74	0.0506799	0.144557	0.350587	0.725898	0.923968
TGME49_206460	hypothetical protein	593.113	0.0573139	0.143952	0.398145	0.690524	0.914178
TGME49_206470	pyruvate dehydrogenase complex subunit PDH-E3II	6105.41	-0.0748853	0.0863926	-0.866802	0.38605	0.771014
TGME49_206480	hypothetical protein	2947.36	0.0393822	0.142913	0.275568	0.78288	0.941909
TGME49_206490	ICE family protease (caspase) p20 domain-containing protein	850.845	-0.0401182	0.124852	-0.321327	0.747963	0.93299
TGME49_206500	hypothetical protein	549.428	0.310297	0.136071	2.28041	0.0225831	0.248091
TGME49_206510	toxolysin TLN4	8676.19	-0.068414	0.153573	-0.445482	0.655971	0.907615
TGME49_206520	hypothetical protein	1.3162	0.00690801	0.0628803	0.10986	0.912521	NA
TGME49_206540	hypothetical protein	3584.55	-0.0108979	0.134066	-0.0812877	0.935213	0.984727
TGME49_206550	hypothetical protein	23.7776	0.0493466	0.163783	0.301292	0.763191	0.935501
TGME49_206560	EF hand domain-containing protein	0	NA	NA	NA	NA	NA
TGME49_206570	kinesin, putative	1.48946	-0.0661094	0.0720324	-0.917773	0.358738	NA
TGME49_206580	formin FRM2	1602.59	0.0540166	0.155811	0.34668	0.728832	0.925003
TGME49_206590	calcium-dependent protein kinase CDPK2A	3170.36	-0.187612	0.139997	-1.34011	0.180209	0.618241
TGME49_206600	sigma-70, region 3 protein	1685.14	0.13316	0.124677	1.06804	0.285501	0.712398
TGME49_206605	hypothetical protein	245.604	0.0584656	0.156274	0.374121	0.708314	0.920881
TGME49_206610	pyruvate dehydrogenase complex subunit PDH-E2	1958.86	-0.237715	0.106072	-2.24107	0.0250215	0.263673
TGME49_206620	hypothetical protein	2.08581	0.0600266	0.0722562	0.830747	0.406117	NA
TGME49_206630	hypothetical protein	1024.11	-0.250264	0.114712	-2.18168	0.0291329	0.284334
TGME49_206640	hypothetical protein	3574.83	0.0539801	0.133247	0.405113	0.685394	0.913944
TGME49_206650	zinc finger, c2h2 type domain-containing protein	9.50847	-0.203632	0.145821	-1.39646	0.162577	0.594401
TGME49_206660	hypothetical protein	11.0594	-0.0579947	0.136759	-0.424066	0.671518	0.911748
TGME49_206670	hypothetical protein	4731.04	0.0277275	0.118849	0.2333	0.815529	0.953081
TGME49_206680	hypothetical protein	537.712	0.256272	0.154333	1.66052	0.0968104	0.493726
TGME49_206690	glideosome-associated protein with multiple-membrane spans GAPM2B	2761.92	-0.259205	0.112509	-2.30387	0.0212299	0.242067
TGME49_206695	hypothetical protein	320.762	-0.206796	0.143192	-1.44419	0.148687	0.574546
TGME49_206700	hypothetical protein	398.759	0.26429	0.161446	1.63701	0.101628	0.503714
TGME49_206710	hypothetical protein	751.697	-0.219207	0.120327	-1.82177	0.0684904	0.433187
TGME49_206910	hypothetical protein	0	NA	NA	NA	NA	NA
TGME49_207005	SAG-related sequence SRS48Q	0.316201	0.00300127	0.0317897	0.0944101	0.924783	NA
TGME49_207010	SAG-related sequence SRS48K	0	NA	NA	NA	NA	NA
TGME49_207015	hypothetical protein	0	NA	NA	NA	NA	NA
TGME49_207020	hypothetical protein	261.297	0.167663	0.138069	1.21435	0.224615	0.658018
TGME49_207030	hypothetical protein	42.4862	-0.0359265	0.176992	-0.202983	0.839148	0.958582
TGME49_207040	hypothetical protein	426.695	0.308045	0.151647	2.03134	0.0422208	0.347922
TGME49_207050	hypothetical protein	2.62754	-0.0933549	0.0940369	-0.992748	0.320833	NA
TGME49_207060	ribonucleoside-diphosphate reductase small subunit	8305.41	-0.0419807	0.107486	-0.39057	0.696115	0.915778
TGME49_207065	hypothetical protein	444.826	0.108159	0.140498	0.769828	0.441402	0.809912
TGME49_207070	glycosyl transferase, putative	189.31	-0.0867122	0.150015	-0.578024	0.563248	0.871278
TGME49_207080	histone lysine acetyltransferase MYST-B	920.024	0.271876	0.162946	1.66851	0.0952153	0.488622
TGME49_207100	hypothetical protein	1307.9	0.157347	0.136448	1.15316	0.248843	0.684261
TGME49_207110	hypothetical protein	48.4528	0.126818	0.176803	0.717286	0.473198	0.823658
TGME49_207120	Sad1/UNC family protein	1102.07	0.0725075	0.148133	0.489475	0.624505	0.896287
TGME49_207130	SAG-related sequence SRS49A	3.11597	0.0161617	0.0947105	0.170643	0.864504	0.963353
TGME49_207140	SAG-related sequence SRS49B	210.522	0.146657	0.17488	0.838616	0.401685	0.78069
TGME49_207150	SAG-related sequence SRS49C	18.7557	0.0300649	0.12431	0.241855	0.808892	0.949624
TGME49_207160	SAG-related sequence SRS49D	23.3738	0.0191912	0.121409	0.15807	0.874401	0.966168
TGME49_207170	hypothetical protein	1772.08	-0.254744	0.158063	-1.61166	0.107035	0.514659
TGME49_207180	indole-3-glycerol phosphate synthase domain-containing protein	936.459	0.250463	0.106026	2.36229	0.0181625	0.223632
TGME49_207200	hypothetical protein	566.149	-0.0548815	0.144086	-0.380895	0.703281	0.918835
TGME49_207210	hypothetical protein	5.53416	0.0844545	0.122671	0.688463	0.491161	0.832483
TGME49_207230	hypothetical protein	1543.87	-0.122019	0.109285	-1.11653	0.264196	0.694885
TGME49_207240	hypothetical protein	3157.4	0.0791443	0.120049	0.659269	0.509723	0.844898
TGME49_207250	electron-transfer-flavoprotein, alpha polypeptide	9.53199	0.176475	0.130141	1.35603	0.175089	0.609436
TGME49_207350	hypothetical protein	1.64756	0.0636263	0.070572	0.90158	0.36728	NA
TGME49_207360	hypothetical protein	1.41448	-0.0430848	0.0597255	-0.721381	0.470675	NA
TGME49_207365		0	NA	NA	NA	NA	NA
TGME49_207370	hypothetical protein	5457.12	-0.213431	0.102108	-2.09025	0.0365956	0.322006
TGME49_207380		0.162283	0.0101638	0.03101	0.32776	0.743093	NA
TGME49_207390	coatomer protein complex, gamma sub-unit, putative	727.49	0.0253908	0.126023	0.201477	0.840326	0.958911
TGME49_207400	hypothetical protein	8904.62	-0.19783	0.137114	-1.44282	0.149071	0.574546
TGME49_207403	hypothetical protein	9.76351	-0.0883084	0.147652	-0.598086	0.549782	0.865103
TGME49_207407	hypothetical protein	0.985825	0.011907	0.0583244	0.204151	0.838236	NA
TGME49_207410	tetratricopeptide repeat-containing protein	14.6651	-0.0700777	0.152725	-0.458849	0.646342	0.903463
TGME49_207420	hypothetical protein	1040.57	-0.06958	0.117528	-0.59203	0.553831	0.865424
TGME49_207430	ATP-dependent RNA helicase DDX1, putative	1204.84	0.0356851	0.0983022	0.363014	0.716594	0.922224
TGME49_207440	ribosomal protein RPS4	20235.6	-0.284867	0.125312	-2.27325	0.023011	0.252268
TGME49_207450	DNA segment, Chr 10, Wayne State University 52, expressed family protein	1697.91	0.0958053	0.123611	0.775057	0.438306	0.807434
TGME49_207460	Rab5B protein	1103.45	0.186199	0.145298	1.2815	0.200017	0.635842
TGME49_207470	hypothetical protein	56.4594	0.32325	0.176962	1.82666	0.0677502	0.431456
TGME49_207480	GCC2 and GCC3 domain-containing protein	900.821	0.218978	0.159829	1.37008	0.170663	0.605718
TGME49_207590	protein phosphatase 2C domain-containing protein	475.131	-0.383583	0.136457	-2.81101	0.00493866	0.0939489
TGME49_207600	tubulin/FtsZ family, GTPase domain-containing protein	222.532	0.503059	0.152439	3.30008	0.00096659	0.0294352
TGME49_207610	rhoptry kinase family protein ROP36 (incomplete catalytic triad)	4.35434	-0.0441988	0.107643	-0.410607	0.681361	0.91356
TGME49_207620	pyridine nucleotide-disulfide oxidoreductase domain-containing protein	3813.91	-0.183427	0.123721	-1.48258	0.138186	0.56153
TGME49_207630	peptidyl-tRNA hydrolase domain-containing protein	314.041	-0.0697213	0.149476	-0.466437	0.640903	0.900929
TGME49_207640	isoleucyl-tRNA synthetase family protein	3404.95	-0.20814	0.116849	-1.78128	0.0748667	0.44577
TGME49_207650	OTU family cysteine protease	0.950713	-0.0352539	0.0520106	-0.677822	0.497885	NA
TGME49_207665	kinesin motor domain-containing protein	140.538	-0.156243	0.175364	-0.890963	0.372949	0.767932
TGME49_207680	suppressor of kinetochore protein 1, putative	2483.41	0.0881508	0.141372	0.623538	0.532931	0.854794
TGME49_207690	programmed cell death 5 protein	975.633	-0.0314192	0.129324	-0.24295	0.808044	0.949131
TGME49_207700	rhoptry kinase family protein ROP22 (incomplete catalytic triad)	42.8183	0.205199	0.178173	1.15169	0.24945	0.684946
TGME49_207710	phosphatidylinositol synthase, putative	678.612	0.153988	0.129657	1.18766	0.234966	0.668266
TGME49_207720	hypothetical protein	994.429	-0.298684	0.156263	-1.91142	0.0559505	0.395828
TGME49_207730	hypothetical protein	0.950644	0.048062	0.0528779	0.908925	0.36339	NA
TGME49_207740	hypothetical protein	1.07832	-0.0440794	0.055555	-0.793436	0.427524	NA
TGME49_207750	hypothetical protein	4367.96	-0.129811	0.151828	-0.85499	0.392557	0.775059
TGME49_207760	DnaJ C terminal region domain-containing protein	2583.24	-0.0402214	0.130675	-0.307797	0.758237	0.934565
TGME49_207770	PCI domain-containing protein	3348.26	-0.088185	0.156695	-0.562781	0.573584	0.876606
TGME49_207780	hypothetical protein	6.83153	-0.190495	0.132958	-1.43275	0.15193	0.578929
TGME49_207790	enkurin, putative	12.9416	-0.268828	0.157803	-1.70356	0.0884625	0.47402
TGME49_207800	hypothetical protein	667.931	0.00217647	0.107683	0.0202118	0.983874	0.997079
TGME49_207810		0	NA	NA	NA	NA	NA
TGME49_207820	cell-cycle-associated protein kinase MAPK, putative	5255.55	0.150026	0.105821	1.41773	0.156269	0.588124
TGME49_207830	MORN repeat-containing protein	1606.5	0.045697	0.153407	0.29788	0.765795	0.937449
TGME49_207840	ribosomal protein RPS17	12333.8	-0.224465	0.120275	-1.86627	0.0620034	0.415227
TGME49_207865	GCC2 and GCC3 domain-containing protein	11.0074	-0.0464617	0.152443	-0.304781	0.760533	0.934916
TGME49_207875	GCC2 and GCC3 domain-containing protein	5.40014	-0.0587639	0.110711	-0.530784	0.595568	0.885628
TGME49_207880	hypothetical protein	138.252	-0.0175751	0.157428	-0.111639	0.91111	0.977983
TGME49_207900	transcription initiation factor TFIIIB	1414.18	-0.0386041	0.137351	-0.281062	0.778663	0.940598
TGME49_207910	manganese resistance 1 protein, putative	797.86	0.166323	0.105701	1.57353	0.115597	0.530524
TGME49_207920	hypothetical protein	669.049	0.213201	0.141461	1.50714	0.131774	0.554366
TGME49_207930	phosphatidylethanolamine-binding protein	1376.31	-0.116686	0.122468	-0.952791	0.340696	0.74856
TGME49_207940	ribosomal protein S9, putative	601.708	-0.0501587	0.117457	-0.42704	0.66935	0.911492
TGME49_207950	hypothetical protein	906.661	-0.119421	0.120672	-0.989639	0.32235	0.73394
TGME49_207955	hypothetical protein	6.54387	0.00592325	0.122319	0.0484247	0.961378	0.988711
TGME49_207960	hypothetical protein	979.005	0.109882	0.118448	0.927677	0.353575	0.75771
TGME49_207965	hypothetical protein	2.7542	0.038777	0.0971162	0.399285	0.689683	NA
TGME49_207970	HEAT repeat-containing protein	86.2709	0.0559485	0.17608	0.317744	0.750679	0.933542
TGME49_207980	PIG-P protein	300.574	0.431115	0.146632	2.94012	0.00328086	0.0721086
TGME49_207990	ribosomal RNA large subunit methyltransferase J protein	1766.48	0.0960224	0.134956	0.711511	0.476767	0.826509
TGME49_208010	hypothetical protein	868.207	-0.0723108	0.119561	-0.604801	0.545311	0.86214
TGME49_208020	AP2 domain transcription factor AP2Ib-1	61.7794	0.19697	0.174998	1.12555	0.260355	0.692341
TGME49_208030	microneme protein MIC4	38367.6	0.0997622	0.119706	0.833396	0.404621	0.782183
TGME49_208040	aldo-keto reductase	703.551	0.182662	0.134014	1.36301	0.17288	0.607749
TGME49_208050	ABC transporter, putative	1224.77	0.0734151	0.151773	0.483716	0.628587	0.897016
TGME49_208070	inositol polyphosphate kinase	1499.23	0.0944173	0.127385	0.741196	0.458574	0.818883
TGME49_208080	hypothetical protein	63.1943	0.20194	0.177791	1.13583	0.256027	0.688967
TGME49_208090	5-formyltetrahydrofolate cyclo-ligase	215.186	0.0485904	0.136152	0.356882	0.72118	0.923307
TGME49_208200	PHD-finger domain-containing protein	1033.01	-0.168039	0.149081	-1.12716	0.259673	0.691584
TGME49_208300	hypothetical protein	1177.12	-0.0677274	0.125855	-0.538139	0.590481	0.884187
TGME49_208310	hypothetical protein	1069.63	-0.0421711	0.132454	-0.318382	0.750195	0.933329
TGME49_208320	polynucleotide kinase 3 phosphatase	715.393	-0.108626	0.118444	-0.917111	0.359085	0.759391
TGME49_208330	hypothetical protein	1.40862	0.0280676	0.0584889	0.479879	0.631314	NA
TGME49_208340	hypothetical protein	3269.61	0.113762	0.122673	0.927352	0.353744	0.75771
TGME49_208350	hypothetical protein	770.979	-0.108741	0.123095	-0.883392	0.377024	0.769437
TGME49_208360	hypothetical protein	574.191	0.0842913	0.114198	0.738114	0.460445	0.819646
TGME49_208370	myosin heavy chain, putative	11304.6	-0.0333141	0.11826	-0.281703	0.778172	0.940465
TGME49_208380	hypothetical protein	0	NA	NA	NA	NA	NA
TGME49_208390	hypothetical protein	707.943	0.00576328	0.12896	0.0446904	0.964354	0.989894
TGME49_208400	hypothetical protein	3259.24	0.149875	0.128383	1.16741	0.243045	0.678179
TGME49_208410	hypothetical protein	1042.1	0.156328	0.119949	1.30329	0.192477	0.63171
TGME49_208420	Sodium:neurotransmitter symporter family protein	2113.29	-0.181115	0.143901	-1.25861	0.208171	0.644547
TGME49_208430	serine proteinase inhibitor PI-2, putative	398.407	-0.181457	0.139363	-1.30204	0.192901	0.63171
TGME49_208440	hypothetical protein	2509.18	-0.091958	0.124725	-0.737287	0.460948	0.819646
TGME49_208450	protease inhibitor PI2	6483.74	-0.175407	0.123544	-1.41979	0.155668	0.587127
TGME49_208460		0	NA	NA	NA	NA	NA
TGME49_208470		0	NA	NA	NA	NA	NA
TGME49_208480		0	NA	NA	NA	NA	NA
TGME49_208490	hypothetical protein	1168.74	0.161417	0.123429	1.30777	0.19095	0.629709
TGME49_208500	protein phosphatase 2C domain-containing protein	3259.94	0.118972	0.130798	0.909586	0.363041	0.76088
TGME49_208510	hypothetical protein	1084.28	-0.0772046	0.13417	-0.575425	0.565004	0.871956
TGME49_208530	nicotinate phosphoribosyltransferase	2522	0.33859	0.106003	3.19416	0.00140237	0.0394584
TGME49_208540	DEAD/DEAH box helicase domain-containing protein	940.356	-0.0485229	0.135552	-0.357964	0.72037	0.923155
TGME49_208550	hypothetical protein	1881.31	-0.0435268	0.110801	-0.392836	0.69444	0.914972
TGME49_208560	carrier superfamily protein	1856.57	-0.0645248	0.121669	-0.530329	0.595884	0.885628
TGME49_208570	ubiquitin conjugating enzyme E2, putative	6229.94	0.0692991	0.138671	0.499739	0.617259	0.892749
TGME49_208580	DNA ligase 1, putative	1899.49	0.151281	0.139566	1.08393	0.278394	0.707457
TGME49_208590	vacuolar ATP synthase subunit 54kD, putative	2388.88	0.120391	0.098326	1.22441	0.220799	0.65409
TGME49_208710	DNA/RNA non-specific endonuclease	690.474	0.343811	0.145751	2.3589	0.0183293	0.22531
TGME49_208718	protein tyrosine phosphatase type IVA A, putative	2999	-0.0299464	0.11087	-0.270103	0.787081	0.943877
TGME49_208722	hypothetical protein	899.284	-0.101286	0.151138	-0.670159	0.502757	0.837628
TGME49_208730	microneme protein, putative	2693.36	-0.18759	0.168408	-1.1139	0.265322	0.696236
TGME49_208740	microneme protein, putative	1127.04	-0.438429	0.127723	-3.43265	0.000597724	0.0201053
TGME49_208750	RWD domain-containing protein	1439.54	0.120581	0.127925	0.942591	0.34589	0.752436
TGME49_208760	hypothetical protein	24.8334	-0.128574	0.175338	-0.733293	0.46338	0.819928
TGME49_208770	hypothetical protein	1.12213	-0.0351753	0.067112	-0.524128	0.60019	NA
TGME49_208780	ubiquitin-conjugating enzyme subfamily protein	994.704	0.1831	0.145725	1.25647	0.208944	0.644621
TGME49_208790	MC family transporter, putative	2657.22	0.43641	0.111112	3.92767	8.57723e-05	0.00414406
TGME49_208800	mediator complex subunit MED18	1845.15	0.583857	0.12216	4.77943	1.75794e-06	0.000144542
TGME49_208810	hypothetical protein	4.91773	0.0646523	0.121328	0.532871	0.594123	0.884891
TGME49_208820	1-deoxy-D-xylulose-5-phosphate synthase	657.278	-0.179978	0.113193	-1.59001	0.111832	0.524325
TGME49_208830	hypothetical protein	15345.2	-0.132333	0.13406	-0.98712	0.323584	0.734563
TGME49_208842	DEAD/DEAH box helicase domain-containing protein	7476.15	0.177874	0.125604	1.41615	0.156733	0.589041
TGME49_208850	SAG-related sequence SRS11	412.65	-0.472536	0.150636	-3.13694	0.00170722	0.0452811
TGME49_208910	hypothetical protein	2017.43	-0.045147	0.165479	-0.272826	0.784987	0.943177
TGME49_208970	RNA recognition motif-containing protein	3183.57	-0.0151448	0.114837	-0.13188	0.895079	0.972198
TGME49_208980	hypothetical protein	383.452	0.0236421	0.124716	0.189568	0.849648	0.960548
TGME49_208990	hypothetical protein	559.949	0.024069	0.123624	0.194695	0.845632	0.959619
TGME49_209000	HECT-domain (ubiquitin-transferase) domain-containing protein	2886.43	-0.231616	0.131661	-1.75918	0.078547	0.453773
TGME49_209005	hypothetical protein	0.162283	0.0101638	0.03101	0.32776	0.743093	NA
TGME49_209010	elongation factor TS protein	433.307	-0.0324428	0.162214	-0.2	0.841481	0.959028
TGME49_209020	hypothetical protein	375.814	0.235107	0.133206	1.76499	0.0775661	0.451409
TGME49_209030	actin ACT1	73618.3	-0.19902	0.13595	-1.46392	0.143215	0.564974
TGME49_209040	hypothetical protein	0	NA	NA	NA	NA	NA
TGME49_209045	hypothetical protein	2.48861	0.00971206	0.085441	0.11367	0.9095	NA
TGME49_209050	Tyrosine kinase-like (TKL) protein	1947.65	-0.194875	0.113962	-1.71001	0.0872646	0.469984
TGME49_209060	thrombospondin type 1 domain-containing protein	1706.13	0.229529	0.117314	1.95653	0.0504023	0.377527
TGME49_209070	hypothetical protein	1811.4	0.218488	0.146468	1.49171	0.135774	0.560215
TGME49_209080	transport protein particle (trapp) component, bet3 protein	929.308	0.138319	0.109144	1.26731	0.205043	0.641584
TGME49_209090	proteasome maturation factor ump1 protein	573.995	-0.190845	0.1641	-1.16298	0.244838	0.679917
TGME49_209095	hypothetical protein	789.772	0.263332	0.174192	1.51173	0.130602	0.554194
TGME49_209100	PUB domain-containing protein	1378.14	0.171873	0.101187	1.69857	0.0893997	0.47697
TGME49_209108	hypothetical protein	486.497	0.212342	0.155708	1.36372	0.172656	0.607749
TGME49_209112	hypothetical protein	84.8661	-0.0672083	0.163529	-0.410987	0.681082	0.91356
TGME49_209120	hypothetical protein	403.682	-0.147228	0.136723	-1.07684	0.281554	0.71027
TGME49_209130	regulator of chromosome condensation (RCC1) repeat-containing protein	644.172	0.404744	0.115014	3.51909	0.000433029	0.0159424
TGME49_209140	anti-silencing protein, ASF1 family protein	1131.68	0.106294	0.12564	0.846019	0.397542	0.777434
TGME49_209150	non-proton pumping type-II NADH dehydrogenase I	2225.21	-0.00614201	0.100243	-0.0612711	0.951143	0.986746
TGME49_209160	myristoyl CoA:protein N-myristoyltransferase	2530.31	0.260024	0.122472	2.12313	0.0337426	0.306374
TGME49_209170	hypothetical protein	1538.61	-0.319037	0.118469	-2.693	0.00708116	0.120185
TGME49_209180	PAN domain-containing protein	39.9234	0.441937	0.17841	2.47709	0.0132459	0.183557
TGME49_209190	ABC transporter transmembrane region domain-containing protein	990.53	0.105449	0.111194	0.948335	0.342959	0.751133
TGME49_209200	hypothetical protein	1415.28	-0.24142	0.118229	-2.04196	0.041155	0.342959
TGME49_209210	hypothetical protein	2411.74	0.173146	0.129309	1.33901	0.180568	0.618327
TGME49_209230		0.944747	0.0432155	0.0522424	0.827211	0.408118	NA
TGME49_209240	RNA methyltransferase	442.858	-0.0436268	0.122975	-0.354762	0.722768	0.923586
TGME49_209250	hypothetical protein	7282.66	-0.343105	0.0903531	-3.79737	0.000146237	0.00647853
TGME49_209260	cytochrome c oxidase subunit, putative	5781.96	-0.134162	0.123492	-1.0864	0.277301	0.707109
TGME49_209270	hypothetical protein	736.593	0.140523	0.132489	1.06064	0.288852	0.715376
TGME49_209280	hypothetical protein	1744.77	0.243803	0.153764	1.58557	0.112838	0.526199
TGME49_209290	ribosomal protein RPS28	13224.1	-0.209548	0.132189	-1.58522	0.112917	0.526199
TGME49_209300	WD domain, G-beta repeat-containing protein	16.8379	0.0171564	0.169216	0.101388	0.919243	0.98102
TGME49_209410	hypothetical protein	8.54809	0.0703747	0.147106	0.478395	0.632369	0.898609
TGME49_209420	hypothetical protein	3789.72	-0.148806	0.0885109	-1.68122	0.0927205	0.484679
TGME49_209430	40S ribosomal protein S4, putative	1124.34	0.104087	0.131891	0.789188	0.430002	0.803338
TGME49_209440	hypothetical protein	2591.12	-0.0553896	0.146819	-0.377264	0.705977	0.920265
TGME49_209450	TLD protein	2620.93	-0.103426	0.119273	-0.867144	0.385863	0.771014
TGME49_209460	hypothetical protein	296.374	0.104879	0.134098	0.782114	0.434148	0.806399
TGME49_209470	hypothetical protein	1.74741	-0.00432293	0.0609897	-0.0708798	0.943493	NA
TGME49_209480	hypothetical protein	0.207434	0.0101638	0.03101	0.32776	0.743093	NA
TGME49_209485	hypothetical protein	0.307836	-0.0117635	0.03101	-0.379346	0.704431	NA
TGME49_209490	hypothetical protein	915.03	-0.0199347	0.125701	-0.158588	0.873993	0.966168
TGME49_209500	hypothetical protein	3240.74	-0.145293	0.137509	-1.05661	0.29069	0.715389
TGME49_209510	hypothetical protein	1.24885	-0.0175593	0.0626644	-0.280212	0.779315	NA
TGME49_209515	hypothetical protein	0.207434	0.0101638	0.03101	0.32776	0.743093	NA
TGME49_209520	WD domain, G-beta repeat-containing protein	1345.78	0.105724	0.137755	0.767479	0.442797	0.810662
TGME49_209530	hypothetical protein	312.333	0.0744395	0.149092	0.499287	0.617577	0.892749
TGME49_209540	hypothetical protein	413.939	0.152695	0.134482	1.13543	0.256193	0.689142
TGME49_209550	hypothetical protein	377.876	0.238121	0.144295	1.65023	0.0988953	0.499813
TGME49_209560	hypothetical protein	0	NA	NA	NA	NA	NA
TGME49_209570	suppressor of mitotic defects protein	698.001	0.0587748	0.106352	0.552642	0.580508	0.87856
TGME49_209580	RNA methylase family UPF0020 protein	863.382	-0.111589	0.118945	-0.938163	0.34816	0.754875
TGME49_209583	hypothetical protein	0	NA	NA	NA	NA	NA
TGME49_209585	hypothetical protein	1.85108	-0.0255398	0.0831094	-0.307303	0.758612	NA
TGME49_209590	hypothetical protein	0.470119	-0.00627795	0.0358546	-0.175095	0.861005	NA
TGME49_209600	hypothetical protein	7904.17	-0.0982338	0.129608	-0.757932	0.448492	0.813242
TGME49_209610	oocyst wall protein OWP2	1040.02	-0.200946	0.115826	-1.7349	0.0827585	0.463534
TGME49_209620	eukaryotic aspartyl protease superfamily protein	3.99084	-0.0492713	0.10416	-0.473035	0.636188	0.899303
TGME49_209630	hypothetical protein	527.796	0.173163	0.117296	1.47629	0.139866	0.563424
TGME49_209640	hypothetical protein	236.928	0.337013	0.16279	2.07023	0.0384312	0.32992
TGME49_209650	RNA-directed DNA polymerase	1186.06	0.21099	0.144152	1.46366	0.143287	0.564974
TGME49_209670	hypothetical protein	178.357	0.342436	0.17401	1.96791	0.0490778	0.371424
TGME49_209680	hypothetical protein	596.197	-0.0857961	0.134808	-0.63643	0.524496	0.851717
TGME49_209690	small nuclear ribonucleoprotein	1194.36	0.0171125	0.105786	0.161765	0.871491	0.965409
TGME49_209700	hypothetical protein	835.618	0.0117492	0.128439	0.0914772	0.927113	0.98388
TGME49_209705	hypothetical protein	6.5385	0.0779549	0.133101	0.585682	0.558089	0.867614
TGME49_209710	ribosomal protein RPL28	1123.99	0.163762	0.109814	1.49127	0.13589	0.560215
TGME49_209720	hypothetical protein	1909.58	-0.0425746	0.13005	-0.32737	0.743388	0.931784
TGME49_209730	hypothetical protein	1051.91	-0.0785597	0.108092	-0.726789	0.467356	0.821564
TGME49_209740	hypothetical protein	572.987	-0.0555682	0.120472	-0.461255	0.644615	0.903234
TGME49_209755	hypothetical protein	44.402	0.203378	0.154135	1.31948	0.187009	0.628269
TGME49_209770	helicase, putative	477.268	0.118553	0.161542	0.733883	0.46302	0.819928
TGME49_209780	hypothetical protein	58.1212	0.119851	0.178262	0.672332	0.501372	0.837198
TGME49_209790	radical SAM domain-containing protein	567.794	0.0192879	0.128175	0.15048	0.880386	0.966606
TGME49_209800	formate/nitrite transporter protein	2674.51	-0.294428	0.148429	-1.98362	0.047298	0.364209
TGME49_209810	hypothetical protein	0.619458	-0.0166102	0.0452589	-0.367004	0.713616	NA
TGME49_209820	syntaxin protein	322.774	0.203655	0.149323	1.36385	0.172614	0.607749
TGME49_209830	myosin heavy chain, putative	144.377	0.176265	0.164926	1.06875	0.285183	0.712398
TGME49_209850	RNA recognition motif-containing protein	4293.27	0.252493	0.169678	1.48807	0.136733	0.560667
TGME49_209860	SRP40, C-terminal domain-containing protein	398.837	0.132945	0.146265	0.908928	0.363388	0.760915
TGME49_209870	HAD hydrolase, family IIA protein	685.577	0.272072	0.13272	2.04996	0.0403681	0.339459
TGME49_209880	glutamic acid-rcih protein, putative	2696.99	0.0445647	0.118569	0.375854	0.707025	0.920476
TGME49_209890	hypothetical protein	3264.78	-0.104655	0.127727	-0.819364	0.412579	0.788764
TGME49_209900	hypothetical protein	755.245	0.120714	0.117023	1.03154	0.302288	0.722576
TGME49_209910	histone H2Bv	12210.7	-0.0173027	0.140622	-0.123044	0.902072	0.973648
TGME49_209920	PAN domain-containing protein	2.02639	0.0457704	0.0810211	0.564919	0.572129	NA
TGME49_209930	hypothetical protein	460.268	-0.0763084	0.14402	-0.529844	0.59622	0.885949
TGME49_209940	transporter/permease protein	527.83	-0.0252394	0.142178	-0.177519	0.859101	0.962078
TGME49_209945	hypothetical protein	629.075	-0.306959	0.143976	-2.13201	0.033006	0.302283
TGME49_209950	thioredoxin, putative	7015.24	-0.096233	0.104714	-0.919007	0.358092	0.758753
TGME49_209960	glycosyltransferase	1766.85	0.0438517	0.132564	0.330797	0.740798	0.930556
TGME49_209970	Spc97 / Spc98 family protein	1263.28	0.226841	0.125261	1.81095	0.0701489	0.437323
TGME49_209985	cAMP-dependent protein kinase	138.174	-1.05379	0.17852	-5.90291	3.57139e-09	5.62304e-07
TGME49_210095	hypothetical protein	0.575534	-0.0337031	0.0392758	-0.858113	0.39083	NA
TGME49_210100	hypothetical protein	0.162283	0.0101638	0.03101	0.32776	0.743093	NA
TGME49_210210	hypothetical protein	0.768374	0.0154088	0.0482833	0.319134	0.749625	NA
TGME49_210220	hypothetical protein	160.889	0.0861309	0.160349	0.537145	0.591167	0.884187
TGME49_210230	hypothetical protein	1297.01	0.0930186	0.107354	0.866463	0.386236	0.771014
TGME49_210235	hypothetical protein	44.8504	-0.117977	0.155036	-0.760969	0.446676	0.812853
TGME49_210245	hypothetical protein	100.929	-0.0970838	0.125206	-0.77539	0.438109	0.807434
TGME49_210255	hypothetical protein	1816.81	-0.284542	0.126229	-2.25418	0.0241851	0.260889
TGME49_210260	NAD-dependent glycerol-3-phosphate dehydrogenase	42.2042	-0.0757007	0.172215	-0.439571	0.660248	0.908457
TGME49_210270	hypothetical protein	1775.66	-0.280289	0.100227	-2.79654	0.0051653	0.0973541
TGME49_210280	PEK kinase	1236.14	0.145755	0.136116	1.07081	0.284254	0.711954
TGME49_210300	hypothetical protein	3464.07	0.282195	0.109542	2.57613	0.00999122	0.15216
TGME49_210310	hypothetical protein	622.747	-0.177577	0.141037	-1.25908	0.208	0.644547
TGME49_210320	SAG-related sequence SRS37A	26.5179	-0.2104	0.17055	-1.23366	0.217329	0.650156
TGME49_210330	SAG-related sequence SRS37B	2.04241	-0.0409236	0.0790502	-0.517691	0.604674	NA
TGME49_210345	hypothetical protein	861.074	0.00577618	0.122988	0.0469655	0.962541	0.989011
TGME49_210360	DEAD (Asp-Glu-Ala-Asp) box polypeptide 41 family protein	947.029	0.127808	0.13628	0.937832	0.348331	0.755023
TGME49_210370	hypothetical protein	6233.76	-0.0872932	0.121496	-0.718488	0.472456	0.823658
TGME49_210380	hypothetical protein	1813.88	-0.0377113	0.128521	-0.293424	0.769198	0.93882
TGME49_210390	WD domain, G-beta repeat-containing protein	446.689	0.143746	0.14077	1.02115	0.307185	0.727004
TGME49_210400	hypothetical protein	40.0861	0.0250715	0.163941	0.15293	0.878454	0.966606
TGME49_210408	HMG (high mobility group) box domain-containing protein	18014.9	-0.0297237	0.144574	-0.205594	0.837108	0.958388
TGME49_210412	hypothetical protein	261.673	-0.271154	0.137229	-1.97591	0.0481645	0.366889
TGME49_210420	hypothetical protein	1204.08	-0.364329	0.110001	-3.31206	0.00092613	0.0285434
TGME49_210430	DnaJ domain-containing protein	3552.26	0.280974	0.135862	2.06808	0.0386327	0.330882
TGME49_210440	polynucleotide adenylyltransferase	1055.41	0.0283641	0.123014	0.230576	0.817644	0.953109
TGME49_210450	hypothetical protein	71.4648	-0.406466	0.177172	-2.29419	0.0217797	0.244138
TGME49_210460	hypothetical protein	0	NA	NA	NA	NA	NA
TGME49_210470	hypothetical protein	0.622809	-0.0164581	0.0453479	-0.362929	0.716658	NA
TGME49_210478	hypothetical protein	4.69472	0.0636664	0.115585	0.550817	0.581759	0.879039
TGME49_210482	hypothetical protein	2.50937	0.0836765	0.0915017	0.91448	0.360465	NA
TGME49_210490	hypothetical protein	1170.23	-0.0264325	0.10934	-0.241746	0.808977	0.949624
TGME49_210600	KRUF family protein	3.37996	0.0501222	0.0886766	0.565225	0.571921	0.875691
TGME49_210678	OTU family cysteine protease	0.589361	-0.0337106	0.0390904	-0.862377	0.38848	NA
TGME49_210682	hypothetical protein	12.0368	-0.149113	0.144523	-1.03176	0.302185	0.722576
TGME49_210690	ribosomal protein RPS6	27486.1	-0.150655	0.115908	-1.29979	0.193674	0.631915
TGME49_210700	hypothetical protein	4016.68	0.0380622	0.148782	0.255826	0.798085	0.945874
TGME49_210715	hypothetical protein	238.327	0.263601	0.147019	1.79297	0.0729771	0.441132
TGME49_210730	ATP-dependent hsl protease ATP-binding subunit hslU, putative	861.667	-0.0986926	0.122633	-0.80478	0.420947	0.79555
TGME49_210740	hypothetical protein	4.76038	0.116317	0.117428	0.990534	0.321913	0.733763
TGME49_210750	Ferredoxin-fold anticodon binding domain-containing protein	694.335	0.0345495	0.123161	0.280524	0.779076	0.940751
TGME49_210760	glutamine amidotransferase-related, putative	793.211	-0.112756	0.128881	-0.87488	0.381639	0.770709
TGME49_210770	hypothetical protein	208.825	0.16298	0.152176	1.071	0.284171	0.711954
TGME49_210778	hemimethylated DNA binding domain-containing protein	1573.67	0.0925825	0.113841	0.81326	0.416069	0.7919
TGME49_210781	ubiquitin carboxyl-terminal hydrolase	1372.71	-0.00185042	0.175011	-0.0105732	0.991564	0.998837
TGME49_210783	hypothetical protein	0.642877	-0.0174709	0.0457232	-0.382102	0.702386	NA
TGME49_210787	Erv1 / Alr family protein	257.416	-0.0752665	0.154253	-0.487942	0.625591	0.896287
TGME49_210790	dihydroorotate dehydrogenase reveal, putative	971.398	-0.255703	0.126256	-2.02528	0.0428391	0.350287
TGME49_210800	activator of hsp90 ATPase, putative	818.428	-0.0946322	0.121068	-0.781646	0.434422	0.806707
TGME49_210810	hypothetical protein	1431.56	-0.0756957	0.124532	-0.607841	0.543293	0.861076
TGME49_210815	hypothetical protein	0.153918	-0.0044544	0.03101	-0.143644	0.885782	NA
TGME49_210820	hypothetical protein	2158.81	-0.0446088	0.115793	-0.385247	0.700054	0.917372
TGME49_210830	RIO1 family protein	721.051	0.162161	0.145377	1.11545	0.264658	0.695479
TGME49_210840	arginyl-tRNA synthetase family protein	2512.6	-0.0826718	0.101019	-0.818378	0.413142	0.788764
TGME49_210950	oocyst wall protein	6.64088	-0.127495	0.125559	-1.01542	0.309907	0.729195
TGME49_210960	replication factor C subunit 4, putative	1024.21	0.136491	0.129965	1.05021	0.293621	0.716811
TGME49_210970	hypothetical protein	0	NA	NA	NA	NA	NA
TGME49_210975	hypothetical protein	126.095	-0.15396	0.17615	-0.874026	0.382104	0.770709
TGME49_210980	alternative splicing type 3 and, putative	3042.95	0.187864	0.149157	1.25951	0.207847	0.644547
TGME49_210990	hypothetical protein	3.15232	-0.0492978	0.0946119	-0.521053	0.60233	0.887181
TGME49_211000	hypothetical protein	31.9876	-0.00246075	0.178244	-0.0138055	0.988985	0.998747
TGME49_211010	hypothetical protein	5727.63	0.252942	0.173235	1.46011	0.14426	0.566167
TGME49_211015	hypothetical protein	888.629	0.271333	0.176287	1.53915	0.123767	0.545077
TGME49_211020	RNA recognition motif-containing protein	809.026	-0.0595769	0.14265	-0.417643	0.676208	0.912155
TGME49_211030	hypothetical protein	6661.95	0.267772	0.159226	1.68171	0.0926248	0.484679
TGME49_211040	Sec61beta family protein	3042.2	-0.0839967	0.135016	-0.622126	0.533859	0.855378
TGME49_211050	ATPase, AAA family protein	1.74494	-0.0578009	0.0840761	-0.687484	0.491778	NA
TGME49_211060	hypothetical protein	0	NA	NA	NA	NA	NA
TGME49_211070	hypothetical protein	0	NA	NA	NA	NA	NA
TGME49_211080	hypothetical protein	0	NA	NA	NA	NA	NA
TGME49_211090	aminotransferase, class V superfamily protein	1636.78	0.16777	0.107566	1.55969	0.118833	0.538826
TGME49_211150	hypothetical protein	1665.95	0.267646	0.119857	2.23305	0.0255455	0.266625
TGME49_211220	hypothetical protein	1056.93	0.169785	0.155702	1.09045	0.275515	0.705098
TGME49_211230	eukaryotic initiation factor-2B, alpha subunit, putative	2233.63	0.0732073	0.0981141	0.746144	0.45558	0.81747
TGME49_211240	peptidyl-tRNA hydrolase, putative	601.955	0.24761	0.164285	1.5072	0.131759	0.554366
TGME49_211250	hypothetical protein	2966.96	0.12127	0.115035	1.0542	0.29179	0.716291
TGME49_211260	rhoptry kinase family protein ROP26 (incomplete catalytic triad)	6501.68	-0.0605347	0.135142	-0.447935	0.6542	0.906883
TGME49_211270	sushi domain (scr repeat) domain-containing protein	227.96	0.146406	0.14141	1.03533	0.300515	0.721548
TGME49_211280	hypothetical protein	54.9833	-0.646588	0.177848	-3.63563	0.000277307	0.0110327
TGME49_211290	rhoptry protein ROP15	7833.26	-0.257574	0.131348	-1.96101	0.0498784	0.375866
TGME49_211300	DUF74 family protein, putative	432.046	0.00269712	0.131581	0.0204978	0.983646	0.997079
TGME49_211310	hypothetical protein	1129.52	0.0431424	0.102963	0.419006	0.675211	0.912155
TGME49_211320	hypothetical protein	21.8806	-0.0968277	0.169338	-0.571802	0.567456	0.874048
TGME49_211330	methionine aminopeptidase	1930.96	-0.0358405	0.14483	-0.247467	0.804547	0.948637
TGME49_211340	hypothetical protein	2488.23	0.155993	0.150386	1.03728	0.299603	0.720828
TGME49_211350	CBS domain-containing protein	2062.76	-0.0460745	0.127879	-0.360298	0.718624	0.922832
TGME49_211360	hypothetical protein	10.594	-0.110543	0.154138	-0.71717	0.473269	0.823658
TGME49_211370	tetratricopeptide repeat-containing protein	1.41898	0.0103975	0.0634284	0.163925	0.86979	NA
TGME49_211380	hypothetical protein	0	NA	NA	NA	NA	NA
TGME49_211385	hypothetical protein	0.663382	0.00789137	0.040345	0.195597	0.844925	NA
TGME49_211390	hypothetical protein	370.947	-0.00867477	0.120664	-0.0718921	0.942688	0.985136
TGME49_211400	DEAD/DEAH box helicase domain-containing protein	697.351	0.189913	0.148207	1.28141	0.200051	0.635842
TGME49_211410	translation initiation factor sui1 protein	1221.28	0.0475447	0.111492	0.426441	0.669787	0.911492
TGME49_211420	RNA recognition motif-containing protein	7852.67	0.0890348	0.113743	0.782769	0.433763	0.806162
TGME49_211430	leucine rich repeat-containing protein	16.5111	-0.190911	0.164572	-1.16005	0.24603	0.681997
TGME49_211440	hypothetical protein	1552.29	0.0310215	0.128185	0.242006	0.808775	0.949624
TGME49_211450	hypothetical protein	991.402	0.253645	0.155185	1.63446	0.102161	0.504669
TGME49_211460	hypothetical protein	6321.41	-0.199661	0.0936216	-2.13264	0.0329543	0.302183
TGME49_211470	Fcf2 pre-rRNA processing protein	173.326	0.16795	0.148171	1.13349	0.257008	0.689328
TGME49_211480	GTP-binding protein engA, putative	843.23	0.0590636	0.124073	0.47604	0.634046	0.899019
TGME49_211600	hypothetical protein	2951.71	-0.0432055	0.103457	-0.417616	0.676228	0.912155
TGME49_211610	hypothetical protein	1928.65	0.0218821	0.119679	0.182839	0.854924	0.961787
TGME49_211630	hypothetical protein	14029.6	0.234682	0.169614	1.38362	0.166474	0.599039
TGME49_211640	hypothetical protein	1636.26	-0.000556	0.113347	-0.00490528	0.996086	0.999437
TGME49_211650	hypothetical protein	1117.73	-0.221591	0.128566	-1.72356	0.0847878	0.466373
TGME49_211660	hypothetical protein	151.272	0.0982827	0.162838	0.60356	0.546136	0.86214
TGME49_211670	S1 RNA binding domain-containing protein	1735.65	0.615317	0.145091	4.24089	2.22633e-05	0.00133012
TGME49_211675	hypothetical protein	9.66487	-0.0202479	0.13415	-0.150935	0.880027	0.966606
TGME49_211680	protein disulfide isomerase	29381.1	-0.1901	0.136939	-1.38821	0.165073	0.59711
TGME49_211690	AAA family protein	2397.79	0.010508	0.103591	0.101438	0.919203	0.98102
TGME49_211695	hypothetical protein	251.616	0.346995	0.157046	2.20951	0.0271391	0.274357
TGME49_211700	hypothetical protein	1778.62	0.106453	0.147025	0.724049	0.469035	0.822482
TGME49_211710	TB2/DP1, HVA22 family protein	4322.99	0.154232	0.136651	1.12866	0.259041	0.691558
TGME49_211720	AP2 domain transcription factor AP2IV-5	9368.99	-0.217342	0.140162	-1.55065	0.120985	0.541942
TGME49_211730	histone lysine methyltransferase SET8	3641.45	0.133962	0.0968656	1.38297	0.166675	0.599318
TGME49_211850	hypothetical protein	1745.38	-0.0185102	0.0986548	-0.187626	0.85117	0.961484
TGME49_211860	hypothetical protein	1521.32	-0.00117325	0.107666	-0.0108971	0.991306	0.998837
TGME49_211870	LSU ribosomal protein L18P, putative	456.607	-0.044067	0.138854	-0.317362	0.750969	0.933542
TGME49_211880	hypothetical protein	107.022	-0.101311	0.171956	-0.589169	0.555748	0.866355
TGME49_211890	RAP domain-containing protein	2240.26	0.436411	0.104898	4.16032	3.17801e-05	0.00174862
TGME49_211910	kinesin-related protein 3A, putative	0	NA	NA	NA	NA	NA
TGME49_211920	hypothetical protein	0.622303	0.0266191	0.0337145	0.789544	0.429794	NA
TGME49_212030	hypothetical protein	0	NA	NA	NA	NA	NA
TGME49_212045	hypothetical protein	0.28989	0.00285472	0.03101	0.0920582	0.926652	NA
TGME49_212060	hypothetical protein	0	NA	NA	NA	NA	NA
TGME49_212075	hypothetical protein	0.577657	-0.0183161	0.0442127	-0.414271	0.678675	NA
TGME49_212090	hypothetical protein	1254.01	-0.114206	0.104944	-1.08826	0.276482	0.70587
TGME49_212100	ThiF family protein	516.41	0.166227	0.145158	1.14515	0.252147	0.686034
TGME49_212110	histone lysine demethylase JMJD5	277.097	0.348275	0.145442	2.39459	0.016639	0.211561
TGME49_212130	phospholipase, patatin family protein	1364.54	-0.193122	0.112327	-1.71928	0.0855641	0.467117
TGME49_212140	hypothetical protein	1984.73	0.350348	0.125705	2.78706	0.0053189	0.0983997
TGME49_212145	hypothetical protein	31.5444	0.138177	0.178382	0.774614	0.438568	0.807579
TGME49_212150	hypothetical protein	701.294	0.145686	0.137381	1.06046	0.288937	0.715376
TGME49_212160	hypothetical protein	218.459	-0.186268	0.163123	-1.14189	0.253501	0.686034
TGME49_212170	GIY-YIG catalytic domain-containing protein	966.156	0.445239	0.147158	3.02558	0.00248154	0.0588571
TGME49_212180	hypothetical protein	14.9148	-0.0117145	0.16475	-0.0711047	0.943314	0.985136
TGME49_212190	RNA recognition motif-containing protein	2808.03	0.167834	0.120558	1.39214	0.163879	0.595538
TGME49_212200	hypothetical protein	939.699	-0.0506176	0.156889	-0.322633	0.746973	0.932879
TGME49_212210	hypothetical protein	2178.04	-0.166231	0.0988587	-1.6815	0.092665	0.484679
TGME49_212220	hypothetical protein	4097.39	-0.0651772	0.101503	-0.642119	0.520796	0.849198
TGME49_212230		0	NA	NA	NA	NA	NA
TGME49_212240	beta-1 tubulin, putative	2.27756	-0.0690772	0.0899239	-0.768174	0.442384	NA
TGME49_212250	XPG N-terminal domain-containing protein	3280.07	-0.12524	0.104706	-1.19611	0.231654	0.66508
TGME49_212260	Sjogren's syndrome/scleroderma autoantigen 1 (Autoantigen p27) protein	1607.11	-0.140894	0.10075	-1.39845	0.161978	0.593419
TGME49_212270	hypothetical protein	11156.9	-0.1002	0.112599	-0.889884	0.373528	0.767932
TGME49_212275	hypothetical protein	33.0572	0.0476358	0.178533	0.266818	0.789609	0.943877
TGME49_212280	hypothetical protein	39.366	0.260788	0.177488	1.46933	0.141744	0.564534
TGME49_212290	ribosomal protein RPS19	14575	-0.220396	0.114484	-1.92512	0.0542138	0.390295
TGME49_212300	hypothetical protein	14418.8	-0.102842	0.0879664	-1.1691	0.242363	0.677139
TGME49_212310	vacuolar ATP synthetase	5710.29	-0.165255	0.112692	-1.46642	0.142534	0.564573
TGME49_212410	dense granule protein GRA11	430.041	-0.241498	0.122236	-1.97567	0.0481919	0.366889
TGME49_212420	hypothetical protein	88.6794	0.00903525	0.166174	0.0543722	0.956639	0.988711
TGME49_212710	phenylalanine-4-hydroxylase	27.0173	0.862111	0.164986	5.22535	1.73822e-07	1.8916e-05
TGME49_212725	hypothetical protein	873.959	0.256378	0.119879	2.13865	0.0324643	0.300011
TGME49_212735	hypothetical protein	677.438	0.180205	0.13114	1.37414	0.169398	0.604703
TGME49_212740	aromatic amino acid hydrolase AAH2	14.3843	0.716825	0.159993	4.48035	7.45224e-06	0.000505932
TGME49_212750		0	NA	NA	NA	NA	NA
TGME49_212760	hypothetical protein	264.323	0.108122	0.129606	0.83423	0.404151	0.78209
TGME49_212770	hypothetical protein	7637.46	-0.396871	0.124424	-3.18966	0.00142441	0.0397759
TGME49_212775	hypothetical protein	0.367595	0.00333444	0.0334928	0.099557	0.920696	NA
TGME49_212780	hypothetical protein	3425.05	-0.1701	0.120399	-1.41281	0.157712	0.590026
TGME49_212800	hypothetical protein	1417.75	0.559513	0.151889	3.6837	0.000229869	0.00950297
TGME49_212810	hypothetical protein	100.401	0.308746	0.177181	1.74255	0.0814129	0.461148
TGME49_212820	ubiquitin family protein	1277.98	0.0881263	0.0996295	0.88454	0.376405	0.769437
TGME49_212830	expressed protein JLP1	15.9673	0.281978	0.147879	1.90682	0.0565444	0.398195
TGME49_212840	HIT zinc finger protein	916.647	0.276826	0.116149	2.38336	0.0171552	0.217378
TGME49_212850	hypothetical protein	2427.77	0.128615	0.102535	1.25435	0.209714	0.644773
TGME49_212860	hypothetical protein	1850.26	0.0251427	0.145462	0.172848	0.862771	0.962479
TGME49_212880	surface antigen repeat-containing protein	6709.13	0.116431	0.123958	0.939278	0.347588	0.754209
TGME49_212900	hypothetical protein	2528.27	-0.195917	0.103756	-1.88825	0.0589925	0.405334
TGME49_212910	rhomboid protease ROM3	9.52377	0.0275813	0.149242	0.184809	0.853379	0.961484
TGME49_212920	hypothetical protein	580.282	-0.000609605	0.154141	-0.00395485	0.996844	0.999624
TGME49_212930	NifU family domain-containing protein	663.328	0.135973	0.126671	1.07343	0.283078	0.711413
TGME49_212937	hypothetical protein	3.77715	0.0222337	0.111607	0.199215	0.842095	0.959056
TGME49_212940	hypothetical protein	510.942	0.460704	0.132091	3.48779	0.000487028	0.0171955
TGME49_212950	ADP-ribosylation factor family protein 2, putative	445.153	0.0718155	0.140563	0.510915	0.609411	0.889208
TGME49_212955	hypothetical protein	192.373	-0.0010205	0.149544	-0.00682405	0.994555	0.999335
TGME49_212960	hypothetical protein	914.001	0.0610155	0.130281	0.468339	0.639542	0.900403
TGME49_212970	protein kinase (incomplete catalytic triad)	110.272	-0.0766684	0.157891	-0.485578	0.627266	0.896287
TGME49_212980	hypothetical protein	11374.3	-0.112487	0.114486	-0.982542	0.325833	0.736908
TGME49_212990	hypothetical protein	1163.58	-0.0471104	0.121453	-0.387891	0.698097	0.91643
TGME49_213000	replication factor C, subunit 5, putative	478.788	0.127195	0.119776	1.06195	0.28826	0.715094
TGME49_213010	hypothetical protein	1876.63	-0.0528795	0.113379	-0.466395	0.640933	0.900929
TGME49_213020	hypothetical protein	508.419	-0.109899	0.116938	-0.939809	0.347316	0.753987
TGME49_213030	hypothetical protein	2495.04	0.0773952	0.117908	0.656401	0.511566	0.845273
TGME49_213040	hypothetical protein	1387.67	-0.077091	0.100333	-0.768349	0.44228	0.810647
TGME49_213050	hypothetical protein	8796.67	-0.204148	0.122512	-1.66636	0.0956417	0.489453
TGME49_213060	WD domain, G-beta repeat-containing protein	1638.36	0.0824446	0.154204	0.534647	0.592894	0.88456
TGME49_213065	hypothetical protein	251.919	0.605979	0.139573	4.34168	1.414e-05	0.000889798
TGME49_213067	hypothetical protein	1346.63	0.453811	0.139253	3.2589	0.00111845	0.033373
TGME49_213069	hypothetical protein	226.603	0.255257	0.136268	1.87319	0.0610421	0.41177
TGME49_213072	Sec1 family protein	1627.75	0.362721	0.137561	2.6368	0.00836917	0.134656
TGME49_213100	hypothetical protein	401.24	0.242729	0.174213	1.39328	0.163534	0.5952
TGME49_213115	hypothetical protein	424.696	0.239378	0.156596	1.52863	0.126355	0.549694
TGME49_213240	hypothetical protein	832.866	0.0883203	0.157453	0.56093	0.574845	0.877264
TGME49_213255	hypothetical protein	210.828	0.023609	0.170859	0.138179	0.890099	0.971352
TGME49_213280	SAG-related sequence SRS25	8661.67	-0.212213	0.156724	-1.35406	0.175719	0.610765
TGME49_213290	hypothetical protein	8.89406	-0.00273739	0.138805	-0.0197211	0.984266	0.997087
TGME49_213300	hypothetical protein	879.003	0.0746997	0.164329	0.454574	0.649416	0.904358
TGME49_213310	hypothetical protein	957.998	0.532586	0.126988	4.19398	2.74104e-05	0.00157238
TGME49_213325	TBC domain-containing protein	979.441	0.436178	0.120422	3.62207	0.000292259	0.0114429
TGME49_213340	GMC oxidoreductase	38.0855	-0.0547935	0.177376	-0.308912	0.757389	0.934565
TGME49_213350	ribosomal protein RPS15	12822.2	-0.207145	0.113969	-1.81756	0.0691313	0.434701
TGME49_213360	leucine rich repeat-containing protein	0.307836	-0.0117635	0.03101	-0.379346	0.704431	NA
TGME49_213370	formin FRM3	1148.86	-0.0758009	0.123813	-0.61222	0.540392	0.859385
TGME49_213380	hypothetical protein	1.51967	-0.0314993	0.072297	-0.435693	0.663059	NA
TGME49_213388	hypothetical protein	543.93	0.0276554	0.13203	0.209464	0.834086	0.957976
TGME49_213392	surface antigen repeat-containing protein	3119.3	0.0590412	0.11722	0.50368	0.614486	0.890909
TGME49_213400	zinc finger (CCCH type) motif-containing protein	1703.82	0.0251097	0.122904	0.204304	0.838116	0.958388
TGME49_213410	small nuclear ribonucleoprotein f (snrnp-f), putative	2605.36	-0.00325665	0.109118	-0.0298453	0.97619	0.994941
TGME49_213415	hypothetical protein	186.035	-0.148362	0.158871	-0.93385	0.350381	0.75637
TGME49_213420	RAP domain-containing protein	578.817	0.0501984	0.12156	0.412952	0.679641	0.91356
TGME49_213430	hypothetical protein	0	NA	NA	NA	NA	NA
TGME49_213445	hypothetical protein	4456.32	-0.0122157	0.109618	-0.111438	0.911269	0.978012
TGME49_213460	hypothetical protein	60.1184	-0.554255	0.178531	-3.10454	0.00190577	0.048395
TGME49_213480	hypothetical protein	5.57633	-0.0891083	0.119499	-0.745681	0.45586	0.81747
TGME49_213490	hypothetical protein	688.679	-0.110576	0.110379	-1.00179	0.316445	0.733161
TGME49_213500		0	NA	NA	NA	NA	NA
TGME49_213510		0	NA	NA	NA	NA	NA
TGME49_213520	peptidase M20D, amidohydrolase	1422.17	0.132686	0.109565	1.21102	0.225887	0.660116
TGME49_213530	hypothetical protein	3.50541	0.0281265	0.101636	0.276737	0.781982	0.941381
TGME49_213550	DHHC zinc finger domain-containing protein	2270.11	0.188959	0.101789	1.85637	0.0634006	0.418523
TGME49_213560	hypothetical protein	40.2107	-0.0431009	0.178536	-0.241413	0.809235	0.949776
TGME49_213570	hypothetical protein	3001.22	-0.228298	0.157749	-1.44722	0.147834	0.573475
TGME49_213580	hypothetical protein	7968.23	0.0839518	0.106932	0.785097	0.432397	0.806162
TGME49_213590	hypothetical protein	1871.39	-0.115859	0.122662	-0.944541	0.344893	0.75201
TGME49_213600	hypothetical protein	523.329	-0.0642932	0.123004	-0.522691	0.601189	0.887181
TGME49_213610	hypothetical protein	6953.59	0.0910828	0.151995	0.599247	0.549008	0.865103
TGME49_213620	ABC1 family protein	942.406	-0.0945481	0.170935	-0.553123	0.580179	0.87856
TGME49_213635	hypothetical protein	48.7866	-0.173213	0.177591	-0.975346	0.329388	0.73933
TGME49_213650	ATP-binding domain 1 family protein	1604.1	-0.0582213	0.108009	-0.539043	0.589857	0.884187
TGME49_213660	zinc finger (CCCH type) motif-containing protein	12340.1	-0.270249	0.0956036	-2.82677	0.00470202	0.0906118
TGME49_213670	hypothetical protein	1923.76	0.0597286	0.100409	0.594854	0.551941	0.865191
TGME49_213680	MmgE/PrpD family protein	545.986	0.226661	0.123529	1.83488	0.0665233	0.429182
TGME49_213690	ring box protein 1 family protein	498.466	-0.0558893	0.144701	-0.38624	0.699319	0.916995
TGME49_213700	hypothetical protein	25.6987	-0.0954041	0.153417	-0.621861	0.534033	0.855378
TGME49_213710	WD domain, G-beta repeat-containing protein	1715.03	0.241187	0.119244	2.02264	0.0431105	0.351505
TGME49_213720	hypothetical protein	67.5881	0.309488	0.178192	1.73682	0.0824194	0.462749
TGME49_213730	lanthionine synthetase C family protein	2226.66	-0.112034	0.144339	-0.776187	0.437639	0.807434
TGME49_213740	hypothetical protein	1480.09	0.0163682	0.112057	0.14607	0.883866	0.968721
TGME49_213746	hypothetical protein	246.359	-0.0755841	0.163178	-0.463201	0.64322	0.902851
TGME49_213748	hypothetical protein	129.141	-0.0996307	0.158352	-0.629173	0.529236	0.852862
TGME49_213752	herpesviridae ul52/ul70 dna primase	616.933	0.842471	0.155763	5.40868	6.34893e-08	8.10037e-06
TGME49_213760	hypothetical protein	5.28963	0.122326	0.123338	0.991799	0.321296	0.733161
TGME49_213770	Superkiller viralicidic activity 2 family 2, putative	1894.89	-0.0840361	0.126092	-0.666467	0.505112	0.839396
TGME49_213780	radical SAM domain-containing protein	123.162	0.357631	0.171385	2.08671	0.0369143	0.324425
TGME49_213790	hypothetical protein	961.511	-0.152228	0.114229	-1.33266	0.182644	0.621989
TGME49_213800	protein phosphatase 2b regulatory subunit, putative	2173.32	0.218287	0.157402	1.38681	0.165498	0.597117
TGME49_213810	iron-sulfur cluster protein ISCA	412.122	-0.149951	0.124694	-1.20255	0.229151	0.664535
TGME49_213820	hypothetical protein	1013.74	-0.352634	0.113771	-3.0995	0.00193845	0.0489573
TGME49_213830	Ufm1-conjugating enzyme 1, putative	1005.58	0.138414	0.112847	1.22657	0.219984	0.652772
TGME49_213840	hypothetical protein	0.207434	0.0101638	0.03101	0.32776	0.743093	NA
TGME49_213850	MORN repeat-containing protein	2.80958	0.114653	0.0906465	1.26483	0.205931	NA
TGME49_213860	hypothetical protein	0.316201	0.00300127	0.0317897	0.0944101	0.924783	NA
TGME49_213870	UBA/TS-N domain-containing protein	1571.81	-0.167575	0.145565	-1.15121	0.249647	0.685232
TGME49_213880	hypothetical protein	60.6231	-0.110822	0.176788	-0.626864	0.530749	0.853998
TGME49_213885	hypothetical protein	21.8038	-0.0689302	0.166584	-0.413787	0.67903	0.91356
TGME49_213890	Myb family DNA-binding domain-containing protein	629.657	-0.0966971	0.126082	-0.766937	0.443119	0.810851
TGME49_213900	regulator of chromosome condensation RCC1	4406.83	0.0822785	0.134477	0.61184	0.540643	0.859385
TGME49_213910	hypothetical protein	438.38	-0.0243088	0.127943	-0.189996	0.849312	0.960548
TGME49_213920	hypothetical protein	2675.9	0.132869	0.151531	0.876848	0.380569	0.770709
TGME49_213930	3' exoribonuclease family, domain 1 domain-containing protein	419.341	0.0130813	0.163879	0.0798225	0.936378	0.984793
TGME49_213940	CHCH domain-containing protein	6022.53	-0.107332	0.123087	-0.872003	0.383207	0.770709
TGME49_213950	hypothetical protein	565.493	-0.319664	0.131364	-2.43342	0.0149569	0.197645
TGME49_213960	hypothetical protein	0	NA	NA	NA	NA	NA
TGME49_213970	ribosomal RNA small subunit methyltransferase B, putative	1259.98	0.0796126	0.117345	0.678451	0.497486	0.835881
TGME49_214070	hypothetical protein	4.46831	-0.0953919	0.115522	-0.825744	0.40895	0.785859
TGME49_214080	toxofilin	3362.85	-0.678662	0.125356	-5.41388	6.16718e-08	8.00652e-06
TGME49_214090	signal peptidase	4079.54	0.0285921	0.114385	0.249963	0.802616	0.947733
TGME49_214100	hypothetical protein	1570.69	-0.127892	0.143361	-0.892097	0.372341	0.767286
TGME49_214110	protein yipf5, putative	1163.56	0.201896	0.137547	1.46782	0.142152	0.564573
TGME49_214115	hypothetical protein	0	NA	NA	NA	NA	NA
TGME49_214120	hypothetical protein	477.372	0.211955	0.154812	1.36911	0.170964	0.605755
TGME49_214130	hypothetical protein	1925.98	0.271253	0.165559	1.6384	0.101337	0.503286
TGME49_214140	hypothetical protein	3206.19	-0.149032	0.157481	-0.946347	0.343972	0.751961
TGME49_214150	mitochondrial inner membrane translocase subunit TIM17, putative	802.079	0.0332334	0.13809	0.240665	0.809815	0.949854
TGME49_214160	hypothetical protein	0	NA	NA	NA	NA	NA
TGME49_214170	hypothetical protein	626.852	0.0333669	0.121822	0.273899	0.784162	0.942699
TGME49_214180	ENTH domain-containing protein	3613.67	-0.0287877	0.0913327	-0.315196	0.752613	0.933849
TGME49_214190	SAG-related sequence SRS46	230.533	-0.319338	0.164334	-1.94323	0.0519884	0.383181
TGME49_214200	WD domain, G-beta repeat-containing protein	1186.55	-0.0483957	0.113288	-0.427192	0.669239	0.911492
TGME49_214210	rRNA pseudouridine synthase	6271.52	-0.02059	0.126297	-0.163029	0.870496	0.965094
TGME49_214220	hypothetical protein	11081.4	-0.0514316	0.14207	-0.362015	0.717341	0.922224
TGME49_214230	Dopey, N-terminal domain-containing protein	863.535	0.123241	0.148704	0.828768	0.407235	0.784164
TGME49_214240	bromodomain-containing protein	1780.31	-0.0973658	0.157245	-0.619198	0.535786	0.856147
TGME49_214250	hypothetical protein	2568.69	-0.280581	0.144791	-1.93783	0.0526437	0.386472
TGME49_214260	alpha-glucan water dikinase 1, putative	2018.37	0.315278	0.124982	2.5226	0.0116492	0.168368
TGME49_214270	translation initiation factor IF-2, putative	7312.41	0.0404504	0.120246	0.336398	0.736571	0.927141
TGME49_214280	phosphoadenosine phosphosulfate reductase family protein	967.242	0.278602	0.16069	1.73379	0.0829552	0.463534
TGME49_214290	DJ-1 family protein	3890.53	-0.117865	0.128394	-0.917996	0.358621	0.758753
TGME49_214295	hypothetical protein	7.07769	-0.0482662	0.1266	-0.38125	0.703017	0.918835
TGME49_214300	hypothetical protein	2067.28	0.0786389	0.098708	0.796682	0.425636	0.799823
TGME49_214310	hypothetical protein	689.282	0.0865901	0.145171	0.596471	0.55086	0.865103
TGME49_214320	facilitative glucose transporter GT1	6626.75	-0.278943	0.138016	-2.02109	0.0432701	0.351505
TGME49_214330	DnaJ domain-containing protein	0	NA	NA	NA	NA	NA
TGME49_214340	hypothetical protein	1035.56	0.282696	0.151149	1.87031	0.0614409	0.41333
TGME49_214350	GTP-binding protein, putative	3095.17	-0.195404	0.122946	-1.58935	0.111982	0.524325
TGME49_214360		5.72598	-0.133842	0.118952	-1.12517	0.260516	0.692341
TGME49_214370	hypothetical protein	910.748	0.0281398	0.142886	0.196938	0.843876	0.959056
TGME49_214380	hypothetical protein	614.876	-0.0354964	0.118381	-0.299849	0.764292	0.936252
TGME49_214385	hypothetical protein	85.3222	-0.265105	0.173851	-1.5249	0.127283	0.551502
TGME49_214390	hypothetical protein	219.761	0.103696	0.178489	0.580965	0.561264	0.870146
TGME49_214400	hypothetical protein	736.736	-0.305196	0.154109	-1.98039	0.0476592	0.364343
TGME49_214410	hypothetical protein	6529.51	0.0668138	0.140216	0.476507	0.633713	0.899019
TGME49_214420	hypothetical protein	94.7362	-0.47604	0.174049	-2.73508	0.00623645	0.110332
TGME49_214430	hypothetical protein	424.144	-0.558819	0.135244	-4.13194	3.59707e-05	0.00192886
TGME49_214440	4'-phosphopantetheinyl transferase superfamily protein	9107.18	-0.126746	0.105441	-1.20206	0.229342	0.664535
TGME49_214450		33.0018	-0.238625	0.175006	-1.36353	0.172716	0.607749
TGME49_214470	Ulp1 protease family, C-terminal catalytic domain-containing protein	960.696	0.1242	0.110131	1.12775	0.259425	0.691584
TGME49_214480	replication factor a protein 3 protein	1028.69	0.055644	0.122944	0.452596	0.65084	0.905158
TGME49_214490	peptidase M16 inactive domain-containing protein	1272.98	0.0193349	0.106465	0.181608	0.855891	0.961787
TGME49_214500	ankyrin repeat-containing protein	1091.55	0.203072	0.160079	1.26857	0.204594	0.641094
TGME49_214510	hypothetical protein	32.2269	-0.0798178	0.156431	-0.510244	0.60988	0.88926
TGME49_214520	general transcription factor IIH polypeptide 4 GTF2H4	800.993	-0.0218169	0.121471	-0.179606	0.857462	0.961787
TGME49_214530	DnaJ domain-containing protein	1120.04	0.184288	0.131134	1.40535	0.159918	0.590742
TGME49_214540	hypothetical protein	1718.2	0.0991648	0.113656	0.872502	0.382935	0.770709
TGME49_214545	hypothetical protein	54.6478	-0.0150714	0.176105	-0.0855815	0.931799	0.98392
TGME49_214550	hypothetical protein	5.04426	-0.0419333	0.111358	-0.376563	0.706498	0.920265
TGME49_214560	hypothetical protein	2972.02	-0.0145585	0.119155	-0.122182	0.902755	0.973817
TGME49_214570	hypothetical protein	2.0917	-0.0158319	0.0823789	-0.192184	0.847598	NA
TGME49_214575	hypothetical protein	1466.87	0.0305489	0.159699	0.191291	0.848298	0.960466
TGME49_214580	tetratricopeptide repeat-containing protein	1846.03	0.0194571	0.150992	0.128862	0.897467	0.972366
TGME49_214590	micro-fibrillar-associated protein 1	1700.95	0.121433	0.13351	0.909544	0.363063	0.76088
TGME49_214600	hypothetical protein	2157.51	0.0368434	0.157793	0.233492	0.815379	0.953081
TGME49_214610	hypothetical protein	1026.44	0.00300213	0.130784	0.0229549	0.981686	0.996773
TGME49_214620	hypoxia- inducible factor prolyl hydroxylase (phd2), putative	1129.14	0.239978	0.133549	1.79693	0.0723472	0.440271
TGME49_214630	hypothetical protein	777.162	0.0208398	0.135499	0.1538	0.877767	0.966523
TGME49_214740	hypothetical protein	1114.69	-0.147887	0.124694	-1.186	0.235624	0.668383
TGME49_214750	hypothetical protein	1855.51	-0.0502393	0.135688	-0.370257	0.711191	0.921361
TGME49_214760	erythronate-4-phosphate dehydrogenase domain-containing protein	348.482	0.392315	0.131143	2.99151	0.00277604	0.0634445
TGME49_214770	small GTP binding protein rab1a, putative	2093.65	0.0139444	0.114539	0.121743	0.903102	0.97405
TGME49_214780	hydrolase, NUDIX family protein	835.832	0.19234	0.129774	1.48212	0.13831	0.56153
TGME49_214783	hypothetical protein	2.20257	-0.0603911	0.0877535	-0.688191	0.491333	NA
TGME49_214787	hypothetical protein	1.91982	-0.0351454	0.0864188	-0.406687	0.684238	NA
TGME49_214790	glycoprotein	6308.58	-0.0347616	0.108287	-0.321013	0.7482	0.93299
TGME49_214800	hypothetical protein	444.983	0.0187948	0.148047	0.126952	0.898978	0.973014
TGME49_214810	hypothetical protein	555.582	-0.044673	0.128086	-0.348773	0.72726	0.924218
TGME49_214820	G-patch domain-containing protein	1638.3	0.0506038	0.144739	0.349621	0.726623	0.924202
TGME49_214830	hypothetical protein	964.182	0.059031	0.130173	0.45348	0.650203	0.904758
TGME49_214835	hypothetical protein	51.886	0.57324	0.177752	3.22495	0.00125994	0.0361379
TGME49_214840	AP2 domain transcription factor AP2X-7	15077.7	-0.0393004	0.144092	-0.272746	0.785049	0.943177
TGME49_214850	1-deoxy-D-xylulose 5-phosphate reductoisomerase, putative	449.682	-0.02404	0.138991	-0.172961	0.862682	0.962479
TGME49_214860	hypothetical protein	0	NA	NA	NA	NA	NA
TGME49_214870	ribosomal protein L9, N-terminal domain-containing protein	464.17	0.172102	0.15053	1.14331	0.25291	0.686034
TGME49_214880	hypothetical protein	5376.88	0.06201	0.102005	0.607914	0.543245	0.861076
TGME49_214900	hypothetical protein	2389.23	-0.00564067	0.147105	-0.0383445	0.969413	0.99218
TGME49_214910	hypothetical protein	322.742	0.324506	0.141012	2.30126	0.021377	0.242408
TGME49_214920	GPI-anchored wall transfer protein GWT1, putative	2344.51	0.0690285	0.121235	0.569379	0.569099	0.874314
TGME49_214930	hypothetical protein	0	NA	NA	NA	NA	NA
TGME49_214940	MIC2-associated protein M2AP	44498.2	-0.159344	0.102489	-1.55474	0.120008	0.541022
TGME49_214950	hypothetical protein	7406.73	-0.0331594	0.110024	-0.301384	0.763122	0.935501
TGME49_214960	AP2 domain transcription factor AP2X-8	1401.92	0.0859826	0.147923	0.581266	0.561061	0.870146
TGME49_214970	DNA replication licensing factor, putative	7499.09	-0.0714312	0.0944886	-0.755977	0.449663	0.814168
TGME49_214980	hypothetical protein	7158.64	0.0544445	0.124351	0.437829	0.66151	0.908533
TGME49_214990	hypothetical protein	1279.94	-0.0346348	0.163905	-0.21131	0.832646	0.957285
TGME49_215010	hypothetical protein	1330.82	0.156386	0.151294	1.03365	0.301298	0.722563
TGME49_215020	hypothetical protein	474.786	0.069185	0.131706	0.5253	0.599375	0.88714
TGME49_215030	hypothetical protein	824.667	0.0415966	0.125227	0.33217	0.739761	0.929727
TGME49_215040	HEAT repeat-containing protein	1422.74	-0.036618	0.14851	-0.24657	0.805241	0.94874
TGME49_215050	hypothetical protein	195.559	0.253267	0.165825	1.52732	0.126682	0.550468
TGME49_215055	hypothetical protein	14.4683	-0.0291793	0.162475	-0.179593	0.857472	0.961787
TGME49_215060	small GTP-binding protein sar1, putative	1955.56	0.13899	0.160055	0.868392	0.38518	0.771014
TGME49_215070	ferodoxin FD	1269.98	-0.136605	0.125217	-1.09095	0.275296	0.70491
TGME49_215080	hypothetical protein	1210.91	0.0985832	0.138854	0.709978	0.477718	0.82654
TGME49_215090	ATP binding protein, putative	972.157	0.204023	0.145245	1.40468	0.160118	0.590742
TGME49_215100	PP-loop family protein	837.597	0.0973322	0.149125	0.65269	0.513956	0.845548
TGME49_215110		0.335042	0.00312604	0.0324383	0.0963687	0.923228	NA
TGME49_215120		0.16016	-0.0044544	0.03101	-0.143644	0.885782	NA
TGME49_215130	adaptor-related protein complex 3, sigma 2 subunit	594.454	-0.13117	0.144765	-0.906093	0.364887	0.761682
TGME49_215140	hypothetical protein	17.1165	0.030925	0.153834	0.201029	0.840676	0.958995
TGME49_215150	AP2 domain transcription factor AP2X-9	6779.27	-0.299587	0.125629	-2.38469	0.0170936	0.216969
TGME49_215160	hypothetical protein	7990.22	-0.103436	0.101678	-1.01729	0.309015	0.728715
TGME49_215165	hypothetical protein	0.287767	-0.0117635	0.03101	-0.379346	0.704431	NA
TGME49_215170	serine/threonine-protein phosphatase 2A catalytic subunit beta isoform, putative	2879.94	-0.0829789	0.11129	-0.745607	0.455905	0.81747
TGME49_215180	hypothetical protein	63.2515	0.283869	0.178333	1.59179	0.111433	0.524185
TGME49_215185	hypothetical protein	3.0754	-0.0104786	0.103702	-0.101045	0.919515	0.981169
TGME49_215195	tetratricopeptide repeat-containing protein	8.58328	0.0719658	0.141343	0.509159	0.610641	0.889341
TGME49_215210	hypothetical protein	1311	0.214405	0.144997	1.47868	0.139226	0.56299
TGME49_215220	hypothetical protein	16972.1	-0.0874987	0.12615	-0.693609	0.487928	0.832142
TGME49_215230	RNA recognition motif-containing protein	1954.16	0.103804	0.118438	0.876441	0.380791	0.770709
TGME49_215250	thiamin pyrophosphokinase, catalytic domain-containing protein	741.144	0.287011	0.150947	1.9014	0.0572492	0.400404
TGME49_215260	carbamoylphosphate synthetase	2610.66	-0.184943	0.128946	-1.43427	0.151496	0.577873
TGME49_215270	hypothetical protein	0	NA	NA	NA	NA	NA
TGME49_215280	succinate dehydrogenase [ubiquinone] iron-sulfur protein	2396.61	-0.0803735	0.0904927	-0.888177	0.374446	0.76812
TGME49_215290	saccharopine dehydrogenase domain-containing protein	1065.22	0.257361	0.111016	2.31823	0.0204367	0.238354
TGME49_215300	hypothetical protein	902.241	0.119391	0.135669	0.880013	0.378852	0.770709
TGME49_215320	hypothetical protein	0.409132	-0.0216756	0.034665	-0.625287	0.531783	NA
TGME49_215328	hypothetical protein	0.324566	0.017473	0.03101	0.563463	0.57312	NA
TGME49_215340	AP2 domain transcription factor AP2X-10	110.119	1.01126	0.16893	5.98624	2.14745e-09	3.45459e-07
TGME49_215343	hypothetical protein	96.2086	0.997691	0.164383	6.06932	1.2845e-09	2.26317e-07
TGME49_215347	hypothetical protein	197.788	-0.0593607	0.167519	-0.354353	0.723075	0.923818
TGME49_215350	hypothetical protein	2781.34	-0.0743794	0.111828	-0.665126	0.50597	0.840232
TGME49_215360	hypothetical protein	2188.96	-0.165712	0.106402	-1.55741	0.119372	0.53972
TGME49_215370	hypothetical protein	1304.65	0.178193	0.111101	1.60388	0.10874	0.51909
TGME49_215380	hypothetical protein	830.345	0.114337	0.132106	0.865491	0.386769	0.771553
TGME49_215385	transporter, major facilitator family protein	121.911	0.144987	0.162816	0.890496	0.3732	0.767932
TGME49_215390	TIM10 family protein, putative	96.8087	0.127144	0.167211	0.760384	0.447025	0.812853
TGME49_215400	RNA recognition motif-containing protein	920.375	0.0355518	0.12004	0.296165	0.767104	0.937966
TGME49_215410	DPCD family protein	2.13273	0.0117919	0.0815205	0.144649	0.884988	NA
TGME49_215420	SNARE protein	533.83	-0.0492738	0.117889	-0.417966	0.675972	0.912155
TGME49_215425	hypothetical protein	1565.37	-0.0182321	0.116609	-0.156352	0.875755	0.966168
TGME49_215430	hypothetical protein	2233.74	-0.112823	0.134582	-0.838321	0.401851	0.78069
TGME49_215440	WWE domain-containing protein	2065.01	-0.215333	0.131159	-1.64178	0.100636	0.50124
TGME49_215450	aquaporin 1	726.426	0.0947834	0.119492	0.793222	0.427649	0.801078
TGME49_215460	ribosomal protein RPS24	15818.4	-0.154844	0.123216	-1.25668	0.208868	0.644621
TGME49_215470	ribosomal protein RPL10A	24251.4	-0.188365	0.123892	-1.5204	0.12841	0.551821
TGME49_215480	Adenosine/AMP deaminase domain-containing protein	722.926	0.20002	0.130385	1.53407	0.125012	0.547681
TGME49_215490	transporter, major facilitator family protein	9108.4	-0.122052	0.0994407	-1.22738	0.219679	0.652772
TGME49_215500	TPR repeat-containing protein	184.501	-0.0892907	0.145417	-0.614031	0.539195	0.858812
TGME49_215510	MraW methylase family protein	1913.48	0.273916	0.0940371	2.91285	0.00358144	0.0759388
TGME49_215520	hypothetical protein	2523.85	0.400556	0.114951	3.48456	0.000492938	0.0172879
TGME49_215530	hypothetical protein	7390.34	-0.146282	0.129908	-1.12604	0.260148	0.692231
TGME49_215540	hypothetical protein	3.57691	0.0230442	0.0876261	0.262984	0.792563	0.943877
TGME49_215550	hypothetical protein	739.924	0.05053	0.122826	0.411396	0.680782	0.91356
TGME49_215560	histone arginine methyltransferase PRMT5	440.825	-0.131306	0.126202	-1.04044	0.298134	0.719567
TGME49_215570	AP2 domain transcription factor AP2X-11	1247.75	-0.561904	0.123481	-4.55051	5.35154e-06	0.000392093
TGME49_215580	hypothetical protein	178.754	-0.603106	0.149705	-4.02863	5.6103e-05	0.00290323
TGME49_215590	flavoprotein subunit of succinate dehydrogenase	5702.21	-0.174538	0.102562	-1.70178	0.0887974	0.474784
TGME49_215600	hypothetical protein	904.893	0.172495	0.134718	1.28042	0.200397	0.635842
TGME49_215610	hypothetical protein	1128.8	-0.107959	0.146411	-0.73737	0.460898	0.819646
TGME49_215620	hypothetical protein	925.863	0.382623	0.146318	2.61501	0.00892243	0.140481
TGME49_215640	zinc finger, C3HC4 type (RING finger) domain-containing protein	1438.1	0.139032	0.105395	1.31916	0.187117	0.628269
TGME49_215650	hypothetical protein	0	NA	NA	NA	NA	NA
TGME49_215660	hypothetical protein	516.572	0.17624	0.117649	1.49801	0.134132	0.559196
TGME49_215670	cAMP-dependent protein kinase	1.83559	-0.0220107	0.071311	-0.308658	0.757582	NA
TGME49_215680	SAG-related sequence SRS18	574.871	0.153708	0.150563	1.02089	0.307306	0.727004
TGME49_215690	hypothetical protein	989.974	0.124736	0.148617	0.839314	0.401293	0.78069
TGME49_215700	phosphatidylinositol 3- and 4-kinase	1000.5	0.116113	0.132597	0.875683	0.381202	0.770709
TGME49_215710	hypothetical protein	710.162	-0.00929659	0.138379	-0.0671823	0.946437	0.985136
TGME49_215730	Gas41, putative	874.212	0.25175	0.139465	1.80511	0.0710582	0.43902
TGME49_215740	notchless, putative	828.028	0.116983	0.142797	0.819222	0.41266	0.788764
TGME49_215750	cytidine and deoxycytidylate deaminase zinc-binding region domain-containing protein	364.424	-0.0131888	0.138244	-0.0954025	0.923995	0.983501
TGME49_215775	rhoptry protein ROP8	3941.25	-0.0409475	0.15311	-0.267438	0.789132	0.943877
TGME49_215785	rhoptry protein ROP2A	141.278	-0.182558	0.162366	-1.12436	0.260859	0.692629
TGME49_215885	hypothetical protein	5.36897	0.0250103	0.121068	0.206581	0.836337	0.958388
TGME49_215890	hypothetical protein	1100.62	0.239364	0.110709	2.1621	0.0306105	0.290538
TGME49_215895	AP2 domain-containing protein	1251.94	-0.500172	0.103832	-4.81711	1.45653e-06	0.000125163
TGME49_215900	hypothetical protein	8.11822	-0.0716404	0.144612	-0.495396	0.62032	0.89446
TGME49_215910	hypothetical protein	6019.79	-0.236475	0.159832	-1.47953	0.139	0.562383
TGME49_215920	hypothetical protein	1116.2	0.0261093	0.136302	0.191555	0.848091	0.960466
TGME49_215930	mediator complex subunit MED21	161.106	0.165535	0.171925	0.96283	0.335633	0.745179
TGME49_215940	Acetyl-coenzyme A transporter, putative	1037.11	-0.190965	0.101597	-1.87964	0.0601577	0.410292
TGME49_215950	hypothetical protein	2452.11	-0.114619	0.150505	-0.761562	0.446321	0.812853
TGME49_215955	hypothetical protein	19.2735	0.0089114	0.172033	0.0518004	0.958688	0.988711
TGME49_215960	hypothetical protein	5423.39	-0.250536	0.161394	-1.55233	0.120584	0.541942
TGME49_215970	hypothetical protein	0	NA	NA	NA	NA	NA
TGME49_215980	hypothetical protein	0	NA	NA	NA	NA	NA
TGME49_215990	helicase, putative	1130.25	0.0492807	0.122828	0.401216	0.688261	0.913944
TGME49_216000	alveolin domain containing intermediate filament IMC3	22718.5	-0.254291	0.123584	-2.05764	0.0396246	0.335111
TGME49_216010	ribosomal protein RPL24	730.032	0.166949	0.128794	1.29625	0.194891	0.632195
TGME49_216020	peptidase family c78 protein	1082.53	-0.00881423	0.131652	-0.066951	0.946621	0.985136
TGME49_216030	hypothetical protein	744.917	0.169691	0.138426	1.22586	0.220251	0.652869
TGME49_216040	30S ribosomal protein S15, putative	866.052	0.0238256	0.128746	0.185059	0.853183	0.961484
TGME49_216050	tetratricopeptide repeat-containing protein	678.83	-0.0240073	0.144164	-0.166528	0.867741	0.964247
TGME49_216053	hypothetical protein	10.5911	-0.346232	0.155209	-2.23075	0.0256974	0.267329
TGME49_216055	hypothetical protein	827.656	-0.062794	0.115096	-0.545577	0.585356	0.880414
TGME49_216060	hypothetical protein	2591.51	-0.105981	0.10714	-0.989184	0.322573	0.73394
TGME49_216070	hypothetical protein	871.913	0.195114	0.148221	1.31637	0.18805	0.628269
TGME49_216080	apical complex lysine methyltransferase	4503.26	-0.0531531	0.141111	-0.376677	0.706414	0.920265
TGME49_216090	hypothetical protein	1.68005	-0.105132	0.0750224	-1.40134	0.161113	NA
TGME49_216120	hypothetical protein	1862.32	-0.167466	0.139463	-1.20079	0.229832	0.664535
TGME49_216130	ubiquitin conjugating enzyme E2, putative	1887.52	0.0224178	0.105097	0.213306	0.831088	0.957222
TGME49_216140	tetratricopeptide repeat-containing protein	33.1858	-0.149245	0.16656	-0.896045	0.370229	0.765859
TGME49_216150	peptidase family M3 protein	0.204084	0.0101638	0.03101	0.32776	0.743093	NA
TGME49_216155	hypothetical protein	0	NA	NA	NA	NA	NA
TGME49_216160	hypothetical protein	2.28818	-0.0316645	0.0865806	-0.365723	0.714572	NA
TGME49_216170	SufS subfamily cysteine desulfurase	948.521	0.155861	0.1061	1.469	0.141831	0.564573
TGME49_216180	hypothetical protein	7471.69	-0.179364	0.144926	-1.23763	0.215855	0.649773
TGME49_216190	hypothetical protein	451.601	-0.304454	0.165116	-1.84388	0.0652005	0.425517
TGME49_216200	hypothetical protein	14.0277	-0.120101	0.160866	-0.746591	0.45531	0.81747
TGME49_216210	hypothetical protein	2082.35	0.108094	0.160181	0.674824	0.499788	0.837033
TGME49_216220	AP2 domain transcription factor AP2XI-5	1704.01	-0.263606	0.137926	-1.91122	0.0559764	0.395828
TGME49_216230	hypothetical protein	761.325	-0.00205057	0.114785	-0.0178644	0.985747	0.997338
TGME49_216240	hypothetical protein	879.457	-0.119074	0.128126	-0.929347	0.35271	0.75771
TGME49_216250	RecF/RecN/SMC N terminal domain-containing protein	860.036	0.165554	0.10675	1.55086	0.120935	0.541942
TGME49_216260	eukaryotic initiation factor-2B, gamma subunit, putative	1375.89	-0.0584899	0.113856	-0.513717	0.60745	0.88887
TGME49_216270	hypothetical protein	179.786	-0.0517248	0.163251	-0.316842	0.751364	0.933606
TGME49_216275	ACR, YggU family COG1872 domain-containing protein	241.678	-0.0348701	0.137856	-0.252946	0.80031	0.94659
TGME49_216280	adenylate and guanylate cyclase catalytic domain-containing protein	0.577152	0.0355772	0.0388508	0.915739	0.359804	NA
TGME49_216285	hypothetical protein	24.1275	0.0155426	0.170925	0.0909321	0.927547	0.98388
TGME49_216290	hypothetical protein	3393.73	0.307379	0.119208	2.5785	0.00992306	0.151716
TGME49_216335	hypothetical protein	15054.4	0.124147	0.148379	0.836692	0.402765	0.781659
TGME49_216370	hypothetical protein	527.966	0.201137	0.176659	1.13856	0.254885	0.687368
TGME49_216375	hypothetical protein	310.559	0.205498	0.177398	1.1584	0.2467	0.682821
TGME49_216380	phospholipid-translocating P-type ATPase, flippase subfamily protein	1745.32	0.166234	0.107437	1.54726	0.1218	0.543292
TGME49_216390	RNA methyltransferase, TrmH family protein	822.366	0.0783875	0.124423	0.630009	0.528689	0.852769
TGME49_216400	meiotic recombination protein DMC1 family protein	211.292	0.0503009	0.155301	0.323892	0.746019	0.932789
TGME49_216410	hypothetical protein	890.68	0.150839	0.137105	1.10017	0.271258	0.700508
TGME49_216415	hypothetical protein	355.442	-0.0907529	0.133995	-0.677285	0.498225	0.835881
TGME49_216420	hypothetical protein	0	NA	NA	NA	NA	NA
TGME49_216430	TBC domain-containing protein	5034.9	0.182048	0.144348	1.26117	0.207248	0.64404
TGME49_216435	hypothetical protein	1701.08	0.249479	0.144902	1.72171	0.0851225	0.466579
TGME49_216440	OTU family cysteine protease	1080.74	0.089714	0.113143	0.792923	0.427823	0.801085
TGME49_216450	peptidase, T1 family protein	3463.42	0.102083	0.12514	0.815752	0.414642	0.790477
TGME49_216460	hypothetical protein	1260.94	-0.435924	0.141031	-3.09098	0.00199498	0.0495994
TGME49_216470	hypothetical protein	481.683	0.000913527	0.130201	0.0070163	0.994402	0.999335
TGME49_216480	NMD3 family protein	895.99	-0.0617421	0.123699	-0.499132	0.617686	0.892749
TGME49_216490	hypothetical protein	391.436	0.0244128	0.127588	0.191341	0.848259	0.960466
TGME49_216500	tRNA synthetase, putative	1747.93	0.659429	0.123811	5.32611	1.0034e-07	1.1786e-05
TGME49_216510	thioredoxin, putative	1166.9	0.0165764	0.111707	0.148392	0.882033	0.967974
TGME49_216530	ribosome recycling factor protein	526.938	0.320502	0.140299	2.28442	0.0223466	0.247552
TGME49_216540	dolichyl-phosphate beta-glucosyltransferase	396.581	0.000415165	0.134145	0.0030949	0.997531	0.999624
TGME49_216550		0	NA	NA	NA	NA	NA
TGME49_216560	methyltransferase domain-containing protein	1157.08	0.0525242	0.132417	0.396657	0.69162	0.914744
TGME49_216570		2.06353	0.0222508	0.088223	0.252211	0.800878	NA
TGME49_216580	hypothetical protein	1531	0.173059	0.102641	1.68606	0.0917847	0.483078
TGME49_216585	hypothetical protein	0.774617	0.0150434	0.0483515	0.311126	0.755705	NA
TGME49_216590	HEAT repeat-containing protein	4180.21	-0.129044	0.118259	-1.0912	0.275184	0.70491
TGME49_216600	exonuclease III APE	1309.3	0.0163093	0.112151	0.145423	0.884377	0.968721
TGME49_216610	ribosomal RNA large subunit methyltransferase J protein	19.6178	-0.421785	0.172613	-2.44352	0.0145446	0.195325
TGME49_216620	EF hand domain-containing protein	4270	-0.220016	0.102523	-2.14601	0.0318719	0.296669
TGME49_216630	trigger factor protein, putative	532.509	0.0941327	0.123534	0.761999	0.446061	0.812817
TGME49_216640	GHMP kinase, putative	38.8381	0.0478327	0.178392	0.268132	0.788597	0.943877
TGME49_216650	S15 sporozoite-expressed protein	4733.68	-0.158742	0.126374	-1.25614	0.209066	0.644621
TGME49_216660	hypothetical protein	765.101	-0.0665826	0.111001	-0.599839	0.548614	0.864879
TGME49_216670	FUSE-binding protein 2 / KH-type splicing regulatory protein	5976.06	-0.164627	0.0934568	-1.76153	0.0781485	0.452858
TGME49_216680	ankyrin repeat-containing protein	1067.93	0.185738	0.146943	1.26401	0.206226	0.642864
TGME49_216700	hypothetical protein	198.449	0.0305822	0.15116	0.202317	0.839669	0.958881
TGME49_216710	transporter, major facilitator family protein	41.0082	-0.232693	0.177499	-1.31095	0.189875	0.628468
TGME49_216720	hypothetical protein	0	NA	NA	NA	NA	NA
TGME49_216730	MCM2/3/5 family protein	6922.4	-0.00886851	0.103059	-0.0860527	0.931425	0.98388
TGME49_216740	riboflavin kinase	514.513	0.0763912	0.152053	0.502398	0.615388	0.891783
TGME49_216750	Paf1/RNA polymerase II complex component LEO1	1762.97	-0.0400438	0.116118	-0.344855	0.730203	0.925416
TGME49_216760	RNA pseudouridine synthase superfamily protein	778.418	0.0633629	0.119946	0.528261	0.597318	0.886513
TGME49_216770	hypothetical protein	1958.67	0.0483134	0.108645	0.444688	0.656545	0.907647
TGME49_216780	hypothetical protein	1375.28	0.0593321	0.105926	0.560127	0.575393	0.877358
TGME49_216785	hypothetical protein	301.786	-0.121169	0.144069	-0.841047	0.400322	0.779779
TGME49_216790	ATP-binding cassette sub-family E member 1, putative	1772.91	-0.081758	0.104192	-0.784689	0.432636	0.806162
TGME49_216800	flagellar/basal body protein	520.954	-0.0356382	0.154022	-0.231384	0.817016	0.953109
TGME49_216810	5'-nucleotidase, C-terminal domain-containing protein	3144.46	-0.000245014	0.10895	-0.00224887	0.998206	0.999624
TGME49_216820	transporter, major facilitator family protein	5424.78	-0.130889	0.142864	-0.916184	0.359571	0.759614
TGME49_216830	DTW domain-containing protein	256.806	0.0899813	0.136657	0.658446	0.510252	0.845035
TGME49_216840	hypothetical protein	330.625	0.017618	0.136475	0.129094	0.897284	0.972366
TGME49_216850	hypothetical protein	460.936	0.282518	0.168238	1.67928	0.0930981	0.484984
TGME49_216860	DEAD (Asp-Glu-Ala-Asp) box polypeptide DDX39	17551.9	-0.12404	0.100942	-1.22883	0.219137	0.652051
TGME49_216870	DNA excision repair helicase	816.151	0.0105088	0.120968	0.0868723	0.930773	0.98388
TGME49_216875	cpw-wpc domain-containing protein	4.23433	-0.0108426	0.117393	-0.0923618	0.926411	0.98388
TGME49_216880	guanine nucleotide-binding protein	35548.7	-0.128753	0.102343	-1.25806	0.208371	0.644621
TGME49_216890	hypothetical protein	1451.4	0.0587934	0.0979435	0.600279	0.54832	0.864784
TGME49_216900	cytokine induced apoptosis inhibitor 1 family protein	1313.78	-0.250955	0.122986	-2.04052	0.0412987	0.343383
TGME49_216910	hypothetical protein	1113.21	0.0502185	0.1279	0.392639	0.694586	0.914972
TGME49_216920	mediator complex subunit MED8	1278.03	0.131158	0.126417	1.0375	0.299503	0.720828
TGME49_216930	cholinephosphate cytidylyltransferase	2362.89	-0.00648597	0.132173	-0.0490719	0.960862	0.988711
TGME49_216940	hypothetical protein	11.7482	0.210707	0.157851	1.33485	0.181926	0.620606
TGME49_216950	helicase	547.427	0.0340914	0.126586	0.269313	0.787689	0.943877
TGME49_216960	elongation factor Tu GTP binding domain-containing protein	642.796	-0.0618264	0.124922	-0.49492	0.620657	0.894771
TGME49_216965	leucine rich repeat-containing protein	6.24136	-0.117207	0.122304	-0.958322	0.3379	0.747113
TGME49_216970	coronin, putative	2721.96	0.456926	0.117403	3.89194	9.94478e-05	0.00459946
TGME49_216980	WDR8 protein isoform 3 family protein	413.009	0.19156	0.130775	1.4648	0.142974	0.564573
TGME49_216990	LysM domain-containing protein	289.491	0.190809	0.154352	1.23619	0.216386	0.650109
TGME49_217000	hypothetical protein	1578.1	-0.00904803	0.0988653	-0.0915187	0.92708	0.98388
TGME49_217010	hypothetical protein	1552.97	0.157855	0.131953	1.1963	0.231578	0.66508
TGME49_217020	ATPase, AFG1 family protein	3706.17	0.163643	0.11369	1.43938	0.150043	0.57649
TGME49_217030	hypothetical protein	142.175	-0.0650373	0.172486	-0.377058	0.706131	0.920265
TGME49_217040	hypothetical protein	3.844	0.14911	0.103235	1.44438	0.148633	0.574546
TGME49_217050	ADA2-A transcriptional co-activator SAGA component	2338.22	-0.180236	0.103354	-1.74386	0.0811829	0.460347
TGME49_217160	Der1 family protein	420.565	-0.154562	0.150254	-1.02867	0.303636	0.723689
TGME49_217170	hypothetical protein	5.79747	0.0727721	0.114828	0.633746	0.526246	0.852769
TGME49_217178	hypothetical protein	3.56366	0.0865174	0.104388	0.828807	0.407214	0.784164
TGME49_217182	RNA-dependent RNA polymerase RDP	2512.62	-5.19892e-05	0.120507	-0.00043142	0.999656	0.99995
TGME49_217220	zinc finger, C3HC4 type (RING finger) domain-containing protein	1549.98	-0.0151893	0.114927	-0.132165	0.894854	0.972198
TGME49_217340	hypothetical protein	648.306	0.302666	0.13718	2.20634	0.0273605	0.275841
TGME49_217350	methyltransferase MTA70, putative	769.413	0.116717	0.144679	0.806733	0.41982	0.79421
TGME49_217360	hypothetical protein	1094.97	0.0585389	0.140846	0.415623	0.677686	0.91329
TGME49_217370	hypothetical protein	0.415374	-0.0219414	0.0348125	-0.630274	0.528515	NA
TGME49_217380	hypothetical protein	0.877128	-0.0650122	0.0535076	-1.21501	0.224363	NA
TGME49_217390	hypothetical protein	0.207434	0.0101638	0.03101	0.32776	0.743093	NA
TGME49_217400	hypothetical protein	594.242	-2.7125	0.143498	-18.9027	1.08294e-79	8.01379e-76
TGME49_217410	hypothetical protein	25.9605	-1.02216	0.169841	-6.01835	1.76205e-09	2.89759e-07
TGME49_217420	hypothetical protein	10.7961	-0.0918011	0.155736	-0.589465	0.55555	0.866355
TGME49_217430	protease inhibitor PI1	711.633	-0.181193	0.112876	-1.60524	0.108441	0.518986
TGME49_217440	HCNGP family protein	1395.95	-0.108941	0.121248	-0.898497	0.368921	0.765859
TGME49_217450	general transcription factor IIH polypeptide 5 GTF2H5	508.027	0.00911442	0.129952	0.0701367	0.944085	0.985136
TGME49_217460	glutaminyl-tRNA synthetase (GlnRS)	5162.37	-0.250224	0.114612	-2.18323	0.0290189	0.283879
TGME49_217470	hypothetical protein	712.574	-0.00623565	0.140545	-0.0443675	0.964611	0.989894
TGME49_217480	hypothetical protein	2139.37	-0.0169938	0.105788	-0.160639	0.872377	0.965716
TGME49_217490	hypothetical protein	12.2561	-0.0281756	0.159378	-0.176785	0.859677	0.962078
TGME49_217500	HMG (high mobility group) box domain-containing protein	1292.93	0.138289	0.12362	1.11866	0.263284	0.694087
TGME49_217510	hypothetical protein	9857.1	-0.114912	0.144572	-0.794844	0.426704	0.800612
TGME49_217520	hypothetical protein	4261.89	-0.225746	0.125214	-1.80289	0.0714059	0.43902
TGME49_217530	hypothetical protein	566.264	-0.407826	0.140085	-2.91128	0.00359957	0.0761051
TGME49_217540	RNA recognition motif-containing protein	2907.45	-0.0170394	0.119075	-0.143097	0.886213	0.969453
TGME49_217550	hypothetical protein	2269.88	0.0339855	0.105753	0.321368	0.747932	0.93299
TGME49_217555	hypothetical protein	2409.9	-0.263507	0.114939	-2.29258	0.0218723	0.244138
TGME49_217560	DNA-directed RNA polymerase II RPB10	1085.24	-0.00508279	0.143634	-0.035387	0.971771	0.993521
TGME49_217570	ribosomal protein RPS27	17858.1	-0.215182	0.142478	-1.51028	0.130972	0.554194
TGME49_217580	DNA-directed RNA polymerase III RPC6	719.682	0.141447	0.111882	1.26425	0.20614	0.642864
TGME49_217590	50S ribosomal protein L17, putative	556.054	-0.00248879	0.152966	-0.0162702	0.987019	0.997903
TGME49_217600	calcium-dependent protein kinase CDPK9	2974.23	-0.0856605	0.110352	-0.776247	0.437603	0.807434
TGME49_217610	hypothetical protein	1573.15	0.10498	0.105995	0.990432	0.321963	0.733763
TGME49_217620	hypothetical protein	302.119	0.357282	0.136405	2.61926	0.00881197	0.139037
TGME49_217630	hypothetical protein	143.962	-0.0841134	0.178303	-0.471743	0.63711	0.8995
TGME49_217640	hypothetical protein	1267.35	-0.0891388	0.123484	-0.721864	0.470378	0.822759
TGME49_217650	hypothetical protein	0.573801	0.0464457	0.0441538	1.05191	0.292842	NA
TGME49_217660	Tctex-1 family protein	11.2497	-0.103961	0.156573	-0.663978	0.506704	0.840909
TGME49_217665	hypothetical protein	568.437	0.159477	0.171166	0.931709	0.351487	0.757558
TGME49_217670	ribosomal protein RPS6	475.394	0.109162	0.137203	0.795625	0.42625	0.800518
TGME49_217680	hypothetical protein	19596.8	0.00140991	0.112365	0.0125475	0.989989	0.998837
TGME49_217688	hypothetical protein	402.107	0.151732	0.126867	1.19599	0.2317	0.66508
TGME49_217692	hypothetical protein	374.536	0.0871675	0.139519	0.624773	0.53212	0.854794
TGME49_217700	AP2 domain transcription factor AP2XII-2	1260.51	0.117134	0.132595	0.883396	0.377022	0.769437
TGME49_217710	DnaJ domain-containing protein	0.518162	-0.00856271	0.0422886	-0.202483	0.839539	NA
TGME49_217720	hypothetical protein	296.163	0.279727	0.147482	1.89669	0.057869	0.402094
TGME49_217722	hypothetical protein	10.4046	0.14963	0.151825	0.98554	0.324359	0.734698
TGME49_217724	hypothetical protein	87.9212	-0.00586912	0.176078	-0.0333325	0.973409	0.99419
TGME49_217726	hypothetical protein	59.394	0.0833184	0.17788	0.468397	0.6395	0.900403
TGME49_217728	hypothetical protein	70.3487	-0.00719536	0.178522	-0.0403051	0.96785	0.991369
TGME49_217730	hypothetical protein	508.779	0.175819	0.136303	1.28991	0.197081	0.634639
TGME49_217740	3-ketoacyl-(acyl-carrier-protein) reductase	2250.23	-0.140608	0.102243	-1.37523	0.169059	0.603782
TGME49_217750	hypothetical protein	1139.68	0.0475158	0.109491	0.433971	0.66431	0.909723
TGME49_217760	GTP-binding protein	694.218	0.0100643	0.136039	0.0739807	0.941026	0.985136
TGME49_217770	hypothetical protein	2059.97	0.0334964	0.109055	0.307152	0.758727	0.934565
TGME49_217780	Sec20 protein	598.645	0.123622	0.143211	0.863221	0.388016	0.772068
TGME49_217790	S1 RNA binding domain-containing protein	1012.91	0.181608	0.156033	1.1639	0.244464	0.679917
TGME49_217800	hypothetical protein	0.414869	0.017473	0.03101	0.563463	0.57312	NA
TGME49_217810	hypothetical protein	0	NA	NA	NA	NA	NA
TGME49_217820	PCI domain-containing protein	2456.34	-0.149896	0.0973389	-1.53994	0.123574	0.545077
TGME49_217830	hypothetical protein	1422.62	0.19681	0.100814	1.95221	0.0509132	0.379032
TGME49_217850	Sucrose-6F-phosphate phosphohydrolase	154.41	-0.0363756	0.146988	-0.247473	0.804542	0.948637
TGME49_217855	hypothetical protein	0.127607	-0.0044544	0.03101	-0.143644	0.885782	NA
TGME49_217860	hypothetical protein	6.94414	-0.139826	0.13344	-1.04786	0.294702	0.716811
TGME49_217870	DHHC zinc finger domain-containing protein	1490.88	-0.310783	0.100638	-3.08814	0.00201415	0.0496824
TGME49_217875	hypothetical protein	115.371	-0.0282766	0.160668	-0.175994	0.860299	0.962078
TGME49_217880	RNA-binding protein Nova-1, putative	340.685	-0.194939	0.151027	-1.29076	0.196788	0.633971
TGME49_217890	alkyl hydroperoxide reductase/ Thiol specific antioxidant/ Mal allergen, putative	6389.6	0.0186708	0.123473	0.151213	0.879807	0.966606
TGME49_217900	hypothetical protein	981.558	0.00243456	0.131739	0.0184802	0.985256	0.997087
TGME49_217910	DNA polymerase (pol2) superfamily protein	4725.04	-0.0260772	0.0879218	-0.296596	0.766775	0.937966
TGME49_217915	hypothetical protein	143.76	-0.0530831	0.15975	-0.332289	0.739671	0.929727
TGME49_217920	hypothetical protein	4.86839	0.184582	0.119912	1.53932	0.123726	0.545077
TGME49_217930	hypothetical protein	6.60115	0.00931327	0.124084	0.0750563	0.94017	0.985136
TGME49_217940	hypothetical protein	132.387	0.109798	0.154873	0.708954	0.478353	0.826691
TGME49_217951	hypothetical protein	1044.51	0.0194998	0.1234	0.158021	0.87444	0.966168
TGME49_217961	hypothetical protein	171.849	0.201623	0.172005	1.17219	0.241121	0.675088
TGME49_218000	hypothetical protein	976.973	0.27486	0.160864	1.70865	0.0875158	0.470652
TGME49_218070	hypothetical protein	1354.02	0.0596588	0.146201	0.408059	0.68323	0.913611
TGME49_218130	hypothetical protein	6.91615	0.0519228	0.120004	0.432674	0.665252	0.909991
TGME49_218188	hypothetical protein	57.5074	-0.116469	0.178408	-0.652822	0.513871	0.845548
TGME49_218192	hypothetical protein	42.6993	-0.18851	0.176442	-1.06839	0.285343	0.712398
TGME49_218195	hypothetical protein	267.846	-0.0303846	0.154213	-0.197029	0.843805	0.959056
TGME49_218200	UDP-sugar pyrophospharylase	950.988	0.101633	0.114178	0.890129	0.373397	0.767932
TGME49_218210	Chromosome-associated kinesin KLP1, putative	8.26512	0.124576	0.12915	0.964584	0.334753	0.743672
TGME49_218215	hypothetical protein	0.409132	-0.0216756	0.034665	-0.625287	0.531783	NA
TGME49_218220	cell-cycle-associated protein kinase CDK, putative	1949.39	-0.0849032	0.131509	-0.645605	0.518535	0.847616
TGME49_218230	histone lysine methyltransferase, SET, putative	1011.12	0.0706368	0.122351	0.57733	0.563717	0.871788
TGME49_218240	hypothetical protein	5131.24	-0.268851	0.124277	-2.16332	0.0305164	0.29051
TGME49_218250	TAP42 family protein	1197.22	0.0849097	0.124885	0.679902	0.496567	0.835817
TGME49_218260	histone H3.3	14124.7	-0.0574402	0.138435	-0.414925	0.678197	0.91356
TGME49_218270	hypothetical protein	3193.45	-0.359967	0.127439	-2.82461	0.00473376	0.0909627
TGME49_218280	eukaryotic porin, putative	4076.19	-0.186042	0.14068	-1.32245	0.186018	0.627803
TGME49_218290	WD domain, G-beta repeat-containing protein	6.54169	0.0428476	0.1254	0.341688	0.732585	0.926214
TGME49_218300	zinc finger (CCCH type) motif-containing protein	4252.9	-0.154452	0.129231	-1.19517	0.232022	0.665746
TGME49_218310	microneme protein MIC14	2995.73	-0.0150085	0.117703	-0.127512	0.898535	0.973014
TGME49_218340	hypothetical protein	4.62723	-0.162566	0.119958	-1.35519	0.175357	0.610081
TGME49_218350	hypothetical protein	0.207434	0.0101638	0.03101	0.32776	0.743093	NA
TGME49_218358	zinc knuckle domain-containing protein	1298.75	0.117477	0.133277	0.881456	0.378071	0.769835
TGME49_218362	zinc finger protein ZFP1	1377.19	0.0206455	0.11037	0.187058	0.851615	0.961484
TGME49_218370	hypothetical protein	921.582	0.0892408	0.129453	0.689367	0.490592	0.832483
TGME49_218380		0.474238	-0.0256746	0.0362047	-0.709153	0.47823	NA
TGME49_218390	hypothetical protein	78.0439	0.202169	0.17854	1.13235	0.257489	0.690118
TGME49_218400	NEK kinase	279.096	-0.056121	0.15487	-0.362375	0.717072	0.922224
TGME49_218410	ribosomal protein RPP0	21254.6	-0.267088	0.122304	-2.18381	0.0289762	0.283879
TGME49_218420	WD domain, G-beta repeat-containing protein	2558.83	0.0291655	0.103276	0.282404	0.777634	0.94036
TGME49_218430		0.755763	-0.0568584	0.0501862	-1.13295	0.257236	NA
TGME49_218440		0.204084	0.0101638	0.03101	0.32776	0.743093	NA
TGME49_218450	hypothetical protein	0.153918	-0.0044544	0.03101	-0.143644	0.885782	NA
TGME49_218460	hypothetical protein	0.204084	0.0101638	0.03101	0.32776	0.743093	NA
TGME49_218470	protein disulfide-isomerase, putative	0.775762	0.0329383	0.04868	0.676629	0.498642	NA
TGME49_218480		0	NA	NA	NA	NA	NA
TGME49_218490	hypothetical protein	1030.13	0.266427	0.168125	1.58469	0.113036	0.526199
TGME49_218500	hypothetical protein	70.082	0.546376	0.173527	3.14865	0.00164028	0.0441384
TGME49_218510	hypothetical protein	0	NA	NA	NA	NA	NA
TGME49_218520	microneme protein MIC6	31827.6	0.0865723	0.14539	0.595449	0.551543	0.865191
TGME49_218530	proteasome-interacting thioredoxin domain-containing protein	1090.92	-0.100742	0.138366	-0.728082	0.466563	0.821564
TGME49_218540	peptidase S15, putative	2591.61	-0.120015	0.121004	-0.991827	0.321282	0.733161
TGME49_218550	PIK3R4 kinase-related protein	13350.7	0.126732	0.0928549	1.36484	0.172304	0.607746
TGME49_218560	acetyl-coA carboxylase ACC2	2513.31	-0.164038	0.129944	-1.26238	0.206812	0.643571
TGME49_218570	Nin one binding (NOB1) Zn-ribbon family protein	1388.38	-0.0974476	0.107506	-0.906442	0.364702	0.761682
TGME49_218580	RNA methyltransferase, TrmH family protein	914.394	0.0384839	0.163301	0.235662	0.813695	0.951991
TGME49_218590	protein phosphatase 2C domain-containing protein	1236.24	-0.0477105	0.107966	-0.441904	0.658559	0.908168
TGME49_218600	RNA recognition motif-containing protein	1122.67	0.177128	0.129056	1.37248	0.169913	0.605372
TGME49_218610	ATPase (DUF699) protein	1322.67	0.00577914	0.124359	0.0464715	0.962934	0.989011
TGME49_218720	calcium-dependent protein kinase CDPK6	2182.91	0.0530644	0.109641	0.483983	0.628398	0.897016
TGME49_218730	hypothetical protein	2140.44	0.0501379	0.115934	0.432471	0.665399	0.909991
TGME49_218740	membrane protein, putative	1175.03	-0.33014	0.121562	-2.71583	0.00661107	0.11484
TGME49_218750	hypothetical protein	82.4613	-0.215356	0.167957	-1.28221	0.19977	0.635842
TGME49_218760	SNAP protein (soluble N-ethylmaleimide-sensitive factor Attachment Protein), putative	1465.25	0.0738249	0.123719	0.596716	0.550697	0.865103
TGME49_218770	carrier superfamily protein	253.129	0.191161	0.17205	1.11107	0.266536	0.697269
TGME49_218780	phosphoserine aminotransferase, putative	6431.24	0.0696004	0.138607	0.502141	0.615569	0.891783
TGME49_218790	elongation factor G C-terminus domain-containing protein	652.73	0.270094	0.144457	1.86972	0.0615227	0.413504
TGME49_218800	hypothetical protein	603.16	-0.0177312	0.1256	-0.141172	0.887734	0.969884
TGME49_218810	histidyl-tRNA synthetase	669.228	-0.0956192	0.145869	-0.655513	0.512137	0.845292
TGME49_218820	alba 2	7061.86	-0.133415	0.116292	-1.14724	0.251281	0.686034
TGME49_218830	hypothetical protein	692.19	0.0961905	0.113536	0.847226	0.396869	0.777434
TGME49_218840	mutS domain protein	1386.93	-0.100195	0.117914	-0.849723	0.395479	0.776389
TGME49_218850	ribosomal protein RPS9	410.702	-0.103175	0.129857	-0.794528	0.426888	0.800753
TGME49_218860	hypothetical protein	6.18688	-0.125011	0.131111	-0.953468	0.340353	0.748538
TGME49_218870	TBC domain-containing protein	1025.99	-0.0716647	0.110706	-0.647342	0.517411	0.847614
TGME49_218880	SF-assemblin, putative	2720.82	-0.0945252	0.127874	-0.739206	0.459782	0.819646
TGME49_218890	hypothetical protein	2.96381	-0.0815317	0.0934028	-0.872904	0.382715	NA
TGME49_218900	hypothetical protein	0	NA	NA	NA	NA	NA
TGME49_218910	hypothetical protein	214.594	-0.192981	0.159987	-1.20623	0.22773	0.662162
TGME49_218920	proteasome subunit beta type, putative	1903.15	0.047964	0.131944	0.363517	0.716219	0.922224
TGME49_218930	BTB/POZ domain-containing protein	2.41375	-0.100517	0.0851135	-1.18098	0.23761	NA
TGME49_218940	hypothetical protein	1382.24	-0.212049	0.144377	-1.46871	0.141911	0.564573
TGME49_218950	hypothetical protein	792.112	0.0752191	0.119419	0.629876	0.528776	0.852769
TGME49_218955	hypothetical protein	409.301	-0.296194	0.176003	-1.6829	0.0923951	0.484679
TGME49_218960	AP2 domain transcription factor AP2XII-1	8349.92	-0.19461	0.116102	-1.6762	0.0936987	0.485554
TGME49_219070	cyclic nucleotide-binding domain-containing protein	2251.83	-0.0476993	0.104344	-0.457134	0.647575	0.903937
TGME49_219080	edge expressed protein, putative	932.605	0.0377839	0.101018	0.374032	0.708381	0.920881
TGME49_219090	hypothetical protein	8.59451	-0.0656087	0.139531	-0.470209	0.638206	0.899909
TGME49_219100	cyclin-dependent kinase regulatory subunit protein	1134.97	-0.0862375	0.123719	-0.697045	0.485775	0.831226
TGME49_219110	hypothetical protein	0	NA	NA	NA	NA	NA
TGME49_219120	zinc finger (CCCH type) motif-containing protein	5777.71	-0.120192	0.111551	-1.07747	0.281271	0.71027
TGME49_219125	hypothetical protein	32.8466	0.0152015	0.170337	0.0892437	0.928888	0.98388
TGME49_219130	NADPH-glutathione reductase	1353.29	0.0573855	0.135549	0.423356	0.672035	0.911867
TGME49_219140	EF-1 guanine nucleotide exchange domain-containing protein	2341.99	0.0471656	0.136674	0.345096	0.730022	0.925416
TGME49_219150	zinc finger, zz type domain-containing protein	1619.77	0.0177839	0.15396	0.11551	0.908041	0.976389
TGME49_219160	hypothetical protein	15.1861	-0.0377374	0.164954	-0.228775	0.819044	0.953725
TGME49_219170	hypothetical protein	1369.42	-0.0762026	0.150188	-0.50738	0.611888	0.889619
TGME49_219175	hypothetical protein	165.189	-0.180843	0.164763	-1.0976	0.27238	0.701876
TGME49_219180	acetyltransferase, GNAT family protein	571.521	-0.0388188	0.145764	-0.266312	0.789999	0.943877
TGME49_219190	nuclear movement protein domain containing protein	1010.08	-0.0384736	0.118304	-0.325211	0.745021	0.932381
TGME49_219200	DEAD/DEAH box RNA helicase family protein	2106.89	0.200123	0.137284	1.45773	0.144914	0.566995
TGME49_219210	ankyrin repeat-containing protein	806.039	0.0519207	0.128017	0.405575	0.685055	0.913944
TGME49_219218	hypothetical protein	8.92732	-0.127191	0.136497	-0.931825	0.351427	0.757558
TGME49_219222	hypothetical protein	0.127607	-0.0044544	0.03101	-0.143644	0.885782	NA
TGME49_219230	AMP-binding enzyme domain-containing protein	2174.57	0.00968425	0.121525	0.0796891	0.936484	0.984793
TGME49_219240	Peptidyl-tRNA hydrolase PTH2 domain-containing protein	948.332	-0.0786489	0.12529	-0.627733	0.530179	0.853639
TGME49_219250	acetyltransferase, GNAT family protein	3461.7	-0.00528731	0.107092	-0.0493715	0.960623	0.988711
TGME49_219260	cation-transporting ATPase, putative	1972.87	0.0780044	0.135449	0.575893	0.564687	0.871956
TGME49_219270	multi-pass transmembrane protein	16886.2	-0.249921	0.107298	-2.32923	0.0198466	0.236117
TGME49_219280	actin like protein ALP1	2136.73	-0.073616	0.0996077	-0.73906	0.459871	0.819646
TGME49_219290	F-actin-capping protein subunit beta, putative	894.848	-0.0157152	0.10865	-0.14464	0.884995	0.968781
TGME49_219300	ran binding protein	640.397	-0.0542504	0.115067	-0.471466	0.637308	0.8995
TGME49_219310	DnaK family protein	4459.89	-0.199993	0.0882531	-2.26613	0.0234434	0.255872
TGME49_219320	acid phosphatase GAP50	24128.6	-0.237382	0.127409	-1.86316	0.0624402	0.41663
TGME49_219348	SAG-related sequence SRS55M	4.54721	0.0368212	0.114769	0.320829	0.74834	0.93299
TGME49_219370	hypothetical protein	18.6217	0.348843	0.169329	2.06015	0.0393841	0.333898
TGME49_219430	tRNA ligase class II core domain (G, H, P, S and T) domain-containing protein	504.27	0.346883	0.157963	2.19598	0.0280936	0.279425
TGME49_219440	hypothetical protein	1223.37	-0.106498	0.119307	-0.892643	0.372048	0.767105
TGME49_219450	WD domain, G-beta repeat-containing protein	14.5413	-0.249106	0.153771	-1.61998	0.105236	0.511576
TGME49_219460	hypothetical protein	745.714	0.12237	0.12076	1.01333	0.310902	0.730169
TGME49_219470	hypothetical protein	154.782	0.0813209	0.152611	0.532864	0.594127	0.884891
TGME49_219485	hypothetical protein	1291.38	0.695587	0.145418	4.78336	1.72391e-06	0.000143336
TGME49_219500	hypothetical protein	987.588	-0.3005	0.117936	-2.54799	0.0108345	0.160351
TGME49_219510	GTP binding protein 7 isoform 2 family protein, putative	689.802	0.0317633	0.107656	0.295045	0.767959	0.938336
TGME49_219520	histone arginine methyltransferase PRMT1	2542.22	-0.00862442	0.0934369	-0.0923021	0.926458	0.98388
TGME49_219530	hypothetical protein	375.558	0.223246	0.158566	1.4079	0.15916	0.590613
TGME49_219540	cytosolic tRNA-Ala synthetase	9402.23	-0.319971	0.0953968	-3.35411	0.000796202	0.025179
TGME49_219550	dihydrolipoyllysine-residue succinyltransferase component of oxoglutarate dehydrogenase	2135.32	-0.249669	0.143456	-1.74038	0.0817919	0.461148
TGME49_219560		0.382821	-0.0167097	0.0310763	-0.5377	0.590784	NA
TGME49_219570	hypothetical protein	21.7178	0.018376	0.17251	0.106521	0.915169	0.979568
TGME49_219580		0	NA	NA	NA	NA	NA
TGME49_219590	RuvB family 1 protein	1852.48	-0.034252	0.0958024	-0.357527	0.720697	0.923155
TGME49_219600	hypothetical protein	991.839	0.108081	0.103529	1.04397	0.296499	0.717787
TGME49_219610	hypothetical protein	26.5774	-0.143672	0.176782	-0.812705	0.416387	0.792132
TGME49_219620	hypothetical protein	736.69	0.0681704	0.111502	0.61138	0.540948	0.859385
TGME49_219630	flavodoxin domain-containing protein	2664.36	-0.116941	0.143255	-0.816313	0.414321	0.7902
TGME49_219640	hypothetical protein	800.351	0.260442	0.120468	2.16192	0.0306243	0.290538
TGME49_219650	transporter, small conductance mechanosensitive ion channel (MscS) family protein	454.281	0.125343	0.164102	0.763808	0.444981	0.81185
TGME49_219660	hypothetical protein	62.2895	-0.151483	0.177248	-0.85464	0.392751	0.775235
TGME49_219670	zinc finger (CCCH type) motif-containing protein	1.71485	-0.00322273	0.066732	-0.0482937	0.961482	NA
TGME49_219678	hypothetical protein	382.873	0.0608564	0.1346	0.452127	0.651177	0.905158
TGME49_219682	pyruvate dehydrogenase kinase, putative	827.221	0.0810325	0.108106	0.749568	0.453515	0.816979
TGME49_219690	hypothetical protein	7234.62	-0.119152	0.125709	-0.947839	0.343211	0.751133
TGME49_219700	DNA replication licensing factor MCM4, putative	6129.82	-0.226274	0.0955578	-2.36792	0.0178882	0.221359
TGME49_219710	hypothetical protein	2415.65	-0.0247399	0.110179	-0.224543	0.822335	0.955207
TGME49_219720	Ras-related protein Rab-5C, putative	1614.91	0.270925	0.135599	1.99798	0.045719	0.359533
TGME49_219730	hypothetical protein	4455.84	-0.237519	0.0900802	-2.63675	0.0083705	0.134656
TGME49_219738	hypothetical protein	1347.58	0.040444	0.139576	0.289763	0.771998	0.940066
TGME49_219742	hypothetical protein	20.9317	0.0312659	0.163641	0.191064	0.848475	0.960466
TGME49_219750	cytochrome c, putative	3390.02	-0.227027	0.106191	-2.13791	0.0325244	0.3001
TGME49_219760	N-acetyltransferase family protein	742.382	-0.00468166	0.150823	-0.0310408	0.975237	0.99458
TGME49_219770	30S ribosomal protein S12, putative	628.762	0.222471	0.157625	1.4114	0.158127	0.590085
TGME49_219780	hypothetical protein	0	NA	NA	NA	NA	NA
TGME49_219790	pre-mRNA processing factor PRP3	997.749	0.0581073	0.119169	0.487603	0.625831	0.896287
TGME49_219800	vacuolar ATP synthase subunit b, putative	4143.24	-0.108718	0.0947234	-1.14774	0.251077	0.686034
TGME49_219810	hypothetical protein	6093.34	-0.0906735	0.118741	-0.763622	0.445092	0.811852
TGME49_219820	polyubiquitin UbC, putative	3298.41	-0.21277	0.110056	-1.9333	0.0531998	0.387888
TGME49_219828	HMG (high mobility group) box domain-containing protein	1.59904	-0.00540186	0.0728005	-0.0742009	0.940851	NA
TGME49_219832	cyclin-dependent kinase regulatory subunit protein	428.463	0.274319	0.152997	1.79297	0.0729779	0.441132
TGME49_219840	hypothetical protein	31.4014	-0.0777959	0.176578	-0.440574	0.659521	0.908168
TGME49_219850	prolyl-tRNA synthetase (ProRS)	7505.46	-0.0783561	0.0869757	-0.900896	0.367644	0.764848
TGME49_219860	replication licensing factor, putative	6580.66	-0.0708935	0.103343	-0.686005	0.49271	0.833384
TGME49_220025	hypothetical protein	6.21924	0.236334	0.126021	1.87536	0.0607431	0.411629
TGME49_220060	hypothetical protein	329.589	0.0383878	0.170145	0.225619	0.821498	0.954899
TGME49_220070	hypothetical protein	0	NA	NA	NA	NA	NA
TGME49_220080	Toxoplasma gondii family C protein	0	NA	NA	NA	NA	NA
TGME49_220090	hypothetical protein	938.583	-0.207327	0.128862	-1.60891	0.107636	0.516366
TGME49_220100	phosphoribosylpyrophosphate synthetase	1785.18	-0.253226	0.144229	-1.75572	0.0791361	0.455017
TGME49_220110	hypothetical protein	703.976	0.0989883	0.153201	0.646132	0.518194	0.847614
TGME49_220120	hypothetical protein	465.113	-0.0267539	0.130708	-0.204684	0.837819	0.958388
TGME49_220125	hypothetical protein	40.4807	0.064435	0.177856	0.362286	0.717138	0.922224
TGME49_220128	hypothetical protein	51.7368	0.0813261	0.178031	0.456808	0.647809	0.903937
TGME49_220132	hypothetical protein	297.198	0.0205184	0.17121	0.119844	0.904607	0.97482
TGME49_220140	EF hand domain-containing protein	256.414	0.267457	0.151384	1.76674	0.0772724	0.451409
TGME49_220145	hypothetical protein	0.909681	-0.0663042	0.0540072	-1.22769	0.219563	NA
TGME49_220150	50S ribosomal protein L16, putative	479.909	0.120387	0.135383	0.889229	0.37388	0.767932
TGME49_220160	WD domain-containing protein	561.055	0.280186	0.149377	1.8757	0.0606963	0.411629
TGME49_220170	hypothetical protein	860.459	0.331233	0.144464	2.29284	0.021857	0.244138
TGME49_220175	hypothetical protein	361.919	0.0733055	0.136756	0.536033	0.591936	0.884187
TGME49_220180	hypothetical protein	71.8881	0.200479	0.17758	1.12895	0.258917	0.691558
TGME49_220190	hypothetical protein	284.799	0.0496399	0.137618	0.360707	0.718318	0.922832
TGME49_220200	hypothetical protein	1327.01	0.419536	0.170937	2.45433	0.0141146	0.19179
TGME49_220208	hypothetical protein	569.509	0.0420093	0.159944	0.26265	0.79282	0.943877
TGME49_220212	pseudouridine synthase	229.008	0.106672	0.13323	0.800665	0.423325	0.79721
TGME49_220230	leucine rich repeat-containing protein	1167.56	-0.132169	0.143349	-0.922011	0.356523	0.758698
TGME49_220240	hypothetical protein	10914.6	-0.414147	0.0899425	-4.60458	4.133e-06	0.000305842
TGME49_220250	Nucleotide-sensitive chloride conductance regulator (ICln) protein	1788.41	-0.0570113	0.113451	-0.50252	0.615302	0.891783
TGME49_220260	hypothetical protein	570.258	-0.115538	0.114191	-1.0118	0.311634	0.730701
TGME49_220270	alveolin domain containing intermediate filament IMC6	11773.1	-0.318045	0.107729	-2.95226	0.00315454	0.070101
TGME49_220280	mucin family glycoprotein	17.4772	0.138379	0.160683	0.861193	0.389132	0.772643
TGME49_220290	hypothetical protein	320.651	0.210606	0.15992	1.31695	0.187855	0.628269
TGME49_220300	ribosomal protein L15 protein	813.651	0.13696	0.145401	0.941942	0.346222	0.752436
TGME49_220310	hypothetical protein	1.88317	-0.0192928	0.0691157	-0.279138	0.780139	NA
TGME49_220320	BSD domain-containing protein	230.229	-0.0497893	0.172606	-0.288457	0.772997	0.940088
TGME49_220330	hypothetical protein	1071.61	-0.398627	0.151654	-2.62853	0.00857552	0.136178
TGME49_220340	hypothetical protein	8.75748	0.0703899	0.137222	0.512963	0.607977	0.888961
TGME49_220350	tRNA ligases class II (D, K and N) domain-containing protein	1777.52	-0.0309557	0.0960862	-0.322165	0.747327	0.932879
TGME49_220360	FAD binding domain-containing protein	1316.08	-0.200973	0.126874	-1.58404	0.113185	0.526443
TGME49_220370	hypothetical protein	1161.26	-0.183967	0.104721	-1.75674	0.078962	0.454577
TGME49_220380	hypothetical protein	3034.63	-0.00640458	0.11741	-0.0545489	0.956498	0.988711
TGME49_220390	hypothetical protein	1906.44	0.0682636	0.116434	0.586286	0.557683	0.867533
TGME49_220400	actin depolymerizing factor ADF	16232.2	-0.158001	0.155306	-1.01735	0.308987	0.728715
TGME49_220420	3'5'-cyclic nucleotide phosphodiesterase domain-containing protein	67.5583	0.0157182	0.17699	0.0888079	0.929235	0.98388
TGME49_220425		0.16016	-0.0044544	0.03101	-0.143644	0.885782	NA
TGME49_220430	hypothetical protein	601.123	0.0631797	0.110383	0.572368	0.567073	0.874048
TGME49_220440	cyclin-dependent kinase regulatory subunit protein	726.964	0.532886	0.131247	4.06018	4.90359e-05	0.00255539
TGME49_220450	ribonuclease HI protein	480.661	-0.0653777	0.135378	-0.482926	0.629148	0.897172
TGME49_220460	SNF7 family protein	64.786	-0.121047	0.177309	-0.682691	0.494802	0.835283
TGME49_220470	hypothetical protein	3425.4	-0.102807	0.12368	-0.83123	0.405844	0.782846
TGME49_220480	hypothetical protein	717.102	0.119515	0.137192	0.87115	0.383672	0.770709
TGME49_220490	pre-rRNA-processing protein PNO1, putative	1139.65	0.240373	0.15458	1.55501	0.119944	0.541022
TGME49_220500	UBX domain-containing protein	3374.28	0.330561	0.142756	2.31556	0.0205822	0.238354
TGME49_220510	hypothetical protein	1824.93	0.321607	0.151707	2.11993	0.034012	0.307688
TGME49_220520	hypothetical protein	3057.59	0.173823	0.12364	1.40588	0.15976	0.590742
TGME49_220525	hypothetical protein	194.398	0.0180523	0.152431	0.118429	0.905728	0.97546
TGME49_220530	AP2 domain transcription factor AP2V-1	1241.65	0.316218	0.136646	2.31414	0.0206601	0.238509
TGME49_220540	hypothetical protein	264.549	-0.0778131	0.130724	-0.595245	0.55168	0.865191
TGME49_220550		0.16016	-0.0044544	0.03101	-0.143644	0.885782	NA
TGME49_220560	hypothetical protein	6.52655	0.124325	0.128683	0.966134	0.333977	0.743185
TGME49_220570	hypothetical protein	1270.13	0.0379697	0.115401	0.329024	0.742138	0.931472
TGME49_220580	hypothetical protein	85.083	-0.0976771	0.178479	-0.547275	0.58419	0.879553
TGME49_220585	hypothetical protein	43.8844	0.250806	0.177408	1.41373	0.157442	0.590026
TGME49_220600	hypothetical protein	2574.75	0.16752	0.100315	1.66995	0.0949301	0.487835
TGME49_220610	protein phosphatase 2C domain-containing protein	1330.28	0.141597	0.107418	1.31818	0.187442	0.628269
TGME49_220620		0.784587	0.0456461	0.0436536	1.04564	0.295726	NA
TGME49_220630	hypothetical protein	7670.1	0.0544504	0.122261	0.445362	0.656058	0.907615
TGME49_220640	hypothetical protein	1534.06	0.226066	0.109227	2.0697	0.0384809	0.329964
TGME49_220650	hypothetical protein	2.83659	0.0137104	0.0879266	0.15593	0.876088	NA
TGME49_220720	hypothetical protein	158.852	0.0721674	0.14785	0.488111	0.625471	0.896287
TGME49_220730	hypothetical protein	198.153	0.305344	0.151636	2.01366	0.044045	0.353551
TGME49_220740	hypothetical protein	2.19659	-0.0177924	0.0841363	-0.211471	0.832519	NA
TGME49_220840	threonine synthase	5.80999	0.0856468	0.119065	0.71933	0.471937	0.823658
TGME49_220850	hypothetical protein	0	NA	NA	NA	NA	NA
TGME49_220860	DEAD/DEAH box helicase	1302.11	-0.207134	0.123832	-1.67271	0.0943845	0.486382
TGME49_220870	hypothetical protein	912.411	-0.0666473	0.134816	-0.494356	0.621055	0.894906
TGME49_220880	hypothetical protein	358.897	-0.250715	0.136872	-1.83175	0.0669888	0.430011
TGME49_220890	hypothetical protein	2461.97	-0.255871	0.131043	-1.95257	0.050871	0.379032
TGME49_220900	hypothetical protein	12005.8	-0.201006	0.113969	-1.7637	0.0777832	0.451448
TGME49_220910	HEAT repeat-containing protein	2146.44	0.321537	0.144755	2.22125	0.0263344	0.269813
TGME49_220920	hypothetical protein	384.669	0.0818587	0.12292	0.665949	0.505444	0.839597
TGME49_220930	hypothetical protein	3282.55	-0.142476	0.110323	-1.29145	0.196547	0.633842
TGME49_220940	ribosomal RNA methyltransferase (FtsJ) family protein	860.252	-0.0850831	0.106254	-0.800752	0.423275	0.79721
TGME49_220950	hypothetical protein	25865.6	-0.238234	0.124468	-1.91402	0.0556176	0.394872
TGME49_221160	acetyltransferase, GNAT family protein	988.135	0.218072	0.158466	1.37615	0.168776	0.603354
TGME49_221170	CAAX metallo endopeptidase	1941.51	-0.020137	0.101304	-0.198777	0.842437	0.959056
TGME49_221180	hypothetical protein	7815.65	0.0686688	0.102401	0.670586	0.502484	0.837628
TGME49_221190	mrna cleavage factor family protein, putative	901.071	0.258353	0.149294	1.7305	0.0835418	0.464121
TGME49_221200	CW-type Zinc Finger protein	3968.65	0.263602	0.16018	1.64567	0.0998324	0.500518
TGME49_221210	cyclophilin	13035.8	-0.216289	0.104703	-2.06574	0.0388533	0.332387
TGME49_221220	hypothetical protein	22.5979	-0.153052	0.175347	-0.872853	0.382743	0.770709
TGME49_221230	hypothetical protein	1265.75	-0.212503	0.148826	-1.42786	0.153332	0.582472
TGME49_221240	hypothetical protein	0	NA	NA	NA	NA	NA
TGME49_221250	hypothetical protein	2453.1	-0.428651	0.128135	-3.34532	0.000821882	0.0257709
TGME49_221260	Class-II DAHP synthetase family protein	711.583	-0.0761402	0.142108	-0.535789	0.592104	0.884187
TGME49_221265	hypothetical protein	1.18251	-0.0647458	0.0649603	-0.996698	0.318911	NA
TGME49_221270	oxidoreductase, 2OG-Fe(II) oxygenase family protein	1863.17	-0.0989101	0.112542	-0.87887	0.379472	0.770709
TGME49_221275	hypothetical protein	0.532001	0.0339463	0.0380119	0.893044	0.371834	NA
TGME49_221280	hypothetical protein	1668.76	0.0565698	0.109251	0.517797	0.6046	0.888588
TGME49_221290		0.677553	0.00490729	0.0460107	0.106655	0.915062	NA
TGME49_221295	hypothetical protein	715.269	0.0717311	0.143362	0.500348	0.61683	0.892466
TGME49_221310	aminopeptidase N protein	95.9588	0.306373	0.177217	1.72881	0.0838439	0.464753
TGME49_221320	acetyl-CoA carboxylase ACC1	6847.68	-0.0543031	0.122521	-0.443215	0.65761	0.908064
TGME49_221330	DNA gyrase/topoisomerase IV, A subunit domain-containing protein	2784.36	0.136687	0.127188	1.07468	0.282517	0.710856
TGME49_221340	hypothetical protein	1036.83	-0.0442071	0.141911	-0.311514	0.75541	0.933849
TGME49_221350	Ctr copper transporter family protein	528.043	-0.0512267	0.128691	-0.39806	0.690586	0.914178
TGME49_221360	hypothetical protein	1266.63	-0.0291854	0.108436	-0.269149	0.787815	0.943877
TGME49_221370	hypothetical protein	623.673	-0.440487	0.111691	-3.94379	8.02041e-05	0.00390467
TGME49_221380	alba 1	16966.4	0.0713608	0.159957	0.446124	0.655508	0.907532
TGME49_221390	hypothetical protein	1117.05	-0.341684	0.113215	-3.018	0.00254449	0.0599657
TGME49_221400	hypothetical protein	8424.86	-0.260738	0.0942457	-2.76658	0.00566485	0.102494
TGME49_221410	actin-like protein ALP4	882.324	0.000754698	0.116695	0.0064673	0.99484	0.999335
TGME49_221415	hypothetical protein	1.4952	-0.000231343	0.0738671	-0.00313188	0.997501	NA
TGME49_221420	Chromosome-associated kinesin KLP1, putative	28.6131	0.26705	0.176759	1.51082	0.130835	0.554194
TGME49_221430	hypothetical protein	163.517	0.0390708	0.148274	0.263504	0.792162	0.943877
TGME49_221440	RPGR, putative	1259.87	0.160818	0.162097	0.99211	0.321144	0.733161
TGME49_221450	SPRY domain-containing protein	969.037	0.315946	0.171832	1.83869	0.0659607	0.428709
TGME49_221455	hypothetical protein	100.738	-0.0854644	0.174581	-0.48954	0.624459	0.896287
TGME49_221460	phosphoglycerate mutase family protein	1414.65	-0.0589937	0.126325	-0.466999	0.640501	0.900929
TGME49_221470	hypothetical protein	6506.42	0.638699	0.125686	5.08169	3.74084e-07	3.89891e-05
TGME49_221480	hypothetical protein	5566.09	-0.0637816	0.126574	-0.503908	0.614326	0.890909
TGME49_221490	cell cycle regulator protein	542.626	-0.0101545	0.125762	-0.0807439	0.935646	0.98475
TGME49_221500	dual specificity phosphatase, catalytic domain-containing protein	1055.02	0.0961348	0.142783	0.673291	0.500762	0.837033
TGME49_221510	hypothetical protein	2730.61	-0.120767	0.109609	-1.1018	0.270549	0.700508
TGME49_221518	hypothetical protein	170.354	-0.115515	0.158974	-0.726626	0.467455	0.821564
TGME49_221522	adaptor complexes medium subunit family protein	1171.95	-0.1227	0.114152	-1.07488	0.282427	0.710856
TGME49_221530	hypothetical protein	1175.02	-0.24853	0.142845	-1.73985	0.0818849	0.461148
TGME49_221540	hypothetical protein	445.702	0.13036	0.137993	0.944683	0.344821	0.75201
TGME49_221550	CMGC kinase, MAPK family, MEK kinase-related (incomplete catalytic triad)	2.23128	0.0661378	0.0897992	0.736508	0.461421	NA
TGME49_221560	hypothetical protein	2.91152	0.0179565	0.0768877	0.233542	0.815341	NA
TGME49_221570	pre-rRNA-processing protein, putative	429.384	-0.00837179	0.127843	-0.0654847	0.947788	0.985136
TGME49_221580	ribosomal RNA large subunit methyltransferase J protein	3701.03	0.417601	0.0925863	4.51039	6.47078e-06	0.000451734
TGME49_221585	hypothetical protein	791.392	0.65435	0.127266	5.14161	2.72396e-07	2.87962e-05
TGME49_221590	dual specificity phosphatase, catalytic domain-containing protein	9909.69	-0.227307	0.105321	-2.15824	0.0309089	0.291088
TGME49_221600	hypothetical protein	658.883	-0.0166976	0.131355	-0.127118	0.898847	0.973014
TGME49_221610	ubiquitin carboxyl-terminal hydrolase	1893.33	0.0979481	0.118883	0.823906	0.409993	0.786859
TGME49_221620	beta-tubulin, putative	10799.2	-0.32765	0.123217	-2.65913	0.00783423	0.129116
TGME49_221630	hypothetical protein	919.803	0.25468	0.13607	1.87169	0.0612494	0.412792
TGME49_221640	hypothetical protein	1473.05	-0.0986864	0.106759	-0.924387	0.355285	0.758105
TGME49_221660	DEAD/DEAH box helicase domain-containing protein	2390.63	0.125234	0.133878	0.935433	0.349565	0.756148
TGME49_221665	hypothetical protein	6.62878	0.0571569	0.134182	0.425967	0.670132	0.911492
TGME49_221670	transcriptional elongation factor FACT140	4508.55	0.13109	0.134435	0.975118	0.329502	0.73933
TGME49_221675	hypothetical protein	5096.35	-0.0117687	0.167317	-0.0703375	0.943925	0.985136
TGME49_221685	hypothetical protein	10.6241	-0.0178174	0.152499	-0.116836	0.90699	0.975946
TGME49_221690	hypothetical protein	739.867	0.00560626	0.147831	0.0379234	0.969749	0.992276
TGME49_221700	hypothetical protein	891.07	0.195603	0.142214	1.37541	0.169003	0.603782
TGME49_221710	TBC domain-containing protein	1145.41	0.0578799	0.115568	0.50083	0.616491	0.892417
TGME49_221720	hypothetical protein	1548.02	0.140193	0.150661	0.930519	0.352102	0.75771
TGME49_221818	hypothetical protein	382.759	0.191784	0.157764	1.21563	0.224124	0.657318
TGME49_221830	subtilisin SUB12	11.9649	-0.251817	0.15705	-1.60342	0.108843	0.51909
TGME49_221840	hypothetical protein	3.26147	0.116976	0.0902321	1.29639	0.194843	0.632195
TGME49_221850	prohibitin family protein, putative	263.857	0.15552	0.148675	1.04605	0.29554	0.717519
TGME49_221855	hypothetical protein	31.2255	0.00900953	0.178297	0.0505309	0.959699	0.988711
TGME49_221860	hypothetical protein	9.37139	-0.127673	0.145246	-0.879014	0.379394	0.770709
TGME49_221865	hypothetical protein	32.9821	0.083627	0.17735	0.471538	0.637257	0.8995
TGME49_221870	hypothetical protein	2616.64	-0.0579827	0.107871	-0.537519	0.590909	0.884187
TGME49_221880	hypothetical protein	207.763	0.357526	0.155417	2.30044	0.0214235	0.242408
TGME49_221890	WD domain, G-beta repeat-containing protein	26.3175	0.565578	0.177392	3.18829	0.00143119	0.0397913
TGME49_221895	hypothetical protein	4.54842	0.03614	0.115285	0.313484	0.753913	0.933849
TGME49_221900	hypothetical protein	584.736	0.373981	0.161492	2.31579	0.02057	0.238354
TGME49_221905	hypothetical protein	899.083	-0.298514	0.123237	-2.42228	0.0154234	0.201995
TGME49_221910	AN1 family Zinc finger domain-containing protein	3160.83	0.0516757	0.130015	0.397459	0.691029	0.914178
TGME49_221922	NifU family domain-containing protein	816.561	0.155511	0.142489	1.09139	0.275101	0.70491
TGME49_221930	hypothetical protein	0.622809	-0.0164581	0.0453479	-0.362929	0.716658	NA
TGME49_221940	adaptin n terminal region domain-containing protein	1054.29	0.0539796	0.110624	0.487956	0.625581	0.896287
TGME49_221950	splicesome-associated protein, putative	2569.1	0.0801933	0.116571	0.687937	0.491493	0.832483
TGME49_221970	hypothetical protein	879.126	0.157829	0.156165	1.01066	0.31218	0.731094
TGME49_221980	U1 zinc finger protein	471.181	-0.0115018	0.117223	-0.0981189	0.921838	0.982515
TGME49_221990	hypothetical protein	1561.06	-0.462564	0.125109	-3.69728	0.00021792	0.00911079
TGME49_222000	brix domain-containing protein	1115.76	0.0567714	0.119997	0.473107	0.636137	0.899303
TGME49_222010	HAD hydrolase, family IIID protein	664.51	0.136629	0.108652	1.25749	0.208577	0.644621
TGME49_222020	phosphoglycerate kinase PGKII	1924.9	-0.117328	0.129212	-0.908025	0.363865	0.761448
TGME49_222030	hypothetical protein	606.146	0.36639	0.152574	2.40139	0.016333	0.209469
TGME49_222040	Ran-interacting Mog1 protein	843.038	0.298243	0.14299	2.08576	0.0370002	0.324794
TGME49_222050	hypothetical protein	3980.19	-0.092703	0.124122	-0.746872	0.455141	0.81747
TGME49_222060	hypothetical protein	210.961	0.0928777	0.148917	0.623688	0.532833	0.854794
TGME49_222070	elongation factor Tu GTP binding domain-containing protein	1719.83	0.168572	0.119411	1.4117	0.15804	0.590057
TGME49_222075	hypothetical protein	0.127607	-0.0044544	0.03101	-0.143644	0.885782	NA
TGME49_222080	hypothetical protein	15.1355	0.0288216	0.156578	0.184072	0.853957	0.961787
TGME49_222090	hypothetical protein	627.253	-0.115065	0.128588	-0.894833	0.370876	0.765859
TGME49_222100	hypothetical protein	1543.33	-0.35691	0.114921	-3.10569	0.00189838	0.048395
TGME49_222110	PUB domain-containing protein	1305.83	0.0136124	0.107893	0.126166	0.899601	0.97311
TGME49_222120	hypothetical protein	1135.56	0.0704063	0.118546	0.593913	0.55257	0.865424
TGME49_222130	hypothetical protein	1295.46	0.0325951	0.0992395	0.328449	0.742572	0.931472
TGME49_222140	DEAD/DEAH box helicase domain-containing protein	819.073	0.0918459	0.125612	0.731185	0.464666	0.820493
TGME49_222150	hypothetical protein	64.6085	0.218558	0.174891	1.24968	0.211416	0.645037
TGME49_222155	hypothetical protein	172.17	0.14799	0.150575	0.982833	0.32569	0.73681
TGME49_222160	aldehyde dehydrogenase	822.748	0.146069	0.136423	1.0707	0.284304	0.711954
TGME49_222170	dense-granule antigen DG32	9406.19	-0.163563	0.117648	-1.39028	0.164444	0.596511
TGME49_222180	hypothetical protein	337.69	0.0686772	0.143643	0.478112	0.63257	0.898609
TGME49_222188	hypothetical protein	11.4809	-0.172219	0.156934	-1.0974	0.272467	0.701876
TGME49_222192	hypothetical protein	700.461	0.191385	0.109531	1.74732	0.0805824	0.459407
TGME49_222200	LMBR1 family region protein, putative	538.735	0.193031	0.140529	1.3736	0.169566	0.605007
TGME49_222210	SPFH domain / Band 7 family protein	663.716	0.0957761	0.110364	0.867819	0.385494	0.771014
TGME49_222220	alveolin domain containing intermediate filament IMC7	22092.1	-0.170155	0.116066	-1.46601	0.142644	0.564573
TGME49_222230	hypothetical protein	1108.58	0.0974705	0.121988	0.799019	0.424279	0.798468
TGME49_222240	hypothetical protein	2817.42	-0.198252	0.15265	-1.29874	0.194034	0.632149
TGME49_222245	hypothetical protein	2218.64	-0.0302479	0.106332	-0.284467	0.776053	0.940088
TGME49_222250	hypothetical protein	150.622	0.0742475	0.165474	0.448695	0.653652	0.906883
TGME49_222260	hypothetical protein	4.32324	0.075757	0.111225	0.681116	0.495798	0.835337
TGME49_222270	hypothetical protein	912.034	-0.290545	0.119703	-2.42722	0.015215	0.200339
TGME49_222280	hypothetical protein	446.346	-0.0505507	0.130733	-0.38667	0.699	0.916995
TGME49_222290	LSM domain-containing protein	612.799	-0.217526	0.109114	-1.99355	0.0462008	0.36102
TGME49_222300	hypothetical protein	1392.03	0.486822	0.126362	3.8526	0.000116872	0.00527351
TGME49_222305	hypothetical protein	47.9405	0.313328	0.177914	1.76112	0.0782185	0.452867
TGME49_222310	hypothetical protein	833.663	0.0300493	0.11463	0.262141	0.793213	0.943877
TGME49_222330	hypothetical protein	391.932	-0.378347	0.132105	-2.86399	0.00418342	0.0848146
TGME49_222340	NOL1/NOP2/sun family protein	5.94871	0.0489992	0.121792	0.402319	0.68745	0.913944
TGME49_222350	hypothetical protein	1749.33	-0.0619264	0.120614	-0.513427	0.607653	0.88887
TGME49_222360	hypothetical protein	1382.74	0.265275	0.130245	2.03674	0.0416759	0.34578
TGME49_222370	SAG-related sequence SRS13	652.173	0.000949131	0.154904	0.00612723	0.995111	0.999433
TGME49_222380	importin-beta N-terminal domain-containing protein	2788.07	-0.018412	0.0921887	-0.19972	0.841699	0.959028
TGME49_222385	hypothetical protein	0.940238	-0.0134509	0.0449198	-0.299442	0.764603	NA
TGME49_222390	hypothetical protein	340.615	-0.12992	0.121926	-1.06556	0.286621	0.7139
TGME49_222400	hypothetical protein	3033.03	0.115911	0.116537	0.994631	0.319916	0.733161
TGME49_222410	hypothetical protein	1287.29	0.151763	0.127885	1.18672	0.235338	0.668266
TGME49_222420	hypothetical protein	6.39474	-0.131863	0.132955	-0.991784	0.321303	0.733161
TGME49_222430	HECT-domain (ubiquitin-transferase) domain-containing protein	1049.77	0.0486616	0.135067	0.360277	0.71864	0.922832
TGME49_222440	hypothetical protein	106.661	0.177034	0.168386	1.05136	0.293094	0.716811
TGME49_222660	leucine rich repeat-containing protein	3508.72	0.244562	0.0916139	2.66949	0.00759673	0.126044
TGME49_222680		0	NA	NA	NA	NA	NA
TGME49_222690		0	NA	NA	NA	NA	NA
TGME49_222700	hypothetical protein	0.595603	-0.045347	0.045284	-1.00139	0.316638	NA
TGME49_222710	IMP-specific 5'-nucleotidase 1, putative	1804.73	-0.0729989	0.0988197	-0.738708	0.460084	0.819646
TGME49_222800	glycogen synthase, putative	1382.79	-0.182125	0.136439	-1.33484	0.181929	0.620606
TGME49_222840	Ser/Thr phosphatase family protein	5020.98	-0.129737	0.117526	-1.10391	0.269634	0.700103
TGME49_222850	stress responsive a/b barrel domain-containing protein	4731.97	-0.116004	0.128623	-0.901892	0.367114	0.764524
TGME49_222860	eukaryotic translation initiation factor, putative	10455.2	-0.131956	0.0923895	-1.42826	0.153217	0.582335
TGME49_222870	hypothetical protein	678.728	0.0798972	0.150585	0.530577	0.595712	0.885628
TGME49_222880	hypothetical protein	314.422	0.249882	0.133106	1.87732	0.0604743	0.411483
TGME49_222900	phosphoserine phosphatase	3306.02	-0.123103	0.0906967	-1.35731	0.174684	0.609178
TGME49_222910	phosphoglycerate mutase	1148.73	-0.146822	0.1204	-1.21945	0.222672	0.656157
TGME49_222920	mbp-1 interacting protein-2a family protein	873.124	-0.0827931	0.140575	-0.588961	0.555888	0.866355
TGME49_222930	hypothetical protein	1993.56	-0.121448	0.119926	-1.01269	0.311206	0.730169
TGME49_222935	hypothetical protein	18.6184	-0.224891	0.168875	-1.3317	0.182958	0.622193
TGME49_222940	hypothetical protein	25.052	-0.120715	0.173331	-0.696441	0.486152	0.831226
TGME49_222948	hypothetical protein	528.353	0.0162406	0.144087	0.112714	0.910257	0.977351
TGME49_222952	phosphohistidine phosphatase	1201.8	-0.12515	0.12512	-1.00024	0.317195	0.733161
TGME49_222960	SCY kinase-related protein (incomplete catalytic triad)	1311.96	0.419333	0.100297	4.18091	2.90343e-05	0.00162768
TGME49_222970	inositol(myo)-1(or 4)-monophosphatase 2, putative	643.913	-0.265897	0.114604	-2.32014	0.0203335	0.238082
TGME49_222975	hypothetical protein	6.50836	-0.0658708	0.136258	-0.483426	0.628793	0.897064
TGME49_222980	hypothetical protein	1.54085	-0.0723946	0.0772606	-0.937019	0.348749	NA
TGME49_222990	ribosomal protein S18, putative	1630.29	-0.0101267	0.0960587	-0.105421	0.916041	0.980007
TGME49_223000	dynein light chain DLC	1687.68	0.0309891	0.157587	0.196648	0.844103	0.959056
TGME49_223010	hypothetical protein	796.903	-0.273155	0.148566	-1.83861	0.0659731	0.428709
TGME49_223020	coproporphyrinogen III oxidase	956.78	-0.173539	0.130939	-1.32534	0.185059	0.626456
TGME49_223025	hypothetical protein	0.476361	-0.00858964	0.0412756	-0.208105	0.835147	NA
TGME49_223030	tetratricopeptide repeat-containing protein	0	NA	NA	NA	NA	NA
TGME49_223040	hypothetical protein	3242.19	-0.00302943	0.135423	-0.0223701	0.982153	0.996809
TGME49_223045	hypothetical protein	8.1034	0.0965413	0.14283	0.675917	0.499093	0.836532
TGME49_223050	ribosomal protein RPS20	12834.8	-0.175833	0.115891	-1.51723	0.129208	0.553113
TGME49_223060	MORN repeat-containing protein	958.935	-0.078976	0.152878	-0.516596	0.605438	0.88887
TGME49_223070	hypothetical protein	4010.81	0.180344	0.133998	1.34588	0.178342	0.615001
TGME49_223080	hypothetical protein	9286.73	-0.19884	0.14367	-1.38401	0.166356	0.599039
TGME49_223095	hypothetical protein	225.631	0.195784	0.158244	1.23723	0.216003	0.649773
TGME49_223110	glycolipid transfer protein GLTP	4307.06	0.341219	0.147349	2.31571	0.020574	0.238354
TGME49_223120	cyclin-dependent kinase regulatory subunit protein	52.1835	0.108603	0.175352	0.619343	0.53569	0.856147
TGME49_223125	ubiquitin family protein	1861.89	-0.0187244	0.107683	-0.173884	0.861956	0.962479
TGME49_223130	hypothetical protein	536.822	0.168003	0.118907	1.4129	0.157686	0.590026
TGME49_223140	tRNA binding domain-containing protein	2512.67	-0.155221	0.10403	-1.49208	0.135678	0.560215
TGME49_223150	START domain-containing protein	519.774	-0.102219	0.128602	-0.794844	0.426705	0.800612
TGME49_223258	hypothetical protein	14.02	0.0544043	0.156308	0.348058	0.727796	0.924528
TGME49_223262	WD domain, G-beta repeat-containing protein	87.9338	0.104104	0.168805	0.616712	0.537425	0.857226
TGME49_223270	hypothetical protein	655.711	-0.0135781	0.146339	-0.0927856	0.926074	0.98388
TGME49_223390	activating signal cointegrator 1 complex subunit 3 family 1 ASCC3L1, putative	5050.02	-0.184307	0.129591	-1.42221	0.154964	0.585369
TGME49_223400	hypothetical protein	3.16317	0.0547175	0.0934822	0.585325	0.558329	0.867614
TGME49_223410	eukaryotic initiation factor-4E, putative	4731.88	-0.150803	0.118798	-1.26941	0.204295	0.641046
TGME49_223420	DnaJ domain-containing protein	729.484	0.043469	0.139532	0.311535	0.755394	0.933849
TGME49_223430	hypothetical protein	51.1254	-0.17605	0.178286	-0.987462	0.323416	0.734563
TGME49_223440	DEAD/DEAH box helicase domain-containing protein	1313.13	0.505627	0.136024	3.71719	0.000201448	0.00856732
TGME49_223450	ubiquitin carboxyl-terminal hydrolase	2473.87	0.113885	0.120712	0.943448	0.345452	0.752223
TGME49_223470	hypothetical protein	4.17791	-0.110863	0.113459	-0.977114	0.328513	0.738231
TGME49_223480	sushi domain (scr repeat) domain-containing protein	31.9218	-0.0361545	0.168955	-0.213988	0.830556	0.957222
TGME49_223485	hypothetical protein	1276.14	-0.0613557	0.106383	-0.576744	0.564112	0.871956
TGME49_223490	hypothetical protein	918.768	0.040344	0.111413	0.362114	0.717267	0.922224
TGME49_223500	hypothetical protein	482.506	-0.137237	0.150768	-0.910251	0.36269	0.76088
TGME49_223510	hypothetical protein	638.79	-0.128377	0.122134	-1.05112	0.293205	0.716811
TGME49_223520	EF hand domain-containing protein	22.0293	0.0762429	0.173719	0.438885	0.660745	0.908457
TGME49_223530	hypothetical protein	1662.38	0.575394	0.136937	4.20189	2.64699e-05	0.00154234
TGME49_223540	importin-beta N-terminal domain-containing protein	2343.24	-0.0787109	0.121805	-0.646205	0.518147	0.847614
TGME49_223550	hypothetical protein	142.391	-0.526582	0.163744	-3.21589	0.00130039	0.037154
TGME49_223560	hypothetical protein	248.395	-0.215496	0.155763	-1.38348	0.166517	0.599039
TGME49_223570	hypothetical protein	1924.86	-0.105052	0.113728	-0.92371	0.355637	0.75826
TGME49_223580	mediator complex subunit MED4	409.623	0.0843471	0.126843	0.66497	0.50607	0.840232
TGME49_223590	proteasome subunit	2672.98	-0.0755653	0.118324	-0.638633	0.523062	0.851068
TGME49_223600	hypothetical protein	600.962	0.00573276	0.1403	0.0408607	0.967407	0.991251
TGME49_223610	hypothetical protein	1184.2	0.0811222	0.104521	0.776132	0.437671	0.807434
TGME49_223620	golgi SNARE, putative	765.711	0.157243	0.149603	1.05106	0.293229	0.716811
TGME49_223630	hypothetical protein	655.482	0.21142	0.134931	1.56687	0.117144	0.534444
TGME49_223640	hypothetical protein	574.547	0.521423	0.13067	3.99036	6.59717e-05	0.00334377
TGME49_223650	hypothetical protein	177.661	0.287859	0.157751	1.82477	0.0680361	0.43215
TGME49_223660	50S ribosomal protein L4, putative	1179.29	0.0684432	0.125413	0.545743	0.585243	0.880414
TGME49_223668	LYAR-type C2HC zinc finger protein	673.482	0.208619	0.133579	1.56177	0.118341	0.537755
TGME49_223672	3'(2'),5'-bisphosphate nucleotidase	1118.06	0.140264	0.134967	1.03925	0.298687	0.720432
TGME49_223680	ubiquitin family protein	3994.76	0.10852	0.103595	1.04754	0.294853	0.716811
TGME49_223685	hypothetical protein	0	NA	NA	NA	NA	NA
TGME49_223690	hypothetical protein	884.904	0.220847	0.1568	1.40847	0.158992	0.590613
TGME49_223700	F5/8 type C domain-containing protein	21.4744	0.382951	0.169867	2.25442	0.0241697	0.260889
TGME49_223710	tetratricopeptide repeat-containing protein	1297.13	-0.0807554	0.100497	-0.803563	0.421649	0.796174
TGME49_223725	hypothetical protein	125.555	-0.160723	0.160521	-1.00126	0.316701	0.733161
TGME49_223750	hypothetical protein	1634.37	0.431143	0.155416	2.77411	0.00553523	0.100641
TGME49_223760	hypothetical protein	940.728	0.0384293	0.127547	0.301295	0.76319	0.935501
TGME49_223770	hypothetical protein	0.162283	0.0101638	0.03101	0.32776	0.743093	NA
TGME49_223780	hypothetical protein	1098.1	-0.265636	0.148671	-1.78674	0.0739789	0.443429
TGME49_223790	hypothetical protein	2733.35	-0.0821884	0.125075	-0.657111	0.511109	0.845273
TGME49_223800	hypothetical protein	1425.78	0.275723	0.109684	2.51379	0.0119441	0.171957
TGME49_223810	hypothetical protein	1911.98	-0.00751847	0.107582	-0.069886	0.944284	0.985136
TGME49_223830	fasciclin domain-containing protein	7.74604	-0.133958	0.139958	-0.95713	0.338502	0.747113
TGME49_223840	ATP-citrate lyase, putative	3860.83	-0.280104	0.129489	-2.16316	0.0305292	0.29051
TGME49_223845	hypothetical protein	130.133	0.382148	0.177798	2.14934	0.0316078	0.295699
TGME49_223855	RNA recognition motif-containing protein	1116.21	0.148084	0.16083	0.92075	0.357181	0.758698
TGME49_223870	hypothetical protein	153.876	-0.535435	0.152621	-3.50827	0.000451024	0.0163607
TGME49_223880	zinc finger, C3HC4 type (RING finger) domain-containing protein	3414.85	-0.163199	0.146606	-1.11318	0.265632	0.696254
TGME49_223900	hypothetical protein	9.97921	0.0214172	0.136372	0.157049	0.875206	0.966168
TGME49_223910	acyltransferase domain-containing protein	1394.52	-0.0318961	0.0988386	-0.322709	0.746916	0.932879
TGME49_223915	hypothetical protein	1.88225	-0.0432414	0.0721591	-0.59925	0.549006	NA
TGME49_223920	rhoptry neck protein RON3	22334.3	-0.293028	0.105548	-2.77624	0.00549909	0.10023
TGME49_223930	RNA recognition motif-containing protein	3137.83	-0.188201	0.133813	-1.40645	0.15959	0.590742
TGME49_223940	GAP45	23573.6	0.0688082	0.133401	0.515799	0.605995	0.88887
TGME49_223950	hypothetical protein	1936.39	0.433395	0.105345	4.11406	3.8876e-05	0.00206966
TGME49_223960	ubiquitin interaction motif family protein	1498.22	0.116479	0.141034	0.825894	0.408864	0.785859
TGME49_223970	translation elongation and release factors (gtpases), putative	770.491	-0.0500221	0.110695	-0.451892	0.651347	0.905158
TGME49_223985	serine/threonine specific protein phosphatase	2303.1	-0.0426854	0.138994	-0.307102	0.758766	0.934565
TGME49_224000	hypothetical protein	2078.67	-0.291591	0.129731	-2.24766	0.024598	0.262618
TGME49_224010	hypothetical protein	1.66132	-0.100787	0.0735695	-1.36996	0.1707	NA
TGME49_224020	hypothetical protein	876.936	0.0961291	0.13785	0.697347	0.485586	0.831226
TGME49_224030	hypothetical protein	1148.06	0.444778	0.127492	3.48869	0.000485396	0.0171955
TGME49_224040	flagellar associated protein	0	NA	NA	NA	NA	NA
TGME49_224050	AP2 domain transcription factor AP2X-4	2567.84	-0.0054624	0.108702	-0.0502512	0.959922	0.988711
TGME49_224060	thioredoxin, putative	4813.25	-0.113546	0.108117	-1.05021	0.29362	0.716811
TGME49_224070	hypothetical protein	703.007	0.105747	0.146579	0.721438	0.47064	0.822759
TGME49_224080	Kazal-type serine protease inhibitor domain-containing protein	4.89816	-0.0528447	0.122743	-0.430531	0.666809	0.910404
TGME49_224090	enoyl-CoA hydratase/isomerase family protein	1379.71	0.13355	0.131549	1.01521	0.310006	0.729195
TGME49_224100	hypothetical protein	26.9817	0.132177	0.17336	0.762445	0.445795	0.812532
TGME49_224110	adhesion regulating molecule region protein, putative	1403.11	-0.0330137	0.111444	-0.296235	0.767051	0.937966
TGME49_224120		0	NA	NA	NA	NA	NA
TGME49_224130	hypothetical protein	15484.1	0.0335396	0.128852	0.260296	0.794636	0.944677
TGME49_224140	hypothetical protein	23.4904	-0.303636	0.17336	-1.75148	0.0798637	0.457766
TGME49_224150	hypothetical protein	301.092	-0.24914	0.138444	-1.79957	0.0719288	0.439895
TGME49_224160	hypothetical protein	501.733	0.00805891	0.144085	0.0559316	0.955396	0.988711
TGME49_224170	SAG-related sequence SRS60A	11.3383	0.0859557	0.143642	0.598404	0.549571	0.865103
TGME49_224180	hypothetical protein	22.8031	-0.0507398	0.174501	-0.290772	0.771226	0.939974
TGME49_224190	cation-transporting atpase family protein	1541.06	-0.110938	0.100307	-1.10599	0.268731	0.698724
TGME49_224200	tRNA pseudouridine synthase	507.836	-0.170614	0.13814	-1.23509	0.216799	0.650156
TGME49_224205	ER lumen protein retaining receptor, putative	2402.44	-0.012438	0.0910024	-0.136677	0.891286	0.971525
TGME49_224210	hypothetical protein	2135.44	0.0524437	0.105491	0.49714	0.619091	0.893384
TGME49_224220	serine/threonine-protein phosphatase PP2A catalytic subunit	1429.56	0.17086	0.137327	1.24418	0.213432	0.647949
TGME49_224230	AP2 domain transcription factor AP2X-3	346.735	0.0323033	0.159635	0.202357	0.839637	0.958881
TGME49_224235	translation initiation factor IF-3 protein	1154.87	0.293711	0.134716	2.18023	0.0292403	0.284334
TGME49_224240	protein phosphatase 2C domain-containing protein	2029.88	-0.0656263	0.125275	-0.523857	0.600378	0.88714
TGME49_224250	hypothetical protein	138.994	0.234776	0.158379	1.48237	0.138243	0.56153
TGME49_224260	PHD-finger domain-containing protein	4958.62	-0.00111224	0.136373	-0.00815587	0.993493	0.999164
TGME49_224270	hypothetical protein	2339.39	-0.0713561	0.160359	-0.444978	0.656335	0.907647
TGME49_224275	hypothetical protein	12.4754	0.0646132	0.140557	0.459695	0.645735	0.903234
TGME49_224280	CPSF A subunit region protein	1047.01	-0.17083	0.173216	-0.986224	0.324023	0.73457
TGME49_224290	DHHC zinc finger domain-containing protein	2634.68	-0.0756095	0.130013	-0.581553	0.560868	0.870146
TGME49_224310	DHHC zinc finger domain-containing protein	757.403	0.0129277	0.112406	0.115009	0.908438	0.976389
TGME49_224320	hypothetical protein	194.896	-0.188168	0.161262	-1.16685	0.243271	0.678555
TGME49_224330	proteasome activator pa28 beta subunit protein	1743.76	-0.103021	0.114818	-0.897254	0.369584	0.765859
TGME49_224340	hypothetical protein	1203.23	0.250149	0.171101	1.462	0.143742	0.565794
TGME49_224350	aminopeptidase N, putative	7108.51	0.359034	0.100575	3.5698	0.000357248	0.0133517
TGME49_224460	aminopeptidase n, putative	52762.5	-0.099073	0.142174	-0.696843	0.485901	0.831226
TGME49_224470	hypothetical protein	1738.51	-0.00595288	0.121906	-0.0488317	0.961053	0.988711
TGME49_224480	cell-cycle-associated protein kinase CLK, putative	1598.63	-0.0349727	0.129786	-0.269464	0.787572	0.943877
TGME49_224490	polyprenyl synthetase superfamily protein	399.059	0.00352223	0.130953	0.0268969	0.978542	0.995219
TGME49_224500		0	NA	NA	NA	NA	NA
TGME49_224510	hypothetical protein	1081.84	0.0783687	0.129829	0.603632	0.546088	0.86214
TGME49_224520	alveolin domain containing intermediate filament IMC8	3365.89	0.168948	0.0881726	1.9161	0.0553518	0.394608
TGME49_224530	alveolin domain containing intermediate filament IMC5	2595.21	0.0841805	0.119305	0.705589	0.480444	0.827517
TGME49_224540	hypothetical protein	1610.95	-0.324368	0.103094	-3.14634	0.00165326	0.0441665
TGME49_224560	hypothetical protein	36.4528	-0.237587	0.178497	-1.33104	0.183175	0.622643
TGME49_224570	hypothetical protein	923.582	-0.289398	0.131151	-2.2066	0.027342	0.275841
TGME49_224575	hypothetical protein	5.88832	-0.119889	0.127656	-0.939158	0.347649	0.754209
TGME49_224580	RNA recognition motif-containing protein	1853.47	-0.104318	0.0973226	-1.07188	0.283776	0.711603
TGME49_224590	DNA-directed RNA polymerase III POLR3C	930.898	0.116799	0.115328	1.01275	0.311178	0.730169
TGME49_224600	GTP binding protein	905.457	0.0898225	0.116053	0.773978	0.438944	0.80791
TGME49_224610	GYF domain-containing protein	1362.54	0.10914	0.11718	0.931393	0.35165	0.757558
TGME49_224620	hypothetical protein	1098.64	-0.0997892	0.128283	-0.777885	0.436637	0.807434
TGME49_224630	zinc finger (CCCH type) motif-containing protein	425.183	-0.956337	0.147958	-6.46355	1.02273e-10	2.36506e-08
TGME49_224650	mRNA capping enzyme, beta chain protein	759.494	-0.0725355	0.137702	-0.526758	0.598362	0.886831
TGME49_224660	transcription factor s-ii (tfiis), central domain-containing protein	1773.86	-0.131831	0.101506	-1.29875	0.19403	0.632149
TGME49_224670	DnaJ domain-containing protein	993.753	0.0701219	0.104619	0.670262	0.502691	0.837628
TGME49_224675	hypothetical protein	1.00624	0.00623105	0.0584075	0.106682	0.915041	NA
TGME49_224680	hypothetical protein	26.6963	-0.00818639	0.172735	-0.0473927	0.9622	0.989011
TGME49_224700	hypothetical protein	2514.83	-0.192478	0.123218	-1.5621	0.118265	0.537755
TGME49_224710	hypothetical protein	76.773	-0.191411	0.177675	-1.07731	0.281342	0.71027
TGME49_224720	SPOC domain-containing protein	1311.73	0.00521133	0.0986162	0.0528446	0.957856	0.988711
TGME49_224730	hypothetical protein	822.579	0.320028	0.164476	1.94574	0.0516861	0.381714
TGME49_224740	hypothetical protein	1403.87	0.312591	0.16588	1.88443	0.0595062	0.407728
TGME49_224750	SAG-related sequence SRS40F	8.34622	-0.178072	0.143136	-1.24407	0.213473	0.647949
TGME49_224760	SAG-related sequence SRS40E	13.3341	-0.15372	0.152317	-1.00921	0.312875	0.731323
TGME49_224770	SAG-related sequence SRS40D	0	NA	NA	NA	NA	NA
TGME49_224780	SAG-related sequence SRS40B	0	NA	NA	NA	NA	NA
TGME49_224790	SAG-related sequence SRS40A	0	NA	NA	NA	NA	NA
TGME49_224800	hypothetical protein	695.781	0.039165	0.153776	0.254689	0.798964	0.94618
TGME49_224810	hypothetical protein	71.429	0.0493066	0.171803	0.286996	0.774116	0.940088
TGME49_224820	hypothetical protein	503.31	-0.0514794	0.122008	-0.421936	0.673071	0.912155
TGME49_224830	hypothetical protein	495.284	0.189005	0.134183	1.40856	0.158964	0.590613
TGME49_224840	3'5'-cyclic nucleotide phosphodiesterase domain-containing protein	1002.48	0.0346099	0.134831	0.256691	0.797417	0.945874
TGME49_224845	hypothetical protein	71.4379	-0.0988493	0.178381	-0.554147	0.579478	0.87856
TGME49_224850	polyadenylate binding protein, putative	15361.4	-0.129478	0.100094	-1.29357	0.195816	0.63332
TGME49_224860	exosome component 2, putative	462.704	-0.0450054	0.133477	-0.337177	0.735983	0.927141
TGME49_224870	hypothetical protein	2270.49	-0.0707771	0.144411	-0.49011	0.624056	0.896287
TGME49_224880	kinesin motor domain-containing protein	1230.48	-0.510271	0.121861	-4.18732	2.82271e-05	0.00159746
TGME49_224890	hypothetical protein	1487.01	-0.299366	0.10627	-2.81702	0.00484712	0.0926839
TGME49_224900	adenylate kinase, putative	3298.44	-0.0679393	0.12208	-0.556513	0.57786	0.87856
TGME49_224905	hypothetical protein	0.936887	-0.0459643	0.0594498	-0.773161	0.439427	NA
TGME49_224910	divalent cation tolerance protein, CutA1 family protein	961.644	0.0100828	0.16004	0.0630018	0.949765	0.986007
TGME49_224920	hypothetical protein	921.197	-0.0609617	0.112956	-0.539695	0.589408	0.884187
TGME49_224928	histone lysine demethylase JMJD4	450.649	0.162053	0.133921	1.21007	0.226253	0.660613
TGME49_224932	hypothetical protein	2.32593	-0.125273	0.0891767	-1.40477	0.160089	NA
TGME49_224935	hypothetical protein	728.089	-0.080055	0.138505	-0.577992	0.563269	0.871278
TGME49_224940	hypothetical protein	303.94	0.335577	0.155146	2.16298	0.0305428	0.29051
TGME49_224950	calcium-dependent protein kinase CDPK5	2299.79	-0.156384	0.11965	-1.30701	0.19121	0.629709
TGME49_224960	hypothetical protein	1435.69	0.0767778	0.124105	0.618654	0.536144	0.856534
TGME49_224970	nucleolar protein	2829.9	-0.0809519	0.103697	-0.780658	0.435004	0.806848
TGME49_224980	hypothetical protein	1308.69	0.210751	0.102677	2.05257	0.0401141	0.338092
TGME49_224990	hypothetical protein	1086.73	0.203212	0.144588	1.40545	0.159887	0.590742
TGME49_225000	hypothetical protein	2543.8	-0.198918	0.165526	-1.20174	0.229466	0.664535
TGME49_225005	hypothetical protein	118.013	0.0316537	0.161098	0.196487	0.844229	0.959056
TGME49_225010	hypothetical protein	2555.25	-0.0601136	0.152931	-0.393077	0.694263	0.914972
TGME49_225020	hypothetical protein	1797.65	-0.0850964	0.100304	-0.848387	0.396223	0.777319
TGME49_225024		0	NA	NA	NA	NA	NA
TGME49_225028	myosin heavy chain, putative	2.03398	0.0248167	0.0809704	0.306491	0.759231	NA
TGME49_225032	myosin heavy chain, putative	0	NA	NA	NA	NA	NA
TGME49_225050	adenosylhomocysteinase, putative	3468.9	-0.314991	0.148299	-2.12403	0.0336677	0.30607
TGME49_225060	nucleoredoxin family protein	1112.22	0.0626942	0.128964	0.486136	0.626871	0.896287
TGME49_225070	hypothetical protein	5.86929	0.0505145	0.126485	0.39937	0.68962	0.913944
TGME49_225080	ribosomal protein RPS18	18275.5	-0.156659	0.128731	-1.21695	0.223624	0.657268
TGME49_225090	hypothetical protein	1559.2	0.302538	0.133726	2.26238	0.0236741	0.25763
TGME49_225098	hypothetical protein	6.89504	0.0266537	0.115887	0.229997	0.818094	0.953109
TGME49_225102	hypothetical protein	6.3818	-0.0936674	0.113346	-0.826382	0.408588	0.785745
TGME49_225105	hypothetical protein	121.652	-0.16686	0.174362	-0.956975	0.33858	0.747113
TGME49_225108	SNF7 family protein	774.566	0.160428	0.134708	1.19093	0.233682	0.666889
TGME49_225110	AP2 domain transcription factor AP2X-2	2291.49	-0.126986	0.17466	-0.727045	0.467198	0.821564
TGME49_225120	hypothetical protein	12688.2	0.116826	0.108474	1.077	0.281481	0.71027
TGME49_225125	pre-rRNA processing protein	1965.06	-0.105872	0.150913	-0.701547	0.482962	0.829793
TGME49_225130	hypothetical protein	456.821	0.171775	0.119659	1.43554	0.151134	0.577383
TGME49_225140	BT1 family protein	4.09445	0.0664856	0.0997564	0.66648	0.505104	0.839396
TGME49_225150	hypothetical protein	6530.8	-0.429874	0.0970788	-4.4281	9.50683e-06	0.00063955
TGME49_225160	hypothetical protein	4112.11	0.136282	0.136162	1.00088	0.316885	0.733161
TGME49_225170	hypothetical protein	549.319	0.294947	0.11779	2.50401	0.0122796	0.174557
TGME49_225190	hypothetical protein	455.607	0.19206	0.128154	1.49867	0.13396	0.559111
TGME49_225200	hypothetical protein	5109.36	-0.0322807	0.0894282	-0.360968	0.718123	0.922832
TGME49_225210	hypothetical protein	26.522	-0.0511992	0.17238	-0.297013	0.766457	0.937877
TGME49_225220	SCP family extracellular subfamily protein	1976.5	-0.104844	0.134248	-0.780973	0.434818	0.806835
TGME49_225230	hypothetical protein	2475.55	-0.279657	0.158405	-1.76545	0.0774882	0.451409
TGME49_225240	50S ribosomal protein L13, putative	1276.39	0.210298	0.114986	1.8289	0.067414	0.430614
TGME49_225250	LSU ribosomal protein L14P, putative	660.425	0.0839187	0.134769	0.622685	0.533492	0.855066
TGME49_225260	DNA-directed RNA polymerase II RPB1	3963.51	-0.102564	0.112891	-0.908528	0.363599	0.761141
TGME49_225270	hypothetical protein	1668.61	-0.0180576	0.108974	-0.165706	0.868388	0.964247
TGME49_225280	hypothetical protein	58.9408	-0.00782254	0.178343	-0.0438624	0.965014	0.989895
TGME49_225290	GDA1/CD39 (nucleoside phosphatase) family protein	13.7803	0.0500109	0.125809	0.397516	0.690987	0.914178
TGME49_225300	hypothetical protein	1208.08	-0.557629	0.104282	-5.34731	8.92689e-08	1.08293e-05
TGME49_225310	ARF1-directed GTPase-activating protein, putative	2555.29	-0.120848	0.110835	-1.09035	0.27556	0.705098
TGME49_225315	hypothetical protein	6.51501	0.0997504	0.135049	0.738622	0.460137	0.819646
TGME49_225320	hypothetical protein	883.063	-0.0200121	0.11998	-0.166795	0.867531	0.964247
TGME49_225330	hypothetical protein	1816.3	-0.0183933	0.121625	-0.15123	0.879794	0.966606
TGME49_225340	hypothetical protein	2471.53	-0.0704451	0.0980565	-0.718413	0.472503	0.823658
TGME49_225350	hypothetical protein	799.111	0.0256901	0.124932	0.205633	0.837077	0.958388
TGME49_225360	hypothetical protein	517.198	0.0536243	0.116722	0.459417	0.645935	0.903234
TGME49_225370	hypothetical protein	3.4397	0.147545	0.0972848	1.51663	0.129361	0.553113
TGME49_225380	hypothetical protein	487.231	0.0640129	0.129956	0.492573	0.622314	0.895633
TGME49_225400	hypothetical protein	1.25898	-0.0355518	0.0648005	-0.548635	0.583256	NA
TGME49_225410	histone H3 centromeric CENH3	420.665	-0.148048	0.142256	-1.04071	0.298011	0.719504
TGME49_225413	hypothetical protein	0.909348	-0.0147828	0.0567833	-0.260337	0.794604	NA
TGME49_225420	histidine triad domain-containing protein	506.844	-0.0625525	0.129081	-0.484597	0.627962	0.896916
TGME49_225430	Ras-related GTP binding A family protein	212.847	0.0763673	0.142518	0.535842	0.592068	0.884187
TGME49_225435	hypothetical protein	0	NA	NA	NA	NA	NA
TGME49_225440	hypothetical protein	295.357	0.296857	0.149435	1.98653	0.0469741	0.362848
TGME49_225450	hypothetical protein	426.669	-0.00287559	0.124932	-0.0230172	0.981637	0.996773
TGME49_225460	hypothetical protein	1.92933	0.0303357	0.0749723	0.404626	0.685753	NA
TGME49_225470	peptide methionine sulfoxide reductase	1330.79	0.0483876	0.123054	0.393224	0.694154	0.914972
TGME49_225480	hypothetical protein	1158.35	-0.0474799	0.123431	-0.384667	0.700484	0.917652
TGME49_225490	calcium-dependent protein kinase CDPK2	6930.94	-0.201852	0.0918747	-2.19703	0.0280182	0.279051
TGME49_225500	hypothetical protein	1220.32	-0.16746	0.121938	-1.37331	0.169654	0.605033
TGME49_225510	RAP domain-containing protein	2808.34	-0.141665	0.0962364	-1.47206	0.141006	0.563985
TGME49_225520	hypothetical protein	78.849	-0.0741966	0.169177	-0.438574	0.66097	0.908457
TGME49_225530	metal cation transporter, ZIP family protein	3634.34	-0.0991807	0.146089	-0.678905	0.497198	0.835817
TGME49_225540	hypothetical protein	5188.98	-0.158023	0.132683	-1.19098	0.233662	0.666889
TGME49_225550	phosphatidylserine decarboxylase	2972.15	-0.217204	0.135497	-1.60302	0.10893	0.51909
TGME49_225555	hypothetical protein	5724.56	0.0366023	0.153311	0.238745	0.811304	0.950696
TGME49_225560	hypothetical protein	13048.9	0.244363	0.0891802	2.7401	0.00614205	0.109258
TGME49_225570	hypothetical protein	6.89819	-0.123206	0.139116	-0.885631	0.375816	0.769437
TGME49_225580	proteasome (prosome, macropain) 26S subunit, non-ATPase, 9, putative	1043.12	-0.0559865	0.123167	-0.454558	0.649428	0.904358
TGME49_225590	hypothetical protein	0.153918	-0.0044544	0.03101	-0.143644	0.885782	NA
TGME49_225680	hypothetical protein	356.316	-0.215378	0.136624	-1.57643	0.114928	0.529555
TGME49_225690	hypothetical protein	5780.91	0.0787669	0.133068	0.591931	0.553897	0.865424
TGME49_225710	mitochondrial inner membrane translocase subunit TIM17, putative	519.875	0.175137	0.16327	1.07269	0.283412	0.711413
TGME49_225720	hypothetical protein	451.665	0.108761	0.155919	0.697544	0.485463	0.831226
TGME49_225730	membrane protein, putative	2211.89	-0.106865	0.133318	-0.801578	0.422797	0.79712
TGME49_225745	hypothetical protein	1538.06	0.350381	0.103046	3.40025	0.000673249	0.0221424
TGME49_225770	Tyrosine kinase-like (TKL) protein	1148.14	0.231559	0.102313	2.26324	0.023621	0.25743
TGME49_225780	hypothetical protein	1213.33	-0.102361	0.10626	-0.963306	0.335394	0.744872
TGME49_225790	PDI family protein	2499.92	0.458036	0.147945	3.09598	0.00196162	0.0493742
TGME49_225800	iron-sulfur assembly ATPase	1033.91	0.153874	0.109226	1.40877	0.158902	0.590613
TGME49_225810	BIR protein	1733.98	-0.0234385	0.100396	-0.233461	0.815403	0.953081
TGME49_225820	hypothetical protein	864.507	-0.110884	0.134358	-0.825288	0.409208	0.785918
TGME49_225830	hypothetical protein	1940.12	-0.139308	0.1505	-0.925634	0.354636	0.75771
TGME49_225840	hypothetical protein	1100.43	-0.037723	0.102011	-0.369794	0.711536	0.921629
TGME49_225850	peptidase, M28 family protein	1838.15	0.366325	0.125966	2.90813	0.00363601	0.0766566
TGME49_225860	hypothetical protein	2390.77	-0.561953	0.0988749	-5.68347	1.31986e-08	1.87827e-06
TGME49_225870	hypothetical protein	4478.71	-0.24417	0.122845	-1.98763	0.0468528	0.362848
TGME49_225880	UDP-glucose 4-epimerase	695.302	0.342357	0.127435	2.68653	0.0072199	0.121702
TGME49_225890	hypothetical protein	1607.97	-0.0887544	0.116803	-0.759864	0.447336	0.812853
TGME49_225900	hypothetical protein	1327.53	0.0559312	0.136002	0.411254	0.680886	0.91356
TGME49_225905	hypothetical protein	68.7094	-0.0457713	0.174164	-0.262806	0.7927	0.943877
TGME49_225910	hypothetical protein	818.302	-0.149292	0.133318	-1.11982	0.262792	0.693839
TGME49_225920	hypothetical protein	1241.3	0.137595	0.159107	0.864791	0.387153	0.771553
TGME49_225930	triose-phosphate isomerase TPI-I	3228.7	-0.189128	0.132326	-1.42926	0.152929	0.581839
TGME49_225940	hypothetical protein	2113.45	0.231473	0.123734	1.87073	0.0613819	0.413308
TGME49_225950	hypothetical protein	3.11291	0.00639427	0.0977808	0.065394	0.94786	0.985136
TGME49_225953	hypothetical protein	0.749911	0.0265602	0.0418421	0.634771	0.525578	NA
[truncated: 6,922 more rows]

## Sheet: AP2XII-2_ME49
Table S2B. RNAseq from AP2XII-2(AID-HA) line in ME49 background
Gene ID	Product Description	Base mean	log2FC	StdErr	Wald Stats	Pvalue	Padj
TGME49_200010	hypothetical protein	14894.6	-0.142384	0.0349112	-4.07845	4.53377e-05	0.000169776
TGME49_200110	hypothetical protein	0.802319	0.0867519	0.0615096	1.41038	0.158428	NA
TGME49_200130	Toxoplasma gondii family C protein	99.2225	0.0227345	0.152844	0.148743	0.881756	0.9277
TGME49_200230	microneme protein MIC17C	21.9607	-0.157223	0.179991	-0.873507	0.382387	0.520815
TGME49_200240	microneme protein MIC17B	58.1506	-0.720895	0.174091	-4.14091	3.45927e-05	0.000131632
TGME49_200250	microneme protein MIC17A	5984.12	-1.09397	0.0370665	-29.5137	1.91947e-191	7.85367e-189
TGME49_200260	hypothetical protein	62.3602	0.487268	0.16639	2.92846	0.00340645	0.00920465
TGME49_200270	PAN/Apple domain-containing protein	3209.49	0.187764	0.0406565	4.6183	3.86891e-06	1.64175e-05
TGME49_200280	WD domain, G-beta repeat-containing protein	4294.38	-0.165968	0.0397649	-4.17372	2.9966e-05	0.000114813
TGME49_200290	rhomboid protease ROM1	7110.06	-0.302253	0.034472	-8.76806	1.81765e-18	2.14422e-17
TGME49_200295	hypothetical protein	113.839	-0.296724	0.141822	-2.09223	0.036418	0.075896
TGME49_200300	hypothetical protein	9.03483	-0.0531799	0.158468	-0.335587	0.737182	0.829553
TGME49_200310	hypothetical protein	6791.38	-0.197408	0.0409895	-4.81607	1.46413e-06	6.54901e-06
TGME49_200320	hypoxanthine-xanthine-guanine phosphoribosyl transferase HXGPRT	5990.3	0.249466	0.0356642	6.99484	2.65556e-12	2.02197e-11
TGME49_200330	hypothetical protein	6329.68	-0.320838	0.035951	-8.92432	4.48426e-19	5.44698e-18
TGME49_200340	hypothetical protein	326.488	-0.445572	0.0982133	-4.53678	5.71193e-06	2.37457e-05
TGME49_200350	subtilisin SUB3	3543.47	-0.0449875	0.0409033	-1.09985	0.271397	0.401709
TGME49_200360	hypothetical protein	26994.8	-0.207307	0.0371011	-5.58762	2.30207e-08	1.25236e-07
TGME49_200370	prenyltransferase and squalene oxidase repeat-containing protein	2294.81	0.258904	0.0489086	5.29364	1.19905e-07	6.1004e-07
TGME49_200375	hypothetical protein	1630.13	-0.382025	0.060525	-6.31186	2.7571e-10	1.79212e-09
TGME49_200385	Myb family DNA-binding domain-containing protein	17064.8	-0.335505	0.0475381	-7.0576	1.69401e-12	1.31168e-11
TGME49_200400	hypothetical protein	5912.06	-0.0336013	0.0335902	-1.00033	0.317151	0.451816
TGME49_200410	hypothetical protein	1335.02	-0.255538	0.0563013	-4.53877	5.65838e-06	2.35357e-05
TGME49_200430	cytidine and deoxycytidylate deaminase zinc-binding region domain-containing protein	1361.31	0.128892	0.0572287	2.25222	0.0243081	0.0535178
TGME49_200440	hypothetical protein	1092.75	0.238795	0.0586198	4.07363	4.62867e-05	0.000172748
TGME49_200450	hypothetical protein	2084.69	0.347367	0.0482066	7.20581	5.77018e-13	4.62447e-12
TGME49_200460	hypothetical protein	3090.76	-0.0530901	0.0410536	-1.29319	0.195945	0.310873
TGME49_200470	hypothetical protein	5203.5	0.0207207	0.0357554	0.579513	0.562243	0.691376
TGME49_200480	Toxoplasma gondii family B protein	1.21778	-0.0528798	0.0711202	-0.743527	0.457163	NA
TGME49_200590	Toxoplasma gondii family C protein	2300.92	-0.168632	0.0497451	-3.38992	0.000699127	0.00218674
TGME49_200595	hypothetical protein	583.691	-0.403358	0.0863598	-4.67066	3.00233e-06	1.29236e-05
TGME49_200600	hypothetical protein	0.351741	-0.0243259	0.0395089	-0.615706	0.538089	NA
TGME49_200700	Toxoplasma gondii family C protein	206.849	-0.095203	0.113061	-0.842049	0.399761	0.538696
TGME49_201100	hypothetical protein	5.83144	0.0240406	0.137333	0.175054	0.861037	0.914377
TGME49_201110	hypothetical protein	750.053	0.0546051	0.0684669	0.797539	0.425138	0.565347
TGME49_201120	ELMO/CED-12 family protein	7206.11	0.119573	0.0329749	3.62619	0.000287637	0.000954776
TGME49_201130	rhoptry kinase family protein ROP33	6976.34	-0.377778	0.033705	-11.2084	3.71044e-29	7.32105e-28
TGME49_201140	hypothetical protein	4579.14	0.198381	0.035938	5.5201	3.38811e-08	1.82404e-07
TGME49_201150	heavy metal translocating P-type ATPase subfamily protein	6088.11	-0.135641	0.0351127	-3.86301	0.000111997	0.000400675
TGME49_201160	hypothetical protein	579.629	0.00743057	0.0789423	0.0941265	0.925009	0.956252
TGME49_201170	hypothetical protein	22261.9	-0.505367	0.0347057	-14.5615	4.93522e-48	2.16759e-46
TGME49_201180	hypothetical protein	809.277	-0.774071	0.0743351	-10.4133	2.15698e-25	3.61387e-24
TGME49_201190	hypothetical protein	91.4819	0.133546	0.151473	0.881651	0.377965	0.515944
TGME49_201200	zinc finger (CCCH type) motif-containing protein	1618.27	0.0642425	0.0561962	1.14318	0.252963	0.380669
TGME49_201210	hypothetical protein	794.43	-0.0532604	0.0700125	-0.760727	0.44682	0.586665
TGME49_201215	hypothetical protein	317.284	0.194665	0.0970884	2.00502	0.0449604	0.0911876
TGME49_201220	zinc finger protein	2158.14	0.173163	0.04977	3.47926	0.000502797	0.00161585
TGME49_201230	kinesin motor domain-containing protein	3216.85	-0.0103833	0.041477	-0.250339	0.802325	0.876884
TGME49_201240	hypothetical protein	4400.07	0.917462	0.0405365	22.633	2.05194e-113	4.0902e-111
TGME49_201250	histone lysine methyltransferase, SET, putative	8674.24	0.251746	0.0339184	7.42212	1.15262e-13	9.77149e-13
TGME49_201260	sugar transporter ST3	19522.3	-0.428707	0.0312791	-13.7059	9.36523e-43	3.37062e-41
TGME49_201270	hypothetical protein	8886.35	0.214809	0.032883	6.53253	6.46669e-11	4.43708e-10
TGME49_201380	chorismate synthase, putative	25150.3	-0.171222	0.0311025	-5.5051	3.68963e-08	1.98088e-07
TGME49_201390	hypothetical protein	85338.5	-0.317403	0.0336158	-9.44209	3.6541e-21	5.04564e-20
TGME49_201400	Sin3-associated polypeptide SAP18	5322.41	-0.0312591	0.0392931	-0.795535	0.426302	0.566605
TGME49_201520	protein phosphatase 2C domain-containing protein	6536.52	0.109282	0.0360756	3.02924	0.00245174	0.00682169
TGME49_201630	protein phosphatase 2C domain-containing protein	6402.79	0.123411	0.041026	3.00811	0.00262875	0.00727256
TGME49_201640	hypothetical protein	10.9184	-0.022364	0.161459	-0.138512	0.889835	0.933925
TGME49_201650	hypothetical protein	4.17064	-0.0971429	0.127756	-0.760377	0.447029	0.58683
TGME49_201660	hypothetical protein	9.16329	-0.00914545	0.160511	-0.0569772	0.954563	0.972961
TGME49_201670	DnaJ domain-containing protein	2589.63	-0.161519	0.045256	-3.56901	0.000358327	0.00117438
TGME49_201680	eukaryotic initiation factor-3 subunit 10, putative	22152.9	-0.00725591	0.031846	-0.227844	0.819768	0.887726
TGME49_201690	BT1 family protein	755.711	-0.352409	0.0704223	-5.00423	5.60851e-07	2.65533e-06
TGME49_201700	WD domain, G-beta repeat-containing protein	6227.86	0.316919	0.0348104	9.10415	8.69458e-20	1.11354e-18
TGME49_201710	WD domain, G-beta repeat-containing protein	1680.14	-0.0940096	0.0551926	-1.7033	0.0885115	0.162592
TGME49_201720	protein c9orf32, putative	1110.02	-0.0728297	0.0592095	-1.23003	0.218684	0.338993
TGME49_201730	hypothetical protein	38.2426	-0.334625	0.177886	-1.88112	0.0599553	0.117021
TGME49_201740	hypothetical protein	1354.92	-0.601205	0.0569337	-10.5598	4.57877e-26	7.92769e-25
TGME49_201750	Tctex-1 family protein	1.01908	-0.0374704	0.0658097	-0.569375	0.569101	NA
TGME49_201760	hypothetical protein	8646.63	-0.140745	0.0368193	-3.82259	0.000132056	0.000466849
TGME49_201770	cullin 3, putative	3939.95	0.265522	0.0441314	6.01662	1.78093e-09	1.08163e-08
TGME49_201775	hypothetical protein	7.25732	0.103405	0.151674	0.681762	0.495389	0.63051
TGME49_201780	microneme protein MIC2	74270	-0.405494	0.028049	-14.4566	2.2772e-47	9.72691e-46
TGME49_201785	hypothetical protein	13002.5	-0.411112	0.0301366	-13.6416	2.26537e-42	8.07842e-41
TGME49_201790	FHA domain-containing protein	2945.19	0.0692144	0.0408785	1.69318	0.0904221	0.165458
TGME49_201800	hypothetical protein	5150.21	0.057945	0.0404467	1.43263	0.151964	0.253785
TGME49_201810	hypothetical protein	6785.28	0.123485	0.0341644	3.61444	0.000300997	0.000996571
TGME49_201820	hypothetical protein	3188.83	-0.0820074	0.0540646	-1.51684	0.129307	0.222487
TGME49_201830	ribosomal protein L37	909.229	-0.0371964	0.0635339	-0.585457	0.55824	0.687868
TGME49_201840	aspartyl protease ASP1	9053.46	1.2539	0.0335886	37.3311	5.14357e-305	4.99826e-302
TGME49_201850	WD domain, G-beta repeat-containing protein	22.5717	-0.457967	0.180257	-2.54063	0.0110653	0.0267313
TGME49_201860	hypothetical protein	36993.5	-0.427298	0.0440648	-9.69704	3.10386e-22	4.49337e-21
TGME49_201870	tetratricopeptide repeat-containing protein	5400.92	0.167913	0.0345856	4.85498	1.20398e-06	5.44487e-06
TGME49_201880	hypothetical protein	13623.4	-0.0519149	0.0369382	-1.40545	0.159886	0.264571
TGME49_201890	MORN repeat-containing protein	1.9505	0.0855337	0.088098	0.970892	0.331602	NA
TGME49_201895	hypothetical protein	0.527611	-0.0458423	0.0448262	-1.02267	0.306465	NA
TGME49_201900	hypothetical protein	3024.34	0.0930159	0.0418385	2.22321	0.0262014	0.057152
TGME49_202010	hypothetical protein	4905.32	-0.285311	0.0386572	-7.38055	1.5764e-13	1.322e-12
TGME49_202020	DnAK-TPR	65.7604	0.229832	0.161028	1.42728	0.1535	0.255965
TGME49_202025	hypothetical protein	87.3669	0.618121	0.15955	3.87414	0.000107	0.000384388
TGME49_202030	hypothetical protein	2676.54	-0.197173	0.0446524	-4.41574	1.00667e-05	4.04646e-05
TGME49_202040	hypothetical protein	4364.77	-0.412703	0.0376774	-10.9536	6.38619e-28	1.20794e-26
TGME49_202050	hypothetical protein	16.9112	-0.267324	0.176279	-1.51648	0.129399	0.222554
TGME49_202060	hypothetical protein	2.40315	-0.0999055	0.0953733	-1.04752	0.29486	0.427816
TGME49_202065	hypothetical protein	0.810994	-0.0456233	0.0570864	-0.799199	0.424175	NA
TGME49_202070	hypothetical protein	7715.19	0.207018	0.0382569	5.41126	6.25814e-08	3.26734e-07
TGME49_202080	hypothetical protein	1482.5	0.146685	0.0528148	2.77734	0.00548052	0.0141125
TGME49_202090	hypothetical protein	4.00034	-0.0751396	0.122814	-0.611817	0.540659	0.672354
TGME49_202100	hypothetical protein	1.65552	-0.0402726	0.0863453	-0.466414	0.640919	NA
TGME49_202110	hypothetical protein	0.644803	-0.0319239	0.0520675	-0.613125	0.539793	NA
TGME49_202120	hypothetical protein	8909.51	0.096315	0.0350764	2.74587	0.00603514	0.0154231
TGME49_202140	enoyl-CoA hydratase/isomerase family protein	2.7996	-0.0580058	0.107887	-0.537653	0.590817	0.716203
TGME49_202160	ABC1 family protein	1721.54	0.0228266	0.0488389	0.467385	0.640224	0.754907
TGME49_202170	hypothetical protein	659.036	0.000762764	0.0752322	0.0101388	0.991911	0.995126
TGME49_202180	hypothetical protein	2178.34	0.272815	0.046164	5.90969	3.42743e-09	2.02161e-08
TGME49_202190	hypothetical protein	4376.68	0.165071	0.0369919	4.46237	8.10591e-06	3.30789e-05
TGME49_202200	hypothetical protein	21251.2	-0.434647	0.0297892	-14.5908	3.21465e-48	1.43625e-46
TGME49_202205	hypothetical protein	6.00629	0.0630525	0.132803	0.474783	0.634942	0.750158
TGME49_202210	nucleoside diphosphate kinase	2.5083	-0.128313	0.102905	-1.2469	0.212433	0.33155
TGME49_202220	hypothetical protein	4880.85	-0.205333	0.040756	-5.03811	4.7015e-07	2.25197e-06
TGME49_202230	histone deacetylase HDAC5	3589.92	-0.0500079	0.0394558	-1.26744	0.204997	0.322145
TGME49_202240	RAP domain-containing protein	1573.25	0.0113793	0.058046	0.19604	0.844579	0.90313
TGME49_202250	hypothetical protein	3792.01	0.231683	0.0411109	5.63557	1.74478e-08	9.61298e-08
TGME49_202255	hypothetical protein	436.426	0.313723	0.0877679	3.57446	0.000350954	0.00115119
TGME49_202260	hypothetical protein	1.80965	-0.0211606	0.0886678	-0.238651	0.811376	NA
TGME49_202280	WD domain, G-beta repeat-containing protein	234.315	-0.208137	0.108868	-1.91184	0.0558973	0.110319
TGME49_202285	EGF family domain-containing protein	2.34885	-0.0728202	0.0988644	-0.736567	0.461386	0.60048
TGME49_202290	membrane protein, putative	2644.89	0.268914	0.0462625	5.8128	6.14377e-09	3.5379e-08
TGME49_202300	inosine triphosphate pyrophosphatase, putative	2411.65	0.15066	0.0460095	3.27453	0.00105836	0.00320518
TGME49_202310	O-sialoglycoprotein endopeptidase	2203.26	-0.154764	0.0456547	-3.38987	0.000699247	0.00218674
TGME49_202320		0	NA	NA	NA	NA	NA
TGME49_202330	hypothetical protein	0	NA	NA	NA	NA	NA
TGME49_202340	proline dehydrogenase	0.162676	-0.00814689	0.0317358	-0.25671	0.797403	NA
TGME49_202350	50S ribosomal protein L21, putative	2579.26	0.344362	0.0437532	7.87056	3.53048e-15	3.4052e-14
TGME49_202360	methylase, putative	1374.51	0.210584	0.0555145	3.7933	0.000148656	0.000520094
TGME49_202370	T-complex protein 1, epsilon subunit (TCP-1-epsilon), putative	15635.4	0.0730367	0.0280748	2.6015	0.00928159	0.0228122
TGME49_202375	hypothetical protein	2483.64	0.429723	0.0470408	9.1351	6.53443e-20	8.45236e-19
TGME49_202380	rab GDI alpha, putative	12516.9	0.0592196	0.0304019	1.94789	0.0514278	0.102644
TGME49_202390	S15 sporozoite-expressed protein	5397.27	-0.391228	0.041822	-9.3546	8.392e-21	1.13067e-19
TGME49_202400	calcium binding egf domain-containing protein	6.66326	-0.134744	0.146465	-0.919975	0.357586	0.495521
TGME49_202410	hypothetical protein	3882.41	-0.0832151	0.0494943	-1.68131	0.0927035	0.169014
TGME49_202420	hypothetical protein	2748.55	-0.321154	0.0419536	-7.65498	1.93348e-14	1.758e-13
TGME49_202430	hypothetical protein	1533.58	0.472207	0.0556938	8.47863	2.27864e-17	2.502e-16
TGME49_202440	hypothetical protein	1694.76	0.154605	0.0518469	2.98195	0.00286421	0.00785963
TGME49_202445	hypothetical protein	14.3416	0.0394109	0.173363	0.227332	0.820166	0.887894
TGME49_202450	hypothetical protein	1527.78	0.250779	0.0527405	4.75496	1.98486e-06	8.7722e-06
TGME49_202460	diacylglycerol kinase accessory domain (presumed) domain-containing protein	5267.64	0.0277554	0.0397473	0.698298	0.484991	0.621486
TGME49_202470	rRNA metabolism protein, SBDS family protein	3653.93	-0.0197461	0.0434461	-0.454497	0.649471	0.762394
TGME49_202480	hypothetical protein	1406.52	0.0738917	0.0563633	1.31099	0.189862	0.303264
TGME49_202490	AP2 domain transcription factor AP2VIIa-7	15053.8	0.755521	0.0381256	19.8166	2.14029e-87	2.72765e-85
TGME49_202500	GAPM1a	51815.2	-0.192517	0.0302317	-6.36805	1.91447e-10	1.26342e-09
TGME49_202510	multi-pass transmembrane protein	4201.65	0.647708	0.044061	14.7003	6.42194e-49	2.93671e-47
TGME49_202520	hypothetical protein	4060.66	-0.116277	0.0420237	-2.76693	0.0056587	0.0145424
TGME49_202530	aspartate-tRNA ligase	5242.83	-0.0175627	0.0367491	-0.477908	0.632716	0.748093
TGME49_202540	3'5'-cyclic nucleotide phosphodiesterase domain-containing protein	10677.9	-0.053232	0.0355055	-1.49926	0.133806	0.228962
TGME49_202550	NLI interacting factor family phosphatase	6894.18	0.0293761	0.0404843	0.725617	0.468074	0.605358
TGME49_202568	hypothetical protein	1157.32	-0.0691568	0.059999	-1.15263	0.249061	0.375816
TGME49_202572	ribophorin i protein	2592.72	0.224959	0.046068	4.88321	1.04375e-06	4.78427e-06
TGME49_202580	ATPase, AAA family protein	351.834	-0.0672744	0.0962954	-0.698625	0.484786	0.62139
TGME49_202590	hypothetical protein	1639.64	0.172977	0.0568067	3.04501	0.00232671	0.00650407
TGME49_202600	hypothetical protein	3.80662	-0.061104	0.122149	-0.500242	0.616905	0.736435
TGME49_202610	protein phosphatase 2C domain-containing protein	12695	-0.0695104	0.0309663	-2.24471	0.0247865	0.0544322
TGME49_202620	hypothetical protein	19474.1	-0.257127	0.0352726	-7.28972	3.10598e-13	2.54704e-12
TGME49_202630	ATP-dependent metallopeptidase HflB subfamily protein	8895.82	-0.0673247	0.0328574	-2.049	0.0404626	0.0831499
TGME49_202640	RNA pseudouridine synthase superfamily protein	1877.27	-0.0109974	0.0483025	-0.227678	0.819896	0.887726
TGME49_202650	hypothetical protein	2908.4	0.128076	0.0411647	3.1113	0.00186267	0.00532956
TGME49_202660		6.48082	-0.109527	0.138537	-0.790593	0.429181	0.569653
TGME49_202670		8.10558	-0.120378	0.134636	-0.894094	0.371271	0.509226
TGME49_202680	peptidase M16, alpha subunit, putative	17581.5	-0.103607	0.0311466	-3.32645	0.000879596	0.00269636
TGME49_202690	DNA-directed RNA polymerase II RPB9	2164.52	-0.0529973	0.0508196	-1.04285	0.297017	0.430204
TGME49_202700	hypothetical protein	1031.21	-0.034549	0.0623564	-0.554058	0.579539	0.706239
TGME49_202720	RNB family domain-containing protein	1172.35	-0.00629143	0.0601331	-0.104625	0.916673	0.950923
TGME49_202730	hypothetical protein	2491.75	0.0859803	0.044738	1.92186	0.0546232	0.108051
TGME49_202735	hypothetical protein	0.512245	0.0154664	0.047232	0.327455	0.743323	NA
TGME49_202740	hypothetical protein	1229.78	0.1898	0.0558349	3.39931	0.000675552	0.00211935
TGME49_202750	3' exoribonuclease family, domain 1 domain-containing protein	1511.31	-0.150258	0.0529955	-2.83529	0.00457836	0.0119879
TGME49_202760	hypothetical protein	1141.25	-0.0462282	0.0587001	-0.787532	0.43097	0.571052
TGME49_202770	RNA recognition motif-containing protein	21365	-0.0779527	0.0277241	-2.81173	0.00492763	0.0128239
TGME49_202780	rhoptry kinase family protein ROP25	10040.2	-0.178503	0.0328811	-5.42873	5.67554e-08	2.98119e-07
TGME49_202790	dihydrouridine synthase (dus) protein	958.895	-0.0525212	0.0638678	-0.822343	0.410882	0.550629
TGME49_202800	cytochrome c oxidase assembly protein COX11 protein, putative	945.618	0.104238	0.06104	1.70769	0.087693	0.161321
TGME49_202810	TIM14	1453.5	-0.0820935	0.0518476	-1.58336	0.113339	0.19957
TGME49_202820	ubiquitin-conjugating enzyme subfamily protein	7414.06	-0.256644	0.0334771	-7.66624	1.77112e-14	1.61604e-13
TGME49_202830	Elicitor-responsive protein, putative	16034.4	-0.0661055	0.0326986	-2.02166	0.0432117	0.0879852
TGME49_202840	FHA domain-containing protein	25631.2	-0.148985	0.0278888	-5.34212	9.18646e-08	4.72638e-07
TGME49_202850	ATP-binding domain-containing protein	1463.41	0.122318	0.0526727	2.32223	0.0202208	0.0456435
TGME49_202860	hypothetical protein	1847.89	-0.0524338	0.050945	-1.02922	0.303375	0.436748
TGME49_202870	SAP domain-containing protein	2113.21	-0.0325005	0.0489021	-0.664604	0.506304	0.64073
TGME49_202880	carrier superfamily protein	1909.44	0.432845	0.0500611	8.64634	5.31797e-18	6.08865e-17
TGME49_202890	hypothetical protein	7071.49	-0.00864863	0.0334705	-0.258396	0.796101	0.872044
TGME49_202895		0	NA	NA	NA	NA	NA
TGME49_202900	zinc finger (CCCH type) motif-containing protein	7663.05	-0.260381	0.039941	-6.51915	7.07079e-11	4.83876e-10
TGME49_202910	zinc carboxypeptidase superfamily protein	0	NA	NA	NA	NA	NA
TGME49_202920	p-aminobenzoic acid synthase	3640.16	0.233981	0.0392823	5.9564	2.57848e-09	1.5372e-08
TGME49_202930	hypothetical protein	322.289	-0.671386	0.0981028	-6.8437	7.71748e-12	5.68141e-11
TGME49_202940	hypothetical protein	6251.41	0.0546028	0.0373181	1.46317	0.143421	0.242486
TGME49_202950	hypothetical protein	7626.12	0.014673	0.0330103	0.444498	0.656683	0.7671
TGME49_202960	glycine cleavage H-protein	0	NA	NA	NA	NA	NA
TGME49_202970	hypothetical protein	400.578	-0.111921	0.0899558	-1.24417	0.213435	0.332714
TGME49_202975	hypothetical protein	16.1448	0.074207	0.176168	0.421228	0.673589	0.779818
TGME49_202980	hypothetical protein	7411.78	0.019034	0.0380577	0.500136	0.616979	0.736435
TGME49_202990	hypothetical protein	1.68501	-0.0396755	0.0861961	-0.460293	0.645306	NA
TGME49_203000	hypothetical protein	0.324962	0.0243776	0.0413303	0.589824	0.555309	NA
TGME49_203010	aurora kinase	8457.17	-0.574572	0.0503256	-11.4171	3.43524e-30	7.08371e-29
TGME49_203020	ribosome biogenesis GTPase Der protein	1941.09	0.153885	0.0536488	2.86837	0.00412587	0.010906
TGME49_203030	N-methyl-D-aspartate receptor-associated protein	8291.65	0.118964	0.0312557	3.80616	0.000141139	0.000496476
TGME49_203040	hypothetical protein	4376.48	-0.00176222	0.0426385	-0.0413292	0.967033	0.980785
TGME49_203050	AP2 domain transcription factor AP2VIIa-6	2741	-0.34583	0.0599457	-5.76906	7.97148e-09	4.52668e-08
TGME49_203060	hypothetical protein	5105.23	-0.0103568	0.0369774	-0.280084	0.779413	0.859666
TGME49_203070	hypothetical protein	8.44065	0.0203757	0.153899	0.132397	0.89467	0.937354
TGME49_203080	RNA recognition motif-containing protein	3420.17	0.0152442	0.045462	0.335317	0.737386	0.829586
TGME49_203090	hypothetical protein	22.8945	0.179912	0.180449	0.997023	0.318753	0.453512
TGME49_203100	hypothetical protein	3.84488	0.037947	0.118517	0.320183	0.74883	0.836895
TGME49_203110	citrate synthase, putative	0.680902	-0.00251389	0.0581583	-0.0432249	0.965522	NA
TGME49_203120	hypothetical protein	847.827	0.0789468	0.0702138	1.12438	0.260853	0.390275
TGME49_203135	dynein heavy chain family protein	13.6939	0.184139	0.172946	1.06472	0.287002	0.418996
TGME49_203150	hypothetical protein	3765.15	0.258355	0.0418671	6.17084	6.79263e-10	4.27232e-09
TGME49_203160	hypothetical protein	2751.93	-0.059338	0.0447847	-1.32496	0.185184	0.297013
TGME49_203170	OB-fold nucleic acid binding domain-containing protein	13452.9	0.288524	0.0323484	8.91927	4.69385e-19	5.69266e-18
TGME49_203175	hypothetical protein	231.243	-0.0314833	0.108091	-0.291267	0.770847	0.852306
TGME49_203180	leucine rich repeat-containing protein	4914.49	-0.0807607	0.0397344	-2.03251	0.0421016	0.0860631
TGME49_203200	hypothetical protein	32.1596	0.0372144	0.179904	0.206857	0.836122	0.897735
TGME49_203220	DEAD/DEAH box helicase domain-containing protein	2951.88	0.156442	0.0414431	3.77487	0.000160092	0.000557348
TGME49_203230	hypothetical protein	25.3244	0.0730754	0.180621	0.404579	0.685787	0.789473
TGME49_203240	hypothetical protein	6977.18	0.0796741	0.0321424	2.47879	0.0131829	0.0312546
TGME49_203250	hypothetical protein	11.9859	0.026416	0.169143	0.156176	0.875894	0.923351
TGME49_203260	hypothetical protein	1774.71	0.107833	0.0520459	2.07188	0.0382767	0.0792445
TGME49_203270	ATP-dependent Clp endopeptidase, proteolytic subunit ClpP domain-containing protein	1052.96	0.0303655	0.060438	0.502424	0.615369	0.734851
TGME49_203280	hypothetical protein	1503.43	-0.069169	0.0577545	-1.19764	0.231058	0.354087
TGME49_203290	hypothetical protein	11332	-0.0963749	0.0396837	-2.42858	0.0151581	0.0352917
TGME49_203300	hypothetical protein	5936.08	0.0638588	0.0371419	1.71932	0.0855564	0.15821
TGME49_203310	dense granule protein GRA7	139287	-0.484417	0.0334689	-14.4736	1.77845e-47	7.68095e-46
TGME49_203320	zinc finger in N-recognin protein	7108.08	0.0567756	0.034874	1.62802	0.10352	0.185272
TGME49_203330	hypothetical protein	6.6132	-0.112963	0.139202	-0.811504	0.417077	0.557105
TGME49_203340	metallo-beta-lactamase domain-containing protein	23.852	0.02748	0.180622	0.152141	0.879076	0.925631
TGME49_203350	hypothetical protein	2835.24	-0.013913	0.0469993	-0.296025	0.767211	0.850182
TGME49_203358	hypothetical protein	1780.47	-0.0666088	0.0493511	-1.34969	0.177115	0.286852
TGME49_203362	hypothetical protein	1493.54	-0.0641457	0.0527189	-1.21675	0.223699	0.344979
TGME49_203370	hypothetical protein	6114.56	-0.154502	0.033427	-4.62207	3.79926e-06	1.61484e-05
TGME49_203375	cpw-wpc domain-containing protein	24.5961	-0.011701	0.180169	-0.0649446	0.948218	0.96929
TGME49_203380	DnaJ domain-containing protein	5428.02	0.00636151	0.0356092	0.178648	0.858214	0.912814
TGME49_203390	CRAL/TRIO domain-containing protein	7542.81	-0.444896	0.0339091	-13.1203	2.52068e-39	8.26825e-38
TGME49_203400	hypothetical protein	5030.61	0.122107	0.0387102	3.15439	0.00160834	0.00469516
TGME49_203420	4'-phosphopantetheinyl transferase domain-containing protein	1532.41	0.460013	0.0539836	8.52135	1.57704e-17	1.75895e-16
TGME49_203430	hypothetical protein	313.837	0.263827	0.0971091	2.71682	0.00659134	0.0167236
TGME49_203440	anaphase-promoting complex subunit APC10	443.161	0.218073	0.0835076	2.61141	0.00901696	0.022218
TGME49_203450	DUF3228 domain-containing protein	4990.48	0.22581	0.0391474	5.76819	8.01262e-09	4.54672e-08
TGME49_203460	hypothetical protein	229.461	-0.0331852	0.11186	-0.296667	0.766721	0.84992
TGME49_203470	hypothetical protein	0	NA	NA	NA	NA	NA
TGME49_203480	hypothetical protein	2026.79	-0.0528393	0.0528223	-1.00032	0.317155	0.451816
TGME49_203490	GNL3L/Grn1 GTPase	2722.68	-0.0669064	0.0474462	-1.41015	0.158494	0.262783
TGME49_203500	alanine dehydrogenase/pyridine nucleotide transhydrogenase domain-containing protein	1.98132	-0.0422306	0.0956211	-0.441645	0.658746	NA
TGME49_203505	hypothetical protein	0.319451	-0.00112694	0.0411492	-0.0273868	0.978151	NA
TGME49_203510	zinc finger, C3HC4 type (RING finger) domain-containing protein	5164.34	0.0139225	0.0375105	0.371161	0.710517	0.810501
TGME49_203520	hypothetical protein	2192.5	-0.193474	0.051004	-3.79332	0.000148649	0.000520094
TGME49_203540	RNA binding protein, putative	14150.5	0.0776454	0.0407144	1.90708	0.0565105	0.111359
TGME49_203560	hypothetical protein	3263.76	0.0821314	0.0484326	1.69578	0.0899266	0.164841
TGME49_203570	acyltransferase domain-containing protein	7.38554	0.293622	0.151181	1.94219	0.0521142	0.103721
TGME49_203580	NAD-binding domain 4 domain-containing protein	0.162676	-0.00814689	0.0317358	-0.25671	0.797403	NA
TGME49_203590	hypothetical protein	21.9767	-0.170905	0.175822	-0.972031	0.331035	0.467563
TGME49_203600	hypothetical protein	18727.4	0.0965457	0.0335977	2.87358	0.00405849	0.0107525
TGME49_203610	3'-5' exoribonuclease csl4, putative	2330.56	0.0206424	0.0482327	0.427974	0.66867	0.775789
TGME49_203620	hypothetical protein	2392.68	0.217459	0.0431952	5.03432	4.79539e-07	2.29411e-06
TGME49_203630	ribosomal protein RPL44	28968.9	-0.143562	0.032251	-4.4514	8.53133e-06	3.4742e-05
TGME49_203665	hypothetical protein	5030.93	0.0953444	0.0976947	0.975943	0.329093	0.465412
TGME49_203682	hypothetical protein	41.8719	0.0364946	0.175618	0.207807	0.835379	0.897735
TGME49_203685	hypothetical protein	5.40548	-0.109328	0.136525	-0.800789	0.423254	0.56371
TGME49_203688	hypothetical protein	13.0685	0.0574073	0.16913	0.339428	0.734287	0.827853
TGME49_203690	AP2 domain transcription factor AP2VIIa-5	6671.9	-0.0267427	0.0453903	-0.589172	0.555746	0.685881
TGME49_203700	SFT2 family protein	5289.37	0.550195	0.039765	13.8361	1.54251e-43	5.65635e-42
TGME49_203705	hypothetical protein	580.365	0.494355	0.0806278	6.13132	8.71516e-10	5.42882e-09
TGME49_203710	AP2 domain transcription factor AP2VIIa-4	24325.4	0.254567	0.04398	5.78824	7.11288e-09	4.07484e-08
TGME49_203720	vitamin k epoxide reductase family protein	1104.53	0.00211206	0.0605182	0.0348996	0.97216	0.983931
TGME49_203730	hypothetical protein	2355.13	-0.0410447	0.0484767	-0.846688	0.397169	0.535899
TGME49_203735	hypothetical protein	228.168	-0.0122297	0.116781	-0.104723	0.916595	0.950923
TGME49_203740	hypothetical protein	3228.59	-0.0472242	0.0440701	-1.07157	0.283913	0.415657
TGME49_203750	hypothetical protein	1993.44	-0.00845429	0.049389	-0.171178	0.864084	0.9158
TGME49_203760	hypothetical protein	2635.98	0.0471361	0.0457035	1.03134	0.302379	0.435798
TGME49_203770	hypothetical protein	27.2361	-0.029867	0.180582	-0.165393	0.868634	0.917808
TGME49_203780	hypothetical protein	5807.01	-0.0615012	0.0396117	-1.5526	0.120518	0.209498
TGME49_203790	hypothetical protein	8474.56	-0.48983	0.0373529	-13.1135	2.75402e-39	8.99571e-38
TGME49_203800	hypothetical protein	45.7516	-0.207503	0.173563	-1.19555	0.231872	0.355047
TGME49_203810	kelch repeat-containing protein	7314.16	0.178802	0.0338531	5.2817	1.2799e-07	6.48951e-07
TGME49_203815	hypothetical protein	151.39	-0.301478	0.134751	-2.23731	0.0252664	0.0553922
TGME49_203820	hypothetical protein	16975.9	-0.0647301	0.0356502	-1.8157	0.0694161	0.132006
TGME49_203830	FHA domain-containing protein	5429.17	0.0056377	0.0420682	0.134013	0.893392	0.936646
TGME49_203840	DEAD/DEAH box helicase domain-containing protein	2061.15	-0.0749921	0.0490594	-1.5286	0.126365	0.218205
TGME49_203860	hypothetical protein	1179.12	0.0183291	0.0574662	0.318954	0.749762	0.837449
TGME49_203870	RAB43, member RAS oncogene family protein	2328.27	-0.00933283	0.0447313	-0.208642	0.834728	0.89741
TGME49_203875	hypothetical protein	888.077	0.103661	0.0741267	1.39843	0.161985	0.267418
TGME49_203880	hypothetical protein	10291.1	0.0846321	0.037232	2.2731	0.0230201	0.0509416
TGME49_203890	hypothetical protein	42.4991	-0.097126	0.175001	-0.555003	0.578892	0.705931
TGME49_203900	hypothetical protein	3.51369	-0.0619598	0.120469	-0.514321	0.607028	0.729034
TGME49_203910	TBC domain-containing protein	9844.75	0.0796856	0.0378307	2.10637	0.0351719	0.0737197
TGME49_203930	hypothetical protein	13436.1	-0.253789	0.0313401	-8.09791	5.59121e-16	5.66702e-15
TGME49_203940	ABC1 protein	1478.18	0.181025	0.0520364	3.47882	0.000503633	0.00161787
TGME49_203950	Myb family DNA-binding domain-containing protein	4315.11	-0.126638	0.0364781	-3.47163	0.000517313	0.00166113
TGME49_203960	hypothetical protein	2579.04	0.196694	0.042429	4.63583	3.555e-06	1.51599e-05
TGME49_203970	dolichyl-diphosphooligosaccharide--protein glycosyltransferase	1604.71	0.294656	0.0506885	5.81308	6.1335e-09	3.53461e-08
TGME49_203980	hypothetical protein	13023.6	-0.089107	0.0320377	-2.78132	0.00541383	0.0139454
TGME49_203985	hypothetical protein	31.388	0.194175	0.180268	1.07714	0.281417	0.412702
TGME49_203990	rhoptry protein ROP12	17227.8	0.0127489	0.0326595	0.390359	0.696271	0.798519
TGME49_204000	hypothetical protein	26.4254	-0.562583	0.180553	-3.11588	0.00183396	0.00526096
TGME49_204010	hypothetical protein	58.0559	-0.38479	0.171101	-2.24891	0.0245184	0.0539349
TGME49_204020	ribosomal protein RPL8	61355.9	-0.169741	0.0357788	-4.74416	2.09371e-06	9.21658e-06
TGME49_204040	hypothetical protein	2440.67	0.511114	0.045144	11.3219	1.02261e-29	2.07025e-28
TGME49_204045	hypothetical protein	100.587	0.173417	0.149436	1.16048	0.245854	0.372132
TGME49_204050	subtilisin SUB1	43531.5	-0.478938	0.0388887	-12.3156	7.46412e-35	1.99402e-33
TGME49_204055	hypothetical protein	668.008	-0.0492782	0.0765954	-0.643357	0.519992	0.653113
TGME49_204060	SNARE domain-containing protein	2803.33	-0.0776756	0.0441744	-1.75839	0.0786816	0.147142
TGME49_204070	YT521-B family protein	3866.16	-0.0393436	0.0374014	-1.05193	0.292833	0.425403
TGME49_204080	histidine acid phosphatase superfamily protein	4882.12	-0.145761	0.0381981	-3.81593	0.000135672	0.000478111
TGME49_204090	eIF2 kinase IF2K-C	172.688	0.0410138	0.123174	0.332975	0.739153	0.830613
TGME49_204100	eIF2 kinase IF2K-C	6429.92	0.0215618	0.0380641	0.566462	0.57108	0.699481
TGME49_204110	eIF2 kinase IF2K-C	734.185	-0.082711	0.0712636	-1.16063	0.245791	0.372108
TGME49_204120	hypothetical protein	1625.97	0.17516	0.0498545	3.51343	0.000442362	0.00143229
TGME49_204130	perforin-like protein PLP1	48700.7	-0.526184	0.0284762	-18.4781	3.1018e-76	2.97696e-74
TGME49_204140	PHD-finger domain-containing protein	1850.7	0.127943	0.0486962	2.62737	0.00860484	0.021331
TGME49_204150	hypothetical protein	1006.74	0.0147592	0.0596997	0.247224	0.804735	0.8789
TGME49_204160	GYF domain-containing protein	5964.14	-0.0295929	0.0432554	-0.684145	0.493884	0.629315
TGME49_204270	hypothetical protein	5312.99	-0.121814	0.0367188	-3.31748	0.000908339	0.002779
TGME49_204280	cell-cycle-associated protein kinase DYRK, putative	5943.95	-0.249821	0.0422761	-5.90928	3.43605e-09	2.02516e-08
TGME49_204290	hypothetical protein	2.79534	0.11823	0.110823	1.06684	0.286046	0.417993
TGME49_204300	hypothetical protein	2.31226	-0.00784964	0.102496	-0.0765851	0.938954	0.963621
TGME49_204310	hypothetical protein	14330.5	-0.00583389	0.035684	-0.163488	0.870135	0.91883
TGME49_204315	hypothetical protein	1306.48	0.0724697	0.05783	1.25315	0.210151	0.328718
TGME49_204320	hypothetical protein	1505.11	-0.206688	0.0574899	-3.5952	0.000324139	0.00106774
TGME49_204325	hypothetical protein	75.9521	-0.623384	0.16137	-3.86308	0.000111967	0.000400675
TGME49_204330	hypothetical protein	18.7551	-0.044859	0.178735	-0.25098	0.80183	0.876712
TGME49_204340	hypothetical protein	18833.5	-0.272251	0.0294731	-9.23728	2.52845e-20	3.3147e-19
TGME49_204350	hypothetical protein	5090.69	0.663154	0.0359975	18.4222	8.71722e-76	8.16478e-74
TGME49_204360	subtilisin SUB4	856.739	-0.148264	0.0651093	-2.27715	0.0227771	0.0504902
TGME49_204370	WD-40 repeat protein	6491.75	0.326873	0.0363173	9.00047	2.2475e-19	2.78217e-18
TGME49_204380	hypothetical protein	7553.45	0.334509	0.0355492	9.40975	4.97335e-21	6.75923e-20
TGME49_204390	hypothetical protein	728.752	0.243901	0.0688858	3.54065	0.000399137	0.00129828
TGME49_204395	hypothetical protein	562.989	0.182674	0.0767658	2.37963	0.0173302	0.0398006
TGME49_204400	ATPase synthase subunit alpha, putative	24357	-0.0397885	0.034279	-1.16072	0.245754	0.372108
TGME49_204410	endonuclease/exonuclease/phosphatase family protein	3941.57	0.11787	0.0396237	2.97473	0.00293242	0.00802699
TGME49_204420	oocyst wall protein OWP1	452.33	0.0695283	0.0941924	0.738152	0.460422	0.599551
TGME49_204440	cyclic nucleotide-binding domain-containing protein	962.351	-0.155366	0.0644217	-2.4117	0.0158783	0.0367922
TGME49_204460	hydroxymethylglutaryl-CoA lyase, putative	1.6269	-0.0338329	0.080917	-0.418119	0.67586	NA
TGME49_204468	hypothetical protein	0.838361	0.0149992	0.0634426	0.236422	0.813106	NA
TGME49_204472	cyclic nucleotide-binding domain-containing protein	0	NA	NA	NA	NA	NA
TGME49_204480	thioredoxin domain-containing protein	14254.1	-0.0204848	0.0294822	-0.694819	0.487169	0.623325
TGME49_204490	hypothetical protein	1421.87	0.11025	0.0556076	1.98264	0.0474072	0.0956759
TGME49_204500	hypothetical protein	622.254	-0.119513	0.0762207	-1.56798	0.116886	0.204517
TGME49_204505	hypothetical protein	6.752	-0.142576	0.147768	-0.964863	0.334613	0.470906
TGME49_204510	WD domain, G-beta repeat-containing protein	4243.54	-0.019878	0.0406107	-0.489477	0.624504	0.741998
TGME49_204520	hypothetical protein	1088.19	0.133651	0.0603786	2.21355	0.0268598	0.0583751
TGME49_204530	microneme protein MIC11	68809.8	-0.50521	0.0338796	-14.9119	2.75635e-50	1.32271e-48
TGME49_204540	DUF367 domain-containing protein	595.512	0.0783335	0.0768951	1.01871	0.308343	0.442507
TGME49_204550	hypothetical protein	3133.39	0.0122613	0.0405125	0.302654	0.762154	0.847273
TGME49_204560	type I fatty acid synthase, putative	2.19701	-0.0951972	0.0971909	-0.979487	0.327339	NA
TGME49_204870	hypothetical protein	5.21242	-0.146316	0.13178	-1.1103	0.266869	0.396908
TGME49_204880	hypothetical protein	4503.78	-0.30966	0.0438819	-7.05668	1.7053e-12	1.31911e-11
TGME49_205000	phosphoglycerate mutase family protein	3304.75	-0.00431902	0.044559	-0.0969282	0.922783	0.955072
TGME49_205010	U2 small nuclear ribonucleoprotein family protein, putative	10340.5	-0.0243866	0.0338876	-0.71963	0.471753	0.608698
TGME49_205020	hypothetical protein	197.711	0.232978	0.116453	2.00061	0.0454341	0.0920283
TGME49_205030	hypothetical protein	3724.53	0.203779	0.0409409	4.9774	6.44454e-07	3.03084e-06
TGME49_205040	PGAP1 family protein	10202.5	-0.00943523	0.0339599	-0.277834	0.78114	0.860749
TGME49_205050	hypothetical protein	159.239	-0.177942	0.131431	-1.35388	0.175774	0.285335
TGME49_205060	hypothetical protein	1578.63	0.173781	0.0518548	3.3513	0.000804318	0.00249015
TGME49_205070	hypothetical protein	3.55349	-0.0263101	0.117382	-0.224142	0.822647	0.890209
TGME49_205080	hypothetical protein	4.34113	0.119274	0.127689	0.934092	0.350256	0.487624
TGME49_205090	Toxoplasma gondii family D protein	39.2333	-0.135252	0.176075	-0.768148	0.442399	0.582029
TGME49_205100	hypothetical protein	1882.06	0.0573118	0.0527187	1.08713	0.276982	0.408045
TGME49_205110	hypothetical protein	524.194	-0.0017577	0.0876281	-0.0200586	0.983997	0.990856
TGME49_205120	hypothetical protein	827.828	0.120387	0.0652224	1.8458	0.0649216	0.124612
TGME49_205130	hypothetical protein	13449.8	0.0715666	0.0310943	2.3016	0.0213579	0.0478077
TGME49_205140	hypothetical protein	11.4311	0.0350573	0.166853	0.210109	0.833583	0.897048
TGME49_205150	ACR, YagE family COG1723 domain-containing protein	2260.57	0.33567	0.0466336	7.19803	6.10887e-13	4.8758e-12
TGME49_205160	hypothetical protein	1677.45	0.0722537	0.0569405	1.26893	0.204465	0.321373
TGME49_205170	hypothetical protein	10306.5	-0.156372	0.0322558	-4.84788	1.24791e-06	5.63044e-06
TGME49_205180	RNA recognition motif-containing protein	11153.2	-0.0908592	0.0439693	-2.06642	0.0387885	0.080112
TGME49_205190	hypothetical protein	2351.58	-0.147499	0.0468135	-3.15078	0.00162833	0.00473751
TGME49_205200	hypothetical protein	4075.37	-0.189151	0.0440615	-4.2929	1.76356e-05	6.90677e-05
TGME49_205210	hypothetical protein	239.238	-0.712593	0.109478	-6.509	7.56544e-11	5.16363e-10
TGME49_205220	U5 snRNP-associated subunit, putative	4305.69	-0.0158381	0.0399891	-0.396059	0.692061	0.794812
TGME49_205230	hypothetical protein	18.7708	-0.160747	0.175304	-0.916962	0.359163	0.497246
TGME49_205240	cleft lip and palate transmembrane protein 1 (clptm1) protein	4432.31	0.0830968	0.0398206	2.08678	0.0369082	0.0767382
TGME49_205250	rhoptry protein ROP18	92370.7	0.589168	0.0301135	19.5649	3.07804e-85	3.57145e-83
TGME49_205265	transporter, cation channel family protein	538.36	-0.447374	0.084335	-5.30473	1.12841e-07	5.74851e-07
TGME49_205280	hypothetical protein	13309.5	-0.112446	0.0330284	-3.40453	0.000662774	0.00208431
TGME49_205290	serine/threonine specific protein phosphatase	5073.51	-0.38176	0.035717	-10.6885	1.1524e-26	2.05949e-25
TGME49_205300	hypothetical protein	4547.98	-0.207687	0.0430014	-4.82978	1.36684e-06	6.14922e-06
TGME49_205310		1.00565	-0.0045072	0.0683045	-0.0659868	0.947388	NA
TGME49_205320	hypothetical protein	20003.3	-0.207947	0.0327676	-6.34613	2.20802e-10	1.44976e-09
TGME49_205330	hypothetical protein	8502.32	-0.359965	0.0361297	-9.96313	2.21004e-23	3.38873e-22
TGME49_205340	ribosomal protein RPS12	33696.5	-0.0775673	0.0396547	-1.95607	0.050457	0.101018
TGME49_205350	integral membrane protein, GNS1/SUR4 family protein, putative	12500.9	-0.277036	0.0331359	-8.36059	6.24048e-17	6.70075e-16
TGME49_205360	hypothetical protein	11311.9	-0.301644	0.0422879	-7.13312	9.81224e-13	7.69731e-12
TGME49_205370	hypothetical protein	4021.74	-0.141241	0.0458269	-3.08206	0.00205571	0.0058113
TGME49_205380	fructose-bisphospatase I	11711.8	0.000849075	0.0309573	0.0274273	0.978119	0.987647
TGME49_205390	hypothetical protein	2270.19	-0.0319803	0.0523617	-0.610757	0.54136	0.672612
TGME49_205398	DNA repair and recombination protein RAD54, putative	7.02327	0.0112326	0.145221	0.077348	0.938347	0.963125
TGME49_205402	SNF2 family N-terminal domain-containing protein	1.80678	-0.0524821	0.0854808	-0.613964	0.539239	NA
TGME49_205410	RNA pseudouridine synthase superfamily protein	872.046	0.0983932	0.0645481	1.52434	0.127424	0.219644
TGME49_205420	aspartate-semialdehyde dehydrogenase	173.437	0.042361	0.12291	0.34465	0.730357	0.824422
TGME49_205425	hypothetical protein	0.849089	0.0157719	0.0636611	0.247747	0.80433	NA
TGME49_205430	isovaleryl-CoA dehydrogenase	1.33229	-0.0707912	0.0766282	-0.923827	0.355576	NA
TGME49_205440	CCT chaperonin gamma subunit	15463.3	0.0067517	0.0291267	0.231804	0.81669	0.886476
TGME49_205450	hypothetical protein	78.3854	-0.0326944	0.154091	-0.212176	0.83197	0.896304
TGME49_205460	AN1 family Zinc finger domain-containing protein	3046.81	-0.0682175	0.0412606	-1.65333	0.098263	0.177362
TGME49_205470	translation elongation factor 2 family protein, putative	98050.1	-0.0448435	0.0288318	-1.55535	0.119863	0.208647
TGME49_205480	IMC subcompartment protein ISP4	655.808	-0.132243	0.0710839	-1.86038	0.0628312	0.121414
TGME49_205490	integral membrane protein, putative	12829.1	-0.21604	0.0316146	-6.83356	8.28342e-12	6.07503e-11
TGME49_205500	hypothetical protein	4365.76	-0.0862505	0.0438721	-1.96595	0.0493041	0.0990413
TGME49_205510	nucleolar protein 5, putative	7131.06	-0.132926	0.0365889	-3.63296	0.000280185	0.000932971
TGME49_205520	hypothetical protein	27.4431	-0.0373066	0.180378	-0.206825	0.836147	0.897735
TGME49_205530	hypothetical protein	2.19879	-0.114399	0.0920991	-1.24213	0.21419	NA
TGME49_205540	DEAD/DEAH box helicase domain-containing protein	3765.8	-0.000548158	0.039664	-0.01382	0.988974	0.994346
TGME49_205550	AGC kinase	2178.13	-0.0379209	0.0464212	-0.816888	0.413993	0.554033
TGME49_205558	NAC domain-containing protein	16932.6	-0.123465	0.0395719	-3.12001	0.00180847	0.00519742
TGME49_205562	hypothetical protein	5204.67	0.0669059	0.0441115	1.51675	0.129331	0.222487
TGME49_205570	hypothetical protein	3236.21	-0.00561797	0.0439558	-0.127809	0.8983	0.939764
TGME49_205580	nuclear factor NF4	4429.81	-0.0261592	0.0378641	-0.69087	0.489647	0.625443
TGME49_205590	hypothetical protein	12.4408	-0.0863233	0.166637	-0.518032	0.604436	0.727269
TGME49_205600	zinc finger, C3HC4 type (RING finger) domain-containing protein	1943.98	0.116446	0.0484917	2.40136	0.0163342	0.0377809
TGME49_205615	hypothetical protein	2911.18	0.0823521	0.043325	1.9008	0.0573285	0.112828
TGME49_205625	hypothetical protein	1446.75	0.0383684	0.0526518	0.728719	0.466173	0.603704
TGME49_205630	hypothetical protein	143.325	0.0812361	0.130084	0.624492	0.532305	0.664974
TGME49_205640	hypothetical protein	8683	0.215646	0.0344906	6.25231	4.04434e-10	2.59412e-09
TGME49_205650	AP2 domain transcription factor AP2VIIa-3	25362.7	-0.186744	0.026642	-7.00939	2.39352e-12	1.83322e-11
TGME49_205658	F5/8 type C domain-containing protein	3.34294	0.0599693	0.117655	0.509705	0.610258	0.731591
TGME49_205662	LCCL domain-containing protein	11.1396	-0.0887111	0.158501	-0.55969	0.575691	0.704015
TGME49_205670	SF-assemblin/beta giardin protein	8255.14	0.00748724	0.0372789	0.200844	0.84082	0.900375
TGME49_205680	hypothetical protein	4382.79	-0.559181	0.0377816	-14.8003	1.45735e-49	6.86634e-48
TGME49_205690	hypothetical protein	4173.38	-0.146842	0.0378215	-3.88251	0.000103385	0.000371919
TGME49_205700	cyclophilin precursor	51222.9	0.0253228	0.0321113	0.788595	0.430349	0.570423
TGME49_205710	lysine-tRNA ligase	10267.9	-0.114484	0.0297691	-3.84574	0.000120191	0.000427627
TGME49_205720	Adenosine/AMP deaminase domain-containing protein	1114.28	0.211595	0.0618325	3.42207	0.000621453	0.00196629
TGME49_205730	hypothetical protein	2947.25	0.00988566	0.0449962	0.2197	0.826105	0.892691
TGME49_205740	hypothetical protein	6879.93	0.193651	0.0378007	5.12295	3.008e-07	1.47348e-06
TGME49_205750	histone deacetylase complex subunit Sin3	3773.47	-0.144612	0.0412354	-3.507	0.000453193	0.00146431
TGME49_205760	membrane protein	1.13648	0.0473227	0.0712974	0.663737	0.506859	NA
TGME49_205770	hypothetical protein	43.0346	0.1953	0.174894	1.11667	0.264133	0.393871
TGME49_206290	hypothetical protein	80.7426	0.0342182	0.157867	0.216754	0.8284	0.893945
TGME49_206300	hypothetical protein	1870.12	-0.0129381	0.0483964	-0.267336	0.789211	0.865837
TGME49_206310	prenyltransferase, UbiA family protein	2400.83	0.00553368	0.0480536	0.115156	0.908321	0.94601
TGME49_206320	hypothetical protein	10769.3	0.25908	0.0304818	8.49951	1.90395e-17	2.10245e-16
TGME49_206330	PHD-finger domain-containing protein	2294.07	-0.113885	0.0480036	-2.37244	0.0176712	0.0404762
TGME49_206340	hypothetical protein	11919.1	-0.0797456	0.0340278	-2.34354	0.0191015	0.0433435
TGME49_206350	ER-retrevial receptor Ter1p, putative	6783.87	-0.112107	0.0354601	-3.1615	0.00156961	0.004589
TGME49_206360	peptidyl-tRNA hydrolase domain-containing protein	2430.23	0.0975592	0.0472492	2.06478	0.0389439	0.0803903
TGME49_206380	hypothetical protein	4786.58	-0.144912	0.0431945	-3.35488	0.000794002	0.00246115
TGME49_206390	hypothetical protein	1764.01	0.240395	0.0575762	4.17525	2.97662e-05	0.000114104
TGME49_206400	FAD binding domain of DNA photolyase domain-containing protein	395.045	-0.204583	0.095004	-2.15342	0.0312857	0.0665431
TGME49_206415	myosin K	6955.88	0.209729	0.037578	5.58116	2.38914e-08	1.29701e-07
TGME49_206430	formin FRM1	11195.5	0.131079	0.0449693	2.91486	0.00355846	0.00958541
TGME49_206440	cpw-wpc domain-containing protein	25.7412	-0.0680705	0.180634	-0.376842	0.706291	0.806627
TGME49_206450	autophagy-related cysteine peptidase atg4, putative	17877.9	0.0648482	0.0399023	1.62518	0.104125	0.186073
TGME49_206460	hypothetical protein	1543.75	-0.0794659	0.055709	-1.42645	0.15374	0.2562
TGME49_206470	pyruvate dehydrogenase complex subunit PDH-E3II	17019.3	-0.137959	0.0291045	-4.74014	2.1357e-06	9.3749e-06
TGME49_206480	hypothetical protein	7973.19	-0.0446036	0.0347359	-1.28408	0.199115	0.314938
TGME49_206490	ICE family protease (caspase) p20 domain-containing protein	3047.42	0.00537771	0.0431139	0.124732	0.900735	0.941445
TGME49_206500	hypothetical protein	1532.12	0.126783	0.0542562	2.33675	0.0194522	0.044075
TGME49_206510	toxolysin TLN4	18239.5	-0.324139	0.0297625	-10.8908	1.27467e-27	2.38203e-26
TGME49_206520	hypothetical protein	2.17584	-0.130111	0.0975536	-1.33374	0.182289	NA
TGME49_206540	hypothetical protein	6161.31	0.0165944	0.035992	0.461058	0.644757	0.758261
TGME49_206550	hypothetical protein	58.6533	0.210443	0.165028	1.2752	0.20224	0.318455
TGME49_206560	EF hand domain-containing protein	1.6795	-0.0746989	0.0861435	-0.867145	0.385863	NA
TGME49_206570	kinesin, putative	8.56009	-0.223432	0.142391	-1.56915	0.116614	0.204134
TGME49_206580	formin FRM2	5400.56	0.189465	0.0377674	5.01663	5.25854e-07	2.49644e-06
TGME49_206590	calcium-dependent protein kinase CDPK2A	7119.7	-0.308284	0.0357496	-8.62344	6.49745e-18	7.38467e-17
TGME49_206600	sigma-70, region 3 protein	3635.81	0.0920889	0.0400546	2.29908	0.0215003	0.0480712
TGME49_206605	hypothetical protein	679.415	0.181659	0.0747184	2.43125	0.0150469	0.0350748
TGME49_206610	pyruvate dehydrogenase complex subunit PDH-E2	6255.55	0.115412	0.0378651	3.04798	0.00230381	0.00644935
TGME49_206620	hypothetical protein	0.829994	0.0537886	0.0638884	0.841915	0.399836	NA
TGME49_206630	hypothetical protein	3788.66	-0.21592	0.0396356	-5.44764	5.10429e-08	2.69754e-07
TGME49_206640	hypothetical protein	7145.09	-0.105431	0.0328762	-3.20692	0.00134165	0.00397939
TGME49_206650	zinc finger, c2h2 type domain-containing protein	35.9242	0.0681648	0.178987	0.380836	0.703325	0.804185
TGME49_206660	hypothetical protein	18.9353	-0.296028	0.177036	-1.67214	0.0944971	0.171731
TGME49_206670	hypothetical protein	10675.4	-0.114249	0.0410104	-2.78585	0.00533876	0.0137977
TGME49_206680	hypothetical protein	1787.2	0.0946552	0.0538048	1.75923	0.0785378	0.146944
TGME49_206690	glideosome-associated protein with multiple-membrane spans GAPM2B	9405.98	-0.470125	0.0361471	-13.0059	1.13284e-38	3.6093e-37
TGME49_206695	hypothetical protein	1222.4	-0.524309	0.0669329	-7.83335	4.75026e-15	4.54225e-14
TGME49_206700	hypothetical protein	1635.92	0.398285	0.0544228	7.31836	2.51023e-13	2.07381e-12
TGME49_206710	hypothetical protein	2726.92	-0.160754	0.0438097	-3.66936	0.000243157	0.000821513
TGME49_206910	hypothetical protein	0.317066	0.0240245	0.0410339	0.58548	0.558225	NA
TGME49_207005	SAG-related sequence SRS48Q	1.67944	-0.0410507	0.0873871	-0.469757	0.638528	NA
TGME49_207010	SAG-related sequence SRS48K	1.56115	-0.0496658	0.0772649	-0.642799	0.520355	NA
TGME49_207015	hypothetical protein	1.16303	-0.0233757	0.0772122	-0.302746	0.762083	NA
TGME49_207020	hypothetical protein	1139.71	0.135122	0.0591547	2.28422	0.0223587	0.0497756
TGME49_207030	hypothetical protein	121.122	0.315602	0.135829	2.32352	0.0201511	0.0454994
TGME49_207040	hypothetical protein	1335.11	0.205004	0.055797	3.67411	0.000238681	0.000806742
TGME49_207050	hypothetical protein	6.48299	0.0288126	0.147815	0.194923	0.845453	0.90354
TGME49_207060	ribonucleoside-diphosphate reductase small subunit	23891.9	0.11171	0.0291996	3.82573	0.000130386	0.000461367
TGME49_207065	hypothetical protein	786.584	0.136965	0.0661011	2.07205	0.0382608	0.0792326
TGME49_207070	glycosyl transferase, putative	846.206	0.0053595	0.0688096	0.0778889	0.937916	0.963065
TGME49_207080	histone lysine acetyltransferase MYST-B	2507.08	0.0800121	0.0430203	1.85987	0.062904	0.121492
TGME49_207100	hypothetical protein	3913.2	0.139797	0.0381131	3.66796	0.000244494	0.00082567
TGME49_207110	hypothetical protein	111.117	-0.0150924	0.142142	-0.106179	0.915441	0.950304
TGME49_207120	Sad1/UNC family protein	2625.99	-0.0918848	0.0459864	-1.99809	0.0457074	0.0925095
TGME49_207130	SAG-related sequence SRS49A	32.7642	0.0172533	0.180126	0.0957847	0.923692	0.955399
TGME49_207140	SAG-related sequence SRS49B	1136.8	0.599102	0.0625287	9.58122	9.59046e-22	1.36051e-20
TGME49_207150	SAG-related sequence SRS49C	408.052	0.129589	0.161614	0.801844	0.422643	0.563186
TGME49_207160	SAG-related sequence SRS49D	475.467	0.269798	0.0858149	3.14395	0.00166681	0.0048314
TGME49_207170	hypothetical protein	7817.44	-0.109892	0.0451696	-2.43287	0.0149795	0.0349387
TGME49_207180	indole-3-glycerol phosphate synthase domain-containing protein	2495.11	0.35643	0.0504354	7.06705	1.58267e-12	1.22669e-11
TGME49_207200	hypothetical protein	1534.69	0.0572296	0.060156	0.951354	0.341425	0.478241
TGME49_207210	hypothetical protein	25.4709	-0.0751049	0.180532	-0.416021	0.677395	0.782938
TGME49_207230	hypothetical protein	4246.9	-0.00877289	0.0418285	-0.209735	0.833875	0.89717
TGME49_207240	hypothetical protein	12524.1	-0.000323531	0.0353155	-0.00916118	0.992691	0.995251
TGME49_207250	electron-transfer-flavoprotein, alpha polypeptide	17.83	0.227247	0.1776	1.27955	0.200705	0.316615
TGME49_207350	hypothetical protein	1.97072	-0.0318084	0.086774	-0.366567	0.713942	NA
TGME49_207360	hypothetical protein	0.156775	0.00681352	0.0317358	0.214695	0.830005	NA
TGME49_207365		0	NA	NA	NA	NA	NA
TGME49_207370	hypothetical protein	17548.4	-0.0777665	0.0343413	-2.26452	0.0235421	0.0520524
TGME49_207380		1.1929	-0.0117636	0.0333607	-0.352619	0.724374	NA
TGME49_207390	coatomer protein complex, gamma sub-unit, putative	2672.85	0.165486	0.0446393	3.70717	0.000209585	0.000715238
TGME49_207400	hypothetical protein	13809.6	-0.390819	0.0356509	-10.9624	5.79517e-28	1.09883e-26
TGME49_207403	hypothetical protein	29.5251	-0.491801	0.180147	-2.73	0.00633336	0.0161164
TGME49_207407	hypothetical protein	1.34318	-0.00565526	0.0757626	-0.0746445	0.940498	NA
TGME49_207410	tetratricopeptide repeat-containing protein	38.9601	-0.37218	0.17718	-2.10057	0.0356783	0.0746402
TGME49_207420	hypothetical protein	3713.88	0.0147528	0.0405053	0.364219	0.715695	0.814596
TGME49_207430	ATP-dependent RNA helicase DDX1, putative	3435.04	-0.0290839	0.0396391	-0.733718	0.463121	0.601445
TGME49_207440	ribosomal protein RPS4	60914.2	-0.115078	0.0371136	-3.1007	0.00193063	0.00549367
TGME49_207450	DNA segment, Chr 10, Wayne State University 52, expressed family protein	4217.54	0.0526384	0.0387445	1.3586	0.174272	0.28343
TGME49_207460	Rab5B protein	3614.95	-0.0979763	0.044149	-2.21922	0.0264719	0.0577089
TGME49_207470	hypothetical protein	795.212	0.290704	0.0715588	4.06245	4.85605e-05	0.000180886
TGME49_207480	GCC2 and GCC3 domain-containing protein	6095.17	0.526196	0.0377383	13.9433	3.45681e-44	1.29823e-42
TGME49_207590	protein phosphatase 2C domain-containing protein	1867.33	-0.702323	0.0555951	-12.6328	1.3917e-36	4.03697e-35
TGME49_207600	tubulin/FtsZ family, GTPase domain-containing protein	919.756	0.641992	0.0629666	10.1958	2.07124e-24	3.32683e-23
TGME49_207610	rhoptry kinase family protein ROP36 (incomplete catalytic triad)	5.60353	-0.213852	0.13725	-1.55812	0.119204	0.207825
TGME49_207620	pyridine nucleotide-disulfide oxidoreductase domain-containing protein	14042.5	-0.0864148	0.0298966	-2.89046	0.00384684	0.0102732
TGME49_207630	peptidyl-tRNA hydrolase domain-containing protein	1159.69	0.00647848	0.0663409	0.0976543	0.922207	0.954752
TGME49_207640	isoleucyl-tRNA synthetase family protein	9773.75	-0.0782641	0.0300535	-2.60416	0.00920996	0.0226433
TGME49_207650	OTU family cysteine protease	5.31951	0.0169115	0.139529	0.121204	0.903529	0.943555
TGME49_207665	kinesin motor domain-containing protein	109.862	0.0581848	0.1409	0.412951	0.679642	0.784504
TGME49_207680	suppressor of kinetochore protein 1, putative	6376.86	0.0408973	0.0340383	1.20151	0.229554	0.352192
TGME49_207690	programmed cell death 5 protein	3968.75	0.199298	0.0392428	5.07858	3.80257e-07	1.83953e-06
TGME49_207700	rhoptry kinase family protein ROP22 (incomplete catalytic triad)	114.653	-0.10358	0.141656	-0.73121	0.464651	0.602595
TGME49_207710	phosphatidylinositol synthase, putative	2676	0.332753	0.0428118	7.77246	7.69736e-15	7.23571e-14
TGME49_207720	hypothetical protein	3687.69	-0.124616	0.0412224	-3.02302	0.00250267	0.00695098
TGME49_207730	hypothetical protein	1.31674	0.0323493	0.0794749	0.407039	0.68398	NA
TGME49_207740	hypothetical protein	1.16086	0.0534022	0.0749671	0.712341	0.476253	NA
TGME49_207750	hypothetical protein	11513.5	-0.129109	0.0311832	-4.14032	3.46822e-05	0.000131908
TGME49_207760	DnaJ C terminal region domain-containing protein	7855.85	0.0177349	0.0331152	0.535551	0.592269	0.717516
TGME49_207770	PCI domain-containing protein	13253.6	0.128334	0.0317459	4.04252	5.28788e-05	0.000196313
TGME49_207780	hypothetical protein	11.7824	-0.293261	0.163433	-1.79438	0.0727531	0.137678
TGME49_207790	enkurin, putative	20.8198	-0.314012	0.179593	-1.74846	0.0803838	0.149965
TGME49_207800	hypothetical protein	1728.04	0.120118	0.0510258	2.35407	0.0185692	0.042259
TGME49_207810		0	NA	NA	NA	NA	NA
TGME49_207820	cell-cycle-associated protein kinase MAPK, putative	13823	0.374274	0.0326904	11.4491	2.37726e-30	4.95463e-29
TGME49_207830	MORN repeat-containing protein	3990.53	-0.0833371	0.0383456	-2.17331	0.0297567	0.063762
TGME49_207840	ribosomal protein RPS17	36337.1	-0.107446	0.0410668	-2.61638	0.00888688	0.0219183
TGME49_207865	GCC2 and GCC3 domain-containing protein	66.5584	-0.273882	0.162533	-1.68509	0.091972	0.167917
TGME49_207875	GCC2 and GCC3 domain-containing protein	34.0597	-0.036508	0.17898	-0.203978	0.83837	0.898733
TGME49_207880	hypothetical protein	1028.8	0.00647491	0.0601827	0.107588	0.914323	0.949798
TGME49_207900	transcription initiation factor TFIIIB	2680.97	-0.0919635	0.0429919	-2.13909	0.0324285	0.0686732
TGME49_207910	manganese resistance 1 protein, putative	2892.2	0.126457	0.0436113	2.89964	0.00373592	0.0100045
TGME49_207920	hypothetical protein	2578.24	0.456901	0.0432257	10.5701	4.09986e-26	7.11436e-25
TGME49_207930	phosphatidylethanolamine-binding protein	2922.75	-0.102277	0.0472991	-2.16234	0.0305917	0.0653711
TGME49_207940	ribosomal protein S9, putative	1272.39	0.0344309	0.0546309	0.630246	0.528534	0.661294
TGME49_207950	hypothetical protein	3386.65	-0.13516	0.0432705	-3.12361	0.00178649	0.00514186
TGME49_207955	hypothetical protein	12.0102	-0.128947	0.166488	-0.774512	0.438628	0.578439
TGME49_207960	hypothetical protein	3429.81	0.318826	0.04094	7.78766	6.82637e-15	6.44032e-14
TGME49_207965	hypothetical protein	7.27844	0.247098	0.149398	1.65396	0.0981366	0.177175
TGME49_207970	HEAT repeat-containing protein	330.654	-0.134957	0.0974865	-1.38437	0.166246	0.273176
TGME49_207980	PIG-P protein	903.965	0.173323	0.0631589	2.74423	0.00606523	0.0154949
TGME49_207990	ribosomal RNA large subunit methyltransferase J protein	4263.97	-0.00373334	0.0420097	-0.0888685	0.929186	0.958443
TGME49_208010	hypothetical protein	3445.58	0.0153192	0.0407804	0.375651	0.707177	0.807519
TGME49_208020	AP2 domain transcription factor AP2Ib-1	203.79	0.570834	0.114617	4.98037	6.34643e-07	2.98651e-06
TGME49_208030	microneme protein MIC4	56453.1	-0.316911	0.0364884	-8.68527	3.77828e-18	4.36439e-17
TGME49_208040	aldo-keto reductase	2669.55	0.509792	0.0429563	11.8677	1.74259e-32	4.16828e-31
TGME49_208050	ABC transporter, putative	4222.82	0.0257043	0.0447806	0.574005	0.565964	0.694767
TGME49_208070	inositol polyphosphate kinase	4898.45	-0.11755	0.0398292	-2.95135	0.00316383	0.00859687
TGME49_208080	hypothetical protein	174.285	-0.0655158	0.119769	-0.547019	0.584366	0.711044
TGME49_208090	5-formyltetrahydrofolate cyclo-ligase	699.059	-0.0320591	0.0745771	-0.429878	0.667284	0.774927
TGME49_208200	PHD-finger domain-containing protein	3411.89	0.0300453	0.0451404	0.665597	0.505669	0.640135
TGME49_208300	hypothetical protein	4594.44	0.167339	0.0362227	4.61972	3.84261e-06	1.63148e-05
TGME49_208310	hypothetical protein	2547.24	0.0137119	0.0434959	0.315245	0.752575	0.839868
TGME49_208320	polynucleotide kinase 3 phosphatase	2344.18	0.0634286	0.0450663	1.40745	0.159294	0.263815
TGME49_208330	hypothetical protein	5.7432	0.11575	0.135583	0.853723	0.393258	0.531963
TGME49_208340	hypothetical protein	9683.51	0.249613	0.0350794	7.11567	1.11373e-12	8.70162e-12
TGME49_208350	hypothetical protein	2804.25	-0.0406298	0.0409988	-0.990999	0.321686	0.457015
TGME49_208360	hypothetical protein	1535.05	-0.0528795	0.0545364	-0.969618	0.332237	0.468761
TGME49_208370	myosin heavy chain, putative	11518.7	-0.297777	0.0308937	-9.63878	5.48373e-22	7.86542e-21
TGME49_208380	hypothetical protein	0	NA	NA	NA	NA	NA
TGME49_208390	hypothetical protein	2084.78	0.0246192	0.0498371	0.493992	0.621311	0.739675
TGME49_208400	hypothetical protein	8198.37	-0.127302	0.0345169	-3.6881	0.000225937	0.000766666
TGME49_208410	hypothetical protein	2392.84	0.135214	0.0480377	2.81475	0.00488153	0.0127132
TGME49_208420	Sodium:neurotransmitter symporter family protein	4321.52	-0.0409011	0.0377596	-1.0832	0.27872	0.409908
TGME49_208430	serine proteinase inhibitor PI-2, putative	1157.74	-0.105227	0.0620027	-1.69714	0.0896695	0.164408
TGME49_208440	hypothetical protein	10292.6	0.0474837	0.0401268	1.18334	0.236675	0.36112
TGME49_208450	protease inhibitor PI2	11069.5	-0.387358	0.0348802	-11.1054	1.18105e-28	2.29536e-27
TGME49_208460		0	NA	NA	NA	NA	NA
TGME49_208470		0	NA	NA	NA	NA	NA
TGME49_208480		0.176554	-0.00814689	0.0317358	-0.25671	0.797403	NA
TGME49_208490	hypothetical protein	2420.41	-0.0463726	0.0454123	-1.02115	0.307185	0.44126
TGME49_208500	protein phosphatase 2C domain-containing protein	5311.04	-0.0325425	0.0353656	-0.920174	0.357482	0.495465
TGME49_208510	hypothetical protein	2383.46	-0.125773	0.0451305	-2.78687	0.00532203	0.0137591
TGME49_208530	nicotinate phosphoribosyltransferase	10613.2	0.42956	0.0315924	13.597	4.17462e-42	1.47516e-40
TGME49_208540	DEAD/DEAH box helicase domain-containing protein	2081.76	-0.0781217	0.0482424	-1.61936	0.105371	0.187922
TGME49_208550	hypothetical protein	3542.87	-0.300228	0.0462625	-6.48967	8.60242e-11	5.84063e-10
TGME49_208560	carrier superfamily protein	6494.96	0.269825	0.0366445	7.36331	1.794e-13	1.50287e-12
TGME49_208570	ubiquitin conjugating enzyme E2, putative	11070.2	0.0139589	0.0353551	0.394819	0.692976	0.795511
TGME49_208580	DNA ligase 1, putative	5801.36	0.29223	0.0354214	8.2501	1.58268e-16	1.66042e-15
TGME49_208590	vacuolar ATP synthase subunit 54kD, putative	8419.76	0.0635821	0.0330966	1.92111	0.0547183	0.108184
TGME49_208710	DNA/RNA non-specific endonuclease	2394.75	0.223907	0.0444986	5.03177	4.85974e-07	2.32347e-06
TGME49_208718	protein tyrosine phosphatase type IVA A, putative	8101.69	-0.0961292	0.0337744	-2.84621	0.00442424	0.0116235
TGME49_208722	hypothetical protein	3354.84	-0.0826487	0.0436266	-1.89446	0.0581644	0.114271
TGME49_208730	microneme protein, putative	10612	-0.327676	0.0360186	-9.0974	9.25171e-20	1.181e-18
TGME49_208740	microneme protein, putative	8942.32	-0.696206	0.041538	-16.7607	4.72779e-63	3.16843e-61
TGME49_208750	RWD domain-containing protein	4577.06	0.0699978	0.0366581	1.90948	0.0562007	0.110833
TGME49_208760	hypothetical protein	61.0473	-0.061122	0.165886	-0.368458	0.712531	0.811964
TGME49_208770	hypothetical protein	3.39199	-0.114835	0.116855	-0.982719	0.325746	0.46135
TGME49_208780	ubiquitin-conjugating enzyme subfamily protein	3349.88	0.0964481	0.040387	2.3881	0.0169358	0.0389755
TGME49_208790	MC family transporter, putative	9869.47	0.557349	0.0335316	16.6216	4.86174e-62	3.17606e-60
TGME49_208800	mediator complex subunit MED18	6161.89	0.768894	0.0364764	21.0792	1.23415e-98	1.84505e-96
TGME49_208810	hypothetical protein	12.9545	-0.0770331	0.171474	-0.449239	0.653259	0.764709
TGME49_208820	1-deoxy-D-xylulose-5-phosphate synthase	2446.78	0.107946	0.0455928	2.3676	0.0179037	0.0409123
TGME49_208830	hypothetical protein	28779.9	-0.135615	0.0287453	-4.7178	2.38404e-06	1.04004e-05
TGME49_208842	DEAD/DEAH box helicase domain-containing protein	16443.7	0.256841	0.0362845	7.07852	1.45702e-12	1.13269e-11
TGME49_208850	SAG-related sequence SRS11	1480.12	-0.355758	0.0586498	-6.0658	1.31299e-09	8.08172e-09
TGME49_208910	hypothetical protein	6467.82	-0.218999	0.0403837	-5.42296	5.86213e-08	3.07297e-07
TGME49_208970	RNA recognition motif-containing protein	9992.01	0.0286557	0.0321719	0.890706	0.373087	0.51144
TGME49_208980	hypothetical protein	1208.81	-0.0168445	0.0580586	-0.29013	0.771717	0.853025
TGME49_208990	hypothetical protein	1542.25	0.0609617	0.0523162	1.16525	0.243916	0.369919
TGME49_209000	HECT-domain (ubiquitin-transferase) domain-containing protein	9340.28	-0.416172	0.0369898	-11.251	2.29015e-29	4.56502e-28
TGME49_209005	hypothetical protein	0.961479	0.0698055	0.0680115	1.02638	0.304714	NA
TGME49_209010	elongation factor TS protein	1630.11	0.153243	0.0529723	2.8929	0.00381706	0.0102084
TGME49_209020	hypothetical protein	1109.13	0.453099	0.0608663	7.44417	9.75527e-14	8.32464e-13
TGME49_209030	actin ACT1	165733	-0.284225	0.0326928	-8.69383	3.50408e-18	4.05368e-17
TGME49_209040	hypothetical protein	0.320581	0.0208751	0.038283	0.545283	0.585559	NA
TGME49_209045	hypothetical protein	7.6465	-0.127018	0.148342	-0.856246	0.391862	0.530627
TGME49_209050	Tyrosine kinase-like (TKL) protein	8330.27	-0.257724	0.0331981	-7.76322	8.28007e-15	7.75534e-14
TGME49_209060	thrombospondin type 1 domain-containing protein	5507.31	0.303097	0.0357208	8.48517	2.15406e-17	2.3719e-16
TGME49_209070	hypothetical protein	4467.14	0.200053	0.0374384	5.34351	9.11639e-08	4.69343e-07
TGME49_209080	transport protein particle (trapp) component, bet3 protein	4625.62	0.175309	0.0362514	4.83591	1.32535e-06	5.9729e-06
TGME49_209090	proteasome maturation factor ump1 protein	3334.43	0.046796	0.0429849	1.08866	0.276304	0.407201
TGME49_209095	hypothetical protein	2192.05	0.107151	0.0575183	1.86291	0.0624755	0.120937
TGME49_209100	PUB domain-containing protein	5916.46	0.161849	0.0370309	4.37065	1.23875e-05	4.93593e-05
TGME49_209108	hypothetical protein	1222.91	-0.0111035	0.0570972	-0.194466	0.845811	0.903702
TGME49_209112	hypothetical protein	299.627	0.15484	0.099272	1.55975	0.118818	0.207245
TGME49_209120	hypothetical protein	1415.22	-0.0795923	0.0534943	-1.48787	0.136786	0.233197
TGME49_209130	regulator of chromosome condensation (RCC1) repeat-containing protein	2508.22	0.627696	0.051264	12.2444	1.80018e-34	4.76007e-33
TGME49_209140	anti-silencing protein, ASF1 family protein	5073.66	0.1756	0.0380717	4.61236	3.98113e-06	1.68753e-05
TGME49_209150	non-proton pumping type-II NADH dehydrogenase I	8200.21	-0.0128219	0.0386583	-0.331673	0.740136	0.831236
TGME49_209160	myristoyl CoA:protein N-myristoyltransferase	9628.51	0.252574	0.0328487	7.68903	1.4825e-14	1.36876e-13
TGME49_209170	hypothetical protein	5182.33	-0.368804	0.0381963	-9.65547	4.66007e-22	6.70877e-21
TGME49_209180	PAN domain-containing protein	161.505	0.386614	0.124234	3.11198	0.00185839	0.00532516
TGME49_209190	ABC transporter transmembrane region domain-containing protein	3767.77	0.150571	0.0410696	3.66623	0.00024615	0.000830544
TGME49_209200	hypothetical protein	5556.24	-0.150269	0.0343904	-4.36949	1.24538e-05	4.95983e-05
TGME49_209210	hypothetical protein	6449.35	0.0654565	0.0364785	1.79438	0.0727519	0.137678
TGME49_209230		3.10681	0.0772636	0.112971	0.683927	0.494021	0.629373
TGME49_209240	RNA methyltransferase	1763.29	-0.0226655	0.0491699	-0.460964	0.644824	0.758261
TGME49_209250	hypothetical protein	29384.6	-0.437927	0.0306121	-14.3057	2.01694e-46	8.16652e-45
TGME49_209260	cytochrome c oxidase subunit, putative	15701.6	-0.136977	0.0354431	-3.86471	0.00011122	0.000398446
TGME49_209270	hypothetical protein	1293.59	-0.0868521	0.0557871	-1.55685	0.119506	0.208165
TGME49_209280	hypothetical protein	4119.81	-0.0183101	0.0376424	-0.486422	0.626668	0.743774
TGME49_209290	ribosomal protein RPS28	46398.5	-0.115051	0.0398231	-2.88906	0.00386395	0.0103154
TGME49_209300	WD domain, G-beta repeat-containing protein	37.2418	-0.197129	0.177105	-1.11306	0.265681	0.395628
TGME49_209410	hypothetical protein	15.496	-0.0253806	0.174524	-0.145428	0.884373	0.929595
TGME49_209420	hypothetical protein	8526.36	-0.0690466	0.0432093	-1.59796	0.110053	0.194931
TGME49_209430	40S ribosomal protein S4, putative	2287.74	0.0912148	0.0501694	1.81814	0.069043	0.131354
TGME49_209440	hypothetical protein	8610.03	-0.208194	0.0439797	-4.73387	2.20283e-06	9.65867e-06
TGME49_209450	TLD protein	7643.57	-0.255504	0.0327134	-7.81037	5.70221e-15	5.40597e-14
TGME49_209460	hypothetical protein	1097.03	-0.000269243	0.0624898	-0.00430859	0.996562	0.997846
TGME49_209470	hypothetical protein	4.06898	0.129164	0.121623	1.062	0.288235	0.420043
TGME49_209480	hypothetical protein	0.160291	0.00681352	0.0317358	0.214695	0.830005	NA
TGME49_209485	hypothetical protein	1.83032	0.0104654	0.088765	0.1179	0.906147	NA
TGME49_209490	hypothetical protein	2640.67	-0.391653	0.0439385	-8.91366	4.93731e-19	5.97861e-18
TGME49_209500	hypothetical protein	7469.32	-0.238499	0.0425817	-5.60097	2.13156e-08	1.16449e-07
TGME49_209510	hypothetical protein	2.84898	0.00473266	0.104403	0.0453308	0.963844	0.978784
TGME49_209515	hypothetical protein	0.168187	0.00681352	0.0317358	0.214695	0.830005	NA
TGME49_209520	WD domain, G-beta repeat-containing protein	2500.39	0.000256351	0.0469824	0.00545632	0.995647	0.997057
TGME49_209530	hypothetical protein	931.672	-0.100408	0.0646032	-1.55423	0.12013	0.209021
TGME49_209540	hypothetical protein	921.278	0.127493	0.0653096	1.95214	0.0509217	0.10177
TGME49_209550	hypothetical protein	1019.37	0.117971	0.0613961	1.92148	0.0546713	0.108119
TGME49_209560	hypothetical protein	0	NA	NA	NA	NA	NA
TGME49_209570	suppressor of mitotic defects protein	1609.29	-0.0401727	0.0511433	-0.785492	0.432165	0.571946
TGME49_209580	RNA methylase family UPF0020 protein	2397.9	-0.00375199	0.0477233	-0.0786198	0.937335	0.962976
TGME49_209583	hypothetical protein	0.17587	-0.00814689	0.0317358	-0.25671	0.797403	NA
TGME49_209585	hypothetical protein	1.66819	-0.000525974	0.0770429	-0.00682703	0.994553	NA
TGME49_209590	hypothetical protein	0.689269	-0.0385018	0.0563314	-0.683487	0.494299	NA
TGME49_209600	hypothetical protein	23516.9	-0.371137	0.0356908	-10.3987	2.51435e-25	4.20356e-24
TGME49_209610	oocyst wall protein OWP2	3964.63	-0.24223	0.0462181	-5.24103	1.59683e-07	8.0244e-07
TGME49_209620	eukaryotic aspartyl protease superfamily protein	3.50562	0.0424833	0.120096	0.353744	0.723531	0.819618
TGME49_209630	hypothetical protein	1014.64	-0.0212789	0.0616218	-0.345314	0.729858	0.824098
TGME49_209640	hypothetical protein	514.345	0.0970653	0.0807788	1.20162	0.229511	0.352192
TGME49_209650	RNA-directed DNA polymerase	3926.39	0.0694663	0.0488139	1.42308	0.154712	0.257463
TGME49_209670	hypothetical protein	347.803	0.117691	0.095226	1.23591	0.216491	0.336869
TGME49_209680	hypothetical protein	1353.56	0.0404767	0.0593108	0.682451	0.494954	0.630162
TGME49_209690	small nuclear ribonucleoprotein	3455.94	-0.016496	0.0431341	-0.382435	0.702139	0.803112
TGME49_209700	hypothetical protein	3594.49	0.0297546	0.0448948	0.662764	0.507482	0.641699
TGME49_209705	hypothetical protein	9.40869	0.0292621	0.151842	0.192714	0.847183	0.904422
TGME49_209710	ribosomal protein RPL28	3873.56	0.367491	0.0409825	8.96701	3.0466e-19	3.73569e-18
TGME49_209720	hypothetical protein	6141.78	0.186858	0.0420323	4.44559	8.76503e-06	3.56191e-05
TGME49_209730	hypothetical protein	4123.51	0.0418907	0.0378153	1.10777	0.267961	0.398117
TGME49_209740	hypothetical protein	1441.43	-0.0944522	0.0544943	-1.73325	0.0830515	0.154055
TGME49_209755	hypothetical protein	74.5509	-0.24816	0.159043	-1.56034	0.11868	0.207095
TGME49_209770	helicase, putative	1271.54	0.0903516	0.05714	1.58123	0.113825	0.200244
TGME49_209780	hypothetical protein	159.995	-0.131254	0.124213	-1.05668	0.290656	0.42298
TGME49_209790	radical SAM domain-containing protein	1561.16	0.0186824	0.0524311	0.356323	0.721599	0.818347
TGME49_209800	formate/nitrite transporter protein	11387.9	-0.3193	0.035168	-9.07927	1.09302e-19	1.38615e-18
TGME49_209810	hypothetical protein	2.12564	0.0855182	0.099116	0.862809	0.388242	NA
TGME49_209820	syntaxin protein	1539.07	0.303545	0.0527757	5.75161	8.84e-09	4.99434e-08
TGME49_209830	myosin heavy chain, putative	512.779	0.203187	0.0814704	2.494	0.0126313	0.0300661
TGME49_209850	RNA recognition motif-containing protein	6983.59	-0.0312335	0.0416382	-0.750116	0.453185	0.592111
TGME49_209860	SRP40, C-terminal domain-containing protein	1160.71	-0.0966004	0.0571196	-1.6912	0.0907992	0.166088
TGME49_209870	HAD hydrolase, family IIA protein	2510.73	0.194413	0.0439929	4.41918	9.90746e-06	3.99419e-05
TGME49_209880	glutamic acid-rcih protein, putative	11593.3	0.0368768	0.0377411	0.977098	0.328521	0.464772
TGME49_209890	hypothetical protein	14118.1	-0.077085	0.0301468	-2.55699	0.0105584	0.0256182
TGME49_209900	hypothetical protein	3638.03	0.307929	0.0471529	6.53044	6.55751e-11	4.49543e-10
TGME49_209910	histone H2Bv	41724.9	-0.103954	0.0327092	-3.17813	0.00148229	0.00436655
TGME49_209920	PAN domain-containing protein	10.1184	-0.114134	0.162737	-0.701342	0.48309	0.619419
TGME49_209930	hypothetical protein	1637.8	0.163546	0.0534686	3.05872	0.00222283	0.00624062
TGME49_209940	transporter/permease protein	2534.4	0.169622	0.0474271	3.57647	0.00034827	0.00114335
TGME49_209945	hypothetical protein	2842.44	-0.377561	0.0467765	-8.07159	6.9386e-16	6.96008e-15
TGME49_209950	thioredoxin, putative	17529.2	0.0494636	0.0277257	1.78403	0.0744182	0.140317
TGME49_209960	glycosyltransferase	6883.73	0.253855	0.0343404	7.39233	1.44273e-13	1.21252e-12
TGME49_209970	Spc97 / Spc98 family protein	4944.44	0.447306	0.036139	12.3774	3.46491e-35	9.4513e-34
TGME49_209985	cAMP-dependent protein kinase	986.527	-2.2099	0.0784905	-28.155	2.08338e-174	7.36192e-172
TGME49_210095	hypothetical protein	8.05828	-0.425347	0.152748	-2.78464	0.00535871	0.0138355
TGME49_210100	hypothetical protein	4.7509	-0.168399	0.128202	-1.31355	0.188998	0.302071
TGME49_210210	hypothetical protein	2.16113	0.0134929	0.0954375	0.14138	0.88757	NA
TGME49_210220	hypothetical protein	416.299	0.00591671	0.0858953	0.0688829	0.945083	0.967481
TGME49_210230	hypothetical protein	4015.21	-0.0298463	0.0372344	-0.80158	0.422796	0.563293
TGME49_210235	hypothetical protein	430.698	-0.233124	0.0904783	-2.57658	0.0099784	0.0243173
TGME49_210245	hypothetical protein	987.334	-0.189801	0.0665019	-2.85407	0.00431629	0.0113591
TGME49_210255	hypothetical protein	5795.5	-0.160108	0.0403706	-3.96595	7.31046e-05	0.000267065
TGME49_210260	NAD-dependent glycerol-3-phosphate dehydrogenase	38.5559	-0.1952	0.177315	-1.10087	0.270955	0.401297
TGME49_210270	hypothetical protein	7721.46	-0.206659	0.0412332	-5.01196	5.38796e-07	2.55247e-06
TGME49_210280	PEK kinase	4960.92	0.198112	0.0379807	5.21611	1.82719e-07	9.10692e-07
TGME49_210300	hypothetical protein	10279.3	0.460983	0.0382592	12.0489	1.96464e-33	4.92682e-32
TGME49_210310	hypothetical protein	1973.34	-0.267409	0.0618413	-4.32412	1.5314e-05	6.04319e-05
TGME49_210320	SAG-related sequence SRS37A	115.237	-0.701978	0.143508	-4.89157	1.00034e-06	4.60158e-06
TGME49_210330	SAG-related sequence SRS37B	14.1566	0.0326385	0.173313	0.188321	0.850625	0.906935
TGME49_210345	hypothetical protein	3985.59	-0.0166818	0.0393434	-0.424006	0.671561	0.77805
TGME49_210360	DEAD (Asp-Glu-Ala-Asp) box polypeptide 41 family protein	2563.11	-0.0593188	0.0446	-1.33002	0.183512	0.295061
TGME49_210370	hypothetical protein	21982.4	-0.0392356	0.0312926	-1.25383	0.209904	0.32846
TGME49_210380	hypothetical protein	5329.2	-0.00675992	0.0365872	-0.184762	0.853416	0.909079
TGME49_210390	WD domain, G-beta repeat-containing protein	1351.69	-0.00483319	0.0545098	-0.0886666	0.929347	0.958443
TGME49_210400	hypothetical protein	43.3248	-0.0231938	0.177281	-0.130831	0.895909	0.93802
TGME49_210408	HMG (high mobility group) box domain-containing protein	69084.5	0.0384087	0.0315654	1.21679	0.223682	0.344979
TGME49_210412	hypothetical protein	1484.3	-0.211878	0.0567387	-3.73428	0.000188254	0.000647848
TGME49_210420	hypothetical protein	4977.3	-0.396479	0.0365529	-10.8467	2.06726e-27	3.85393e-26
TGME49_210430	DnaJ domain-containing protein	13276.7	0.176332	0.0302833	5.82275	5.78875e-09	3.34585e-08
TGME49_210440	polynucleotide adenylyltransferase	2831.94	-0.0413385	0.0467328	-0.884572	0.376388	0.514423
TGME49_210450	hypothetical protein	230.413	-0.609132	0.110738	-5.50066	3.78382e-08	2.02725e-07
TGME49_210460	hypothetical protein	0.162676	-0.00814689	0.0317358	-0.25671	0.797403	NA
TGME49_210470	hypothetical protein	3.00859	-0.0102989	0.11086	-0.0929005	0.925983	0.956506
TGME49_210478	hypothetical protein	70.5283	-0.37173	0.159627	-2.32874	0.0198726	0.0449229
TGME49_210482	hypothetical protein	28.4696	-0.347723	0.180553	-1.92588	0.0541196	0.107137
TGME49_210490	hypothetical protein	2894.93	-0.0782175	0.042619	-1.83527	0.0664652	0.127141
TGME49_210600	KRUF family protein	28.5926	0.078009	0.180124	0.433086	0.664953	0.773159
TGME49_210678	OTU family cysteine protease	0.98409	0.03537	0.0705004	0.501699	0.615879	NA
TGME49_210682	hypothetical protein	116.117	-0.0746493	0.138361	-0.539527	0.589523	0.715527
TGME49_210690	ribosomal protein RPS6	69842.2	-0.0848945	0.0319291	-2.65884	0.007841	0.0196189
TGME49_210700	hypothetical protein	10796.7	0.0383352	0.036079	1.06253	0.287994	0.419892
TGME49_210715	hypothetical protein	641.626	0.134823	0.0731324	1.84354	0.0652495	0.125154
TGME49_210730	ATP-dependent hsl protease ATP-binding subunit hslU, putative	2943.35	-0.0700083	0.0410417	-1.70579	0.0880481	0.161894
TGME49_210740	hypothetical protein	9.08806	-0.106013	0.154172	-0.687632	0.491684	0.62737
TGME49_210750	Ferredoxin-fold anticodon binding domain-containing protein	1570.4	0.0642717	0.0523815	1.22699	0.219825	0.340219
TGME49_210760	glutamine amidotransferase-related, putative	2326.77	-0.183599	0.0468116	-3.92208	8.77862e-05	0.000317862
TGME49_210770	hypothetical protein	314.104	-0.0174335	0.0987178	-0.176599	0.859823	0.9139
TGME49_210778	hemimethylated DNA binding domain-containing protein	4254.26	0.031168	0.038992	0.799344	0.424091	0.564587
TGME49_210781	ubiquitin carboxyl-terminal hydrolase	4857.93	0.0610526	0.0388931	1.56975	0.116472	0.203932
TGME49_210783	hypothetical protein	0.827257	-0.0793939	0.0583	-1.36182	0.173256	NA
TGME49_210787	Erv1 / Alr family protein	1075.14	0.142832	0.0619275	2.30644	0.0210859	0.0472778
TGME49_210790	dihydroorotate dehydrogenase reveal, putative	3501.4	-0.0342163	0.040542	-0.843972	0.398685	0.537526
TGME49_210800	activator of hsp90 ATPase, putative	2389.74	-0.0619119	0.0495829	-1.24865	0.211792	0.330882
TGME49_210810	hypothetical protein	5594.74	-0.351771	0.0440568	-7.98449	1.411e-15	1.39202e-14
TGME49_210815	hypothetical protein	0.156775	0.00681352	0.0317358	0.214695	0.830005	NA
TGME49_210820	hypothetical protein	7733.44	-0.113377	0.0349701	-3.2421	0.00118651	0.00355723
TGME49_210830	RIO1 family protein	1767.91	0.058061	0.0493225	1.17717	0.239127	0.364005
TGME49_210840	arginyl-tRNA synthetase family protein	7876	0.0255339	0.0357407	0.714421	0.474967	0.610918
TGME49_210950	oocyst wall protein	17.7769	0.0669409	0.175149	0.382195	0.702317	0.80315
TGME49_210960	replication factor C subunit 4, putative	3125.7	0.263913	0.0436292	6.049	1.45746e-09	8.93554e-09
TGME49_210970	hypothetical protein	1.82618	0.0832775	0.0899662	0.925654	0.354626	NA
TGME49_210975	hypothetical protein	261.818	-0.0457609	0.104938	-0.436075	0.662782	0.771255
TGME49_210980	alternative splicing type 3 and, putative	5522.92	0.0190906	0.0377458	0.505768	0.613019	0.733171
TGME49_210990	hypothetical protein	3.3666	-0.0797192	0.118129	-0.674848	0.499772	0.634738
TGME49_211000	hypothetical protein	75.5682	-0.408058	0.157333	-2.5936	0.00949777	0.0232334
TGME49_211010	hypothetical protein	7447.98	-0.097817	0.0366646	-2.66789	0.00763292	0.0191291
TGME49_211015	hypothetical protein	1666.67	-0.0316825	0.0510834	-0.620211	0.535119	0.667954
TGME49_211020	RNA recognition motif-containing protein	2070.33	-0.0963723	0.0475297	-2.02762	0.0425987	0.0870105
TGME49_211030	hypothetical protein	17698.2	0.223169	0.0358733	6.22103	4.93897e-10	3.1446e-09
TGME49_211040	Sec61beta family protein	14476.1	0.0403719	0.0433632	0.931016	0.351845	0.489338
TGME49_211050	ATPase, AAA family protein	7.57583	-0.0956485	0.152989	-0.625197	0.531842	0.66461
TGME49_211060	hypothetical protein	0	NA	NA	NA	NA	NA
TGME49_211070	hypothetical protein	0	NA	NA	NA	NA	NA
TGME49_211080	hypothetical protein	0	NA	NA	NA	NA	NA
TGME49_211090	aminotransferase, class V superfamily protein	4316.71	0.190466	0.0375746	5.06902	3.99867e-07	1.92959e-06
TGME49_211150	hypothetical protein	7439.29	0.381094	0.0356019	10.7043	9.71255e-27	1.73975e-25
TGME49_211220	hypothetical protein	2844.87	0.217467	0.0443068	4.90821	9.19136e-07	4.24309e-06
TGME49_211230	eukaryotic initiation factor-2B, alpha subunit, putative	6614.98	0.0936185	0.0325872	2.87286	0.00406774	0.010767
TGME49_211240	peptidyl-tRNA hydrolase, putative	1677.04	0.0675861	0.0493725	1.3689	0.17103	0.27915
TGME49_211250	hypothetical protein	9997.44	0.263278	0.0389922	6.75207	1.45753e-11	1.0424e-10
TGME49_211260	rhoptry kinase family protein ROP26 (incomplete catalytic triad)	21682.2	-0.0712218	0.0305988	-2.3276	0.0199333	0.045047
TGME49_211270	sushi domain (scr repeat) domain-containing protein	495.987	-0.0860682	0.0836687	-1.02868	0.303631	0.437035
TGME49_211280	hypothetical protein	104.165	-1.01182	0.145862	-6.93684	4.00968e-12	3.01463e-11
TGME49_211290	rhoptry protein ROP15	28457.8	-0.469323	0.0324313	-14.4713	1.83943e-47	7.9004e-46
TGME49_211300	DUF74 family protein, putative	1236.32	0.0894356	0.0621324	1.43944	0.150027	0.251252
TGME49_211310	hypothetical protein	3960.91	0.0759073	0.0391853	1.93714	0.0527286	0.10473
TGME49_211320	hypothetical protein	13.8101	-0.118384	0.168576	-0.702261	0.482516	0.618888
TGME49_211330	methionine aminopeptidase	2474.14	0.0703648	0.0445487	1.5795	0.114221	0.200727
TGME49_211340	hypothetical protein	5410.08	-0.0802555	0.036182	-2.2181	0.0265477	0.0578101
TGME49_211350	CBS domain-containing protein	4240.56	-0.125547	0.0395672	-3.17301	0.00150868	0.0044342
TGME49_211360	hypothetical protein	24.6772	0.188719	0.179031	1.05412	0.29183	0.424212
TGME49_211370	tetratricopeptide repeat-containing protein	4.30972	0.122221	0.12953	0.943575	0.345387	0.482313
TGME49_211380	hypothetical protein	0.162676	-0.00814689	0.0317358	-0.25671	0.797403	NA
TGME49_211385	hypothetical protein	0.826265	0.0143099	0.0631939	0.226444	0.820856	NA
TGME49_211390	hypothetical protein	1172.69	0.136748	0.0578598	2.36343	0.0181065	0.041327
TGME49_211400	DEAD/DEAH box helicase domain-containing protein	1584.25	0.0468084	0.0523533	0.894087	0.371275	0.509226
TGME49_211410	translation initiation factor sui1 protein	3700	0.174224	0.0389612	4.47173	7.75905e-06	3.18305e-05
TGME49_211420	RNA recognition motif-containing protein	19410.3	0.0997596	0.0289154	3.45005	0.000560489	0.00178649
TGME49_211430	leucine rich repeat-containing protein	23.1661	-0.189011	0.178566	-1.05849	0.289831	0.42217
TGME49_211440	hypothetical protein	3963.32	0.0646268	0.0374952	1.7236	0.0847794	0.156923
TGME49_211450	hypothetical protein	1951.1	0.0990091	0.048967	2.02196	0.043181	0.0879458
TGME49_211460	hypothetical protein	11815.5	-0.373261	0.0321714	-11.6023	4.01322e-31	8.99101e-30
TGME49_211470	Fcf2 pre-rRNA processing protein	717.906	0.216966	0.0685697	3.16417	0.00155528	0.00455397
TGME49_211480	GTP-binding protein engA, putative	2230.3	0.327258	0.0457577	7.15198	8.55344e-13	6.7507e-12
TGME49_211600	hypothetical protein	4594.64	-0.352209	0.0401138	-8.78026	1.63099e-18	1.92988e-17
TGME49_211610	hypothetical protein	2353.94	-0.289956	0.046677	-6.21197	5.23255e-10	3.32064e-09
TGME49_211630	hypothetical protein	18308.3	-0.244398	0.0318004	-7.68538	1.52539e-14	1.40669e-13
TGME49_211640	hypothetical protein	3680.73	-0.123373	0.0470035	-2.62476	0.00867106	0.0214746
TGME49_211650	hypothetical protein	3659.31	-0.436996	0.0430862	-10.1424	3.58365e-24	5.68557e-23
TGME49_211660	hypothetical protein	376.087	0.298641	0.0927553	3.21967	0.00128339	0.00382118
TGME49_211670	S1 RNA binding domain-containing protein	3787.21	0.663525	0.0396238	16.7456	6.09518e-63	4.04991e-61
TGME49_211675	hypothetical protein	9.76628	0.0481493	0.162731	0.295882	0.76732	0.850182
TGME49_211680	protein disulfide isomerase	94092.6	0.0302899	0.0293819	1.0309	0.302586	0.436015
TGME49_211690	AAA family protein	6028.09	0.0596422	0.0334708	1.78192	0.0747626	0.140898
TGME49_211695	hypothetical protein	456.3	0.0245882	0.0822249	0.299036	0.764912	0.848883
TGME49_211700	hypothetical protein	3760.06	-0.0360963	0.0394235	-0.915603	0.359875	0.497894
TGME49_211710	TB2/DP1, HVA22 family protein	8487.27	0.166471	0.0332094	5.01278	5.36504e-07	2.54316e-06
TGME49_211720	AP2 domain transcription factor AP2IV-5	28615.5	-0.402785	0.0949272	-4.2431	2.20456e-05	8.53073e-05
TGME49_211730	histone lysine methyltransferase SET8	12245.3	0.382387	0.0328891	11.6266	3.01953e-31	6.80402e-30
TGME49_211850	hypothetical protein	7297.57	-0.130834	0.0477732	-2.73865	0.00616922	0.0157141
TGME49_211860	hypothetical protein	3340.62	0.022797	0.0399721	0.570323	0.568458	0.697034
TGME49_211870	LSU ribosomal protein L18P, putative	1517.91	0.0610036	0.0525346	1.16121	0.245557	0.371899
TGME49_211880	hypothetical protein	391.147	0.167856	0.0888808	1.88855	0.0589522	0.115469
TGME49_211890	RAP domain-containing protein	5101.71	0.407701	0.0518695	7.86014	3.83713e-15	3.69639e-14
TGME49_211910	kinesin-related protein 3A, putative	1.79716	0.0495447	0.0921786	0.537486	0.590932	NA
TGME49_211920	hypothetical protein	0.330863	-0.00115353	0.0416251	-0.0277123	0.977892	NA
TGME49_212030	hypothetical protein	0.501222	-0.0504404	0.0471685	-1.06937	0.284905	NA
TGME49_212045	hypothetical protein	1.1822	-0.0228116	0.0731438	-0.311874	0.755137	NA
TGME49_212060	hypothetical protein	0.162676	-0.00814689	0.0317358	-0.25671	0.797403	NA
TGME49_212075	hypothetical protein	3.01964	0.0770228	0.102528	0.751235	0.452511	0.591771
TGME49_212090	hypothetical protein	3330.06	-0.213315	0.0444874	-4.79495	1.62717e-06	7.25324e-06
TGME49_212100	ThiF family protein	1243.92	0.103321	0.0555636	1.85951	0.0629543	0.121531
TGME49_212110	histone lysine demethylase JMJD5	810.055	0.258061	0.068943	3.7431	0.000181761	0.000626891
TGME49_212130	phospholipase, patatin family protein	4370.04	-0.0402407	0.0386698	-1.04062	0.29805	0.431158
TGME49_212140	hypothetical protein	6335.91	0.402554	0.0348002	11.5676	6.01543e-31	1.32852e-29
TGME49_212145	hypothetical protein	40.1191	0.497718	0.177147	2.80963	0.00495985	0.0128999
TGME49_212150	hypothetical protein	2950.57	0.469852	0.0415004	11.3216	1.02545e-29	2.0706e-28
TGME49_212160	hypothetical protein	486.756	-0.292461	0.08454	-3.45944	0.000541305	0.00173102
TGME49_212170	GIY-YIG catalytic domain-containing protein	3731.59	0.310671	0.0438155	7.09043	1.33691e-12	1.0414e-11
TGME49_212180	hypothetical protein	53.8182	-0.208809	0.171857	-1.21501	0.224361	0.345793
TGME49_212190	RNA recognition motif-containing protein	14586	0.395177	0.0343158	11.5159	1.09704e-30	2.36899e-29
TGME49_212200	hypothetical protein	2986.82	-0.132229	0.0409941	-3.22556	0.00125726	0.00374911
TGME49_212210	hypothetical protein	6368.79	-0.339143	0.0352686	-9.61599	6.84496e-22	9.7281e-21
TGME49_212220	hypothetical protein	13542.5	-0.0345734	0.0444994	-0.776941	0.437194	0.577232
TGME49_212230		0	NA	NA	NA	NA	NA
TGME49_212240	beta-1 tubulin, putative	9.19399	-0.169972	0.158689	-1.0711	0.284124	0.415888
TGME49_212250	XPG N-terminal domain-containing protein	8122.77	-0.179179	0.0320873	-5.58411	2.34905e-08	1.27703e-07
TGME49_212260	Sjogren's syndrome/scleroderma autoantigen 1 (Autoantigen p27) protein	5976.43	-0.0927044	0.0380735	-2.43488	0.0148968	0.0347875
TGME49_212270	hypothetical protein	21618.2	-0.439239	0.0346501	-12.6764	7.98802e-37	2.37019e-35
TGME49_212275	hypothetical protein	54.7842	-0.355431	0.170076	-2.08984	0.0366323	0.0762258
TGME49_212280	hypothetical protein	90.8229	-0.114491	0.148234	-0.772372	0.439894	0.579538
TGME49_212290	ribosomal protein RPS19	38818.3	-0.0673783	0.0361585	-1.86342	0.0624038	0.120874
TGME49_212300	hypothetical protein	21421.8	-0.1564	0.0324313	-4.8225	1.41773e-06	6.35973e-06
TGME49_212310	vacuolar ATP synthetase	23764.6	-0.13863	0.0383563	-3.61426	0.000301211	0.000996857
TGME49_212410	dense granule protein GRA11	786.25	-0.4528	0.0681473	-6.64443	3.04389e-11	2.12799e-10
TGME49_212420	hypothetical protein	270.78	-0.364128	0.102518	-3.55185	0.000382527	0.00124547
TGME49_212710	phenylalanine-4-hydroxylase	229.116	2.17534	0.125432	17.3428	2.23759e-67	1.7054e-65
TGME49_212725	hypothetical protein	2936.22	0.222863	0.0417971	5.33203	9.71232e-08	4.98703e-07
TGME49_212735	hypothetical protein	2401.22	0.260088	0.0472355	5.50619	3.66683e-08	1.97e-07
TGME49_212740	aromatic amino acid hydrolase AAH2	823.386	0.195615	0.0714234	2.73881	0.00616613	0.0157141
TGME49_212750		0.353108	-0.0243856	0.0395568	-0.616471	0.537584	NA
TGME49_212760	hypothetical protein	951.998	0.0729906	0.0626743	1.1646	0.24418	0.370247
TGME49_212770	hypothetical protein	30141.3	-0.485002	0.0274874	-17.6445	1.1211e-69	8.62912e-68
TGME49_212775	hypothetical protein	1.0364	-0.0772332	0.0697037	-1.10802	0.267853	NA
TGME49_212780	hypothetical protein	11199.7	-0.130761	0.038319	-3.41243	0.000643862	0.00202976
TGME49_212800	hypothetical protein	4580.03	0.583827	0.0369749	15.7898	3.65702e-56	2.12162e-54
TGME49_212810	hypothetical protein	316.777	0.317311	0.0971426	3.26645	0.00108907	0.00328537
TGME49_212820	ubiquitin family protein	5114.39	0.0906081	0.0395466	2.29117	0.0219536	0.0489587
TGME49_212830	expressed protein JLP1	12.8789	0.0197879	0.168188	0.117654	0.906342	0.944976
TGME49_212840	HIT zinc finger protein	2537.69	0.226085	0.0503003	4.49469	6.96704e-06	2.87635e-05
TGME49_212850	hypothetical protein	6976.67	-0.023289	0.0345375	-0.67431	0.500114	0.634965
TGME49_212860	hypothetical protein	3556.45	-0.0696108	0.041759	-1.66697	0.0955213	0.173339
TGME49_212880	surface antigen repeat-containing protein	21455.2	0.0609994	0.0408265	1.49411	0.135146	0.230805
TGME49_212900	hypothetical protein	7623.96	-0.531202	0.0450709	-11.7859	4.61395e-32	1.07714e-30
TGME49_212910	rhomboid protease ROM3	22.9109	-0.128993	0.180405	-0.715022	0.474596	0.610744
TGME49_212920	hypothetical protein	1665.44	0.100586	0.0571735	1.75932	0.078523	0.146944
TGME49_212930	NifU family domain-containing protein	1843.81	0.282193	0.0488943	5.77149	7.85753e-09	4.4685e-08
TGME49_212937	hypothetical protein	9.73895	0.130476	0.16345	0.798265	0.424717	0.565078
TGME49_212940	hypothetical protein	2353.39	0.858278	0.04543	18.8923	1.31932e-79	1.36752e-77
TGME49_212950	ADP-ribosylation factor family protein 2, putative	2691.09	0.505401	0.0450639	11.2152	3.43422e-29	6.81061e-28
TGME49_212955	hypothetical protein	969.83	-0.134057	0.077148	-1.73766	0.0822707	0.152825
TGME49_212960	hypothetical protein	2073.17	0.0501702	0.0521506	0.962025	0.336037	0.472311
TGME49_212970	protein kinase (incomplete catalytic triad)	495.144	0.0128299	0.08192	0.156615	0.875548	0.923293
TGME49_212980	hypothetical protein	48048.5	-0.140589	0.0286885	-4.90055	9.55671e-07	4.4013e-06
TGME49_212990	hypothetical protein	3058.23	0.0520115	0.0404464	1.28594	0.198465	0.314165
TGME49_213000	replication factor C, subunit 5, putative	1712.27	0.252325	0.0548091	4.60371	4.15027e-06	1.75827e-05
TGME49_213010	hypothetical protein	5292.13	0.238027	0.0363755	6.5436	6.00533e-11	4.13511e-10
TGME49_213020	hypothetical protein	1844.43	-0.119635	0.0485942	-2.46192	0.0138196	0.0325951
TGME49_213030	hypothetical protein	9681.68	0.105516	0.0304655	3.46344	0.00053331	0.00170826
TGME49_213040	hypothetical protein	5371.96	-0.0109206	0.0356128	-0.306649	0.75911	0.844857
TGME49_213050	hypothetical protein	17249.8	-0.440895	0.0355457	-12.4036	2.49808e-35	6.86223e-34
TGME49_213060	WD domain, G-beta repeat-containing protein	4602.21	-0.043964	0.0396893	-1.10771	0.267989	0.398117
TGME49_213065	hypothetical protein	628.736	0.984754	0.0765022	12.8722	6.45092e-38	2.00598e-36
TGME49_213067	hypothetical protein	6576.07	0.700661	0.0360761	19.4218	5.05227e-84	5.69222e-82
TGME49_213069	hypothetical protein	775.854	0.35474	0.0727873	4.87365	1.09556e-06	5.00404e-06
TGME49_213072	Sec1 family protein	5882.2	0.259705	0.0366398	7.08806	1.36009e-12	1.05839e-11
TGME49_213100	hypothetical protein	510.139	0.0276213	0.0794708	0.347566	0.728166	0.822732
TGME49_213115	hypothetical protein	1030.6	0.105037	0.0590162	1.7798	0.0751082	0.141481
TGME49_213240	hypothetical protein	1771.17	-0.00501951	0.0509685	-0.0984825	0.921549	0.954326
TGME49_213255	hypothetical protein	317.655	0.072946	0.096719	0.754205	0.450726	0.590287
TGME49_213280	SAG-related sequence SRS25	17682.2	-0.256038	0.0349545	-7.3249	2.39071e-13	1.9835e-12
TGME49_213290	hypothetical protein	12.4664	-0.0902607	0.169901	-0.531253	0.595243	0.719378
TGME49_213300	hypothetical protein	3038.31	-0.00221987	0.0485713	-0.0457034	0.963547	0.978781
TGME49_213310	hypothetical protein	3952.26	0.547916	0.0409448	13.3818	7.72422e-41	2.63369e-39
TGME49_213325	TBC domain-containing protein	4756.45	0.427373	0.0394119	10.8437	2.13541e-27	3.97146e-26
TGME49_213340	GMC oxidoreductase	54.2655	-0.154894	0.171068	-0.905453	0.365225	0.503058
TGME49_213350	ribosomal protein RPS15	35477	-0.0631513	0.0392913	-1.60726	0.107997	0.191727
TGME49_213360	leucine rich repeat-containing protein	0.849559	-0.0204779	0.0612523	-0.334321	0.738137	NA
TGME49_213370	formin FRM3	3968.01	-0.199682	0.042702	-4.67617	2.92277e-06	1.26021e-05
TGME49_213380	hypothetical protein	1.04306	-0.0170688	0.0331739	-0.514527	0.606884	NA
TGME49_213388	hypothetical protein	2271.85	-0.00363304	0.0455028	-0.0798422	0.936363	0.962359
TGME49_213392	surface antigen repeat-containing protein	9548.7	-0.0926137	0.0334227	-2.77098	0.00558875	0.0143769
TGME49_213400	zinc finger (CCCH type) motif-containing protein	6145.59	0.11335	0.0365476	3.10144	0.00192583	0.00548403
TGME49_213410	small nuclear ribonucleoprotein f (snrnp-f), putative	7260.07	-0.0749418	0.0386202	-1.94048	0.052321	0.104053
TGME49_213415	hypothetical protein	377.666	0.159385	0.0886802	1.7973	0.0722887	0.136933
TGME49_213420	RAP domain-containing protein	1309.61	0.0184157	0.0548907	0.335497	0.73725	0.829553
TGME49_213430	hypothetical protein	0.49905	0.0155754	0.0468459	0.332481	0.739526	NA
TGME49_213445	hypothetical protein	7103.52	0.0233173	0.0382564	0.6095	0.542193	0.67309
TGME49_213460	hypothetical protein	188.323	-0.392796	0.120747	-3.25305	0.00114175	0.003431
TGME49_213480	hypothetical protein	33.3403	-0.227964	0.180086	-1.26586	0.205562	0.322706
TGME49_213490	hypothetical protein	1889.21	-0.0225835	0.0500046	-0.451629	0.651536	0.763498
TGME49_213500		0	NA	NA	NA	NA	NA
TGME49_213510		0.481738	0.0463751	0.0466021	0.995129	0.319674	NA
TGME49_213520	peptidase M20D, amidohydrolase	3916.49	0.263401	0.0442502	5.95254	2.6401e-09	1.57273e-08
TGME49_213530	hypothetical protein	14.125	0.124029	0.172488	0.719063	0.472102	0.609048
TGME49_213550	DHHC zinc finger domain-containing protein	7235.49	0.213708	0.0321019	6.65719	2.79111e-11	1.96185e-10
TGME49_213560	hypothetical protein	87.4414	-0.205583	0.154769	-1.32832	0.184072	0.295778
TGME49_213570	hypothetical protein	12184.7	-0.10153	0.0290062	-3.5003	0.000464732	0.00149972
TGME49_213580	hypothetical protein	26901.3	0.00262951	0.0741264	0.0354733	0.971702	0.983724
TGME49_213590	hypothetical protein	5787.15	-0.189414	0.0369472	-5.12661	2.9501e-07	1.44786e-06
TGME49_213600	hypothetical protein	1361.36	0.089157	0.0543085	1.64168	0.100657	0.1808
TGME49_213610	hypothetical protein	16426.5	-0.101601	0.032469	-3.12916	0.00175309	0.00506071
TGME49_213620	ABC1 family protein	2320.44	-0.428792	0.0630138	-6.80474	1.01231e-11	7.34801e-11
TGME49_213635	hypothetical protein	55.7889	-0.04663	0.170216	-0.273946	0.784126	0.862581
TGME49_213650	ATP-binding domain 1 family protein	3702.73	-0.0325647	0.0414638	-0.785376	0.432233	0.571946
TGME49_213660	zinc finger (CCCH type) motif-containing protein	49582.8	-0.143357	0.0443158	-3.2349	0.00121685	0.00363838
TGME49_213670	hypothetical protein	6337.44	0.115741	0.0337572	3.42863	0.000606635	0.00192804
TGME49_213680	MmgE/PrpD family protein	1692.61	0.289684	0.0499967	5.79408	6.86982e-09	3.93849e-08
TGME49_213690	ring box protein 1 family protein	2442.09	0.0773589	0.0475777	1.62595	0.10396	0.185833
TGME49_213700	hypothetical protein	239.92	-0.677838	0.109054	-6.21562	5.11212e-10	3.25218e-09
TGME49_213710	WD domain, G-beta repeat-containing protein	5809.07	0.226294	0.0349017	6.48374	8.94785e-11	6.05928e-10
TGME49_213720	hypothetical protein	371.5	0.511273	0.0937197	5.45534	4.88788e-08	2.59198e-07
TGME49_213730	lanthionine synthetase C family protein	7506.47	0.0141492	0.0379805	0.372539	0.709491	0.809568
TGME49_213740	hypothetical protein	4159.93	-0.0455046	0.0370116	-1.22947	0.218896	0.339253
TGME49_213746	hypothetical protein	800.686	-0.0674882	0.0687886	-0.981097	0.326545	0.462313
TGME49_213748	hypothetical protein	336.083	0.0792238	0.0931443	0.850548	0.39502	0.533882
TGME49_213752	herpesviridae ul52/ul70 dna primase	2676.19	1.28059	0.0459956	27.8417	1.3592e-170	4.40266e-168
TGME49_213760	hypothetical protein	19.78	0.480657	0.178924	2.68638	0.00722311	0.0181856
TGME49_213770	Superkiller viralicidic activity 2 family 2, putative	4347.76	-0.0648302	0.0384503	-1.68608	0.091781	0.167647
TGME49_213780	radical SAM domain-containing protein	504.081	0.406094	0.0804254	5.04933	4.43367e-07	2.12762e-06
TGME49_213790	hypothetical protein	3761.61	-0.135518	0.0375907	-3.6051	0.000312038	0.00103093
TGME49_213800	protein phosphatase 2b regulatory subunit, putative	7570.93	-0.170059	0.0393719	-4.31929	1.5653e-05	6.17071e-05
TGME49_213810	iron-sulfur cluster protein ISCA	1774.16	-0.20519	0.0498711	-4.1144	3.88182e-05	0.00014642
TGME49_213820	hypothetical protein	6227.82	-0.0385555	0.0419631	-0.918794	0.358203	0.496288
TGME49_213830	Ufm1-conjugating enzyme 1, putative	4669.56	0.0991263	0.0380497	2.60518	0.00918264	0.0225905
TGME49_213840	hypothetical protein	0.160291	0.00681352	0.0317358	0.214695	0.830005	NA
TGME49_213850	MORN repeat-containing protein	9.24051	0.178529	0.161262	1.10708	0.26826	0.398367
TGME49_213860	hypothetical protein	0.971158	0.0618992	0.0648543	0.954436	0.339863	NA
TGME49_213870	UBA/TS-N domain-containing protein	6608.65	-0.0142789	0.0344735	-0.414201	0.678727	0.783899
TGME49_213880	hypothetical protein	359.511	-0.28853	0.0937139	-3.07884	0.00207808	0.00587239
TGME49_213885	hypothetical protein	59.2221	0.101164	0.167172	0.605151	0.545079	0.675822
TGME49_213890	Myb family DNA-binding domain-containing protein	2199.08	0.118078	0.0502544	2.34961	0.0187933	0.0427189
TGME49_213900	regulator of chromosome condensation RCC1	10314.1	0.00292072	0.0338808	0.0862058	0.931303	0.959823
TGME49_213910	hypothetical protein	1752.98	0.106617	0.0510539	2.08831	0.0367695	0.0764907
TGME49_213920	hypothetical protein	9733.24	0.0227156	0.0363256	0.625334	0.531752	0.664604
TGME49_213930	3' exoribonuclease family, domain 1 domain-containing protein	1549.12	0.014509	0.0516264	0.281038	0.778681	0.859014
TGME49_213940	CHCH domain-containing protein	19374.9	-0.197846	0.0445018	-4.44579	8.75711e-06	3.56191e-05
TGME49_213950	hypothetical protein	2151.27	-0.131894	0.0464597	-2.83888	0.00452718	0.0118619
TGME49_213960	hypothetical protein	0	NA	NA	NA	NA	NA
TGME49_213970	ribosomal RNA small subunit methyltransferase B, putative	2573.55	0.0637327	0.0433187	1.47125	0.141223	0.239291
TGME49_214070	hypothetical protein	11.9292	-0.219877	0.168402	-1.30567	0.191666	0.305643
TGME49_214080	toxofilin	12249.2	-1.02251	0.0438614	-23.3122	3.33095e-120	7.39853e-118
TGME49_214090	signal peptidase	12923.1	0.0200098	0.0351586	0.56913	0.569268	0.697804
TGME49_214100	hypothetical protein	5261.75	-0.00750825	0.0376284	-0.199537	0.841843	0.900824
TGME49_214110	protein yipf5, putative	3369.24	0.0398608	0.045032	0.885165	0.376067	0.514166
TGME49_214115	hypothetical protein	0.322966	-0.00113519	0.0412974	-0.0274881	0.97807	NA
TGME49_214120	hypothetical protein	1409.54	0.118075	0.0537813	2.19546	0.0281308	0.0608145
TGME49_214130	hypothetical protein	5202.93	0.138666	0.0389783	3.55752	0.000374369	0.00122283
TGME49_214140	hypothetical protein	15016.7	-0.13808	0.037676	-3.66493	0.000247409	0.000834427
TGME49_214150	mitochondrial inner membrane translocase subunit TIM17, putative	2451.37	-0.239406	0.04737	-5.05397	4.32714e-07	2.08034e-06
TGME49_214160	hypothetical protein	0	NA	NA	NA	NA	NA
TGME49_214170	hypothetical protein	2112.22	0.121725	0.0482593	2.52231	0.0116585	0.0279733
TGME49_214180	ENTH domain-containing protein	10217	-0.0550789	0.031894	-1.72694	0.0841791	0.155921
TGME49_214190	SAG-related sequence SRS46	1066.32	-0.341224	0.05865	-5.81797	5.95659e-09	3.43775e-08
TGME49_214200	WD domain, G-beta repeat-containing protein	3293.17	0.00341826	0.0402539	0.0849174	0.932327	0.960243
TGME49_214210	rRNA pseudouridine synthase	13672.2	-0.153731	0.0306222	-5.02025	5.16053e-07	2.4537e-06
TGME49_214220	hypothetical protein	22032.6	-0.202996	0.035349	-5.74262	9.32224e-09	5.24393e-08
TGME49_214230	Dopey, N-terminal domain-containing protein	2832.17	0.0402307	0.0465054	0.865075	0.386997	0.525941
TGME49_214240	bromodomain-containing protein	4826.55	-0.109837	0.0463546	-2.3695	0.017812	0.0407147
TGME49_214250	hypothetical protein	10071.9	-0.149393	0.0431472	-3.4624	0.000535381	0.00171419
TGME49_214260	alpha-glucan water dikinase 1, putative	7868.87	0.464485	0.0353263	13.1484	1.73811e-39	5.72546e-38
TGME49_214270	translation initiation factor IF-2, putative	18041.1	0.0475968	0.0279696	1.70173	0.0888053	0.163016
TGME49_214280	phosphoadenosine phosphosulfate reductase family protein	1751.55	-0.00973278	0.0549597	-0.177089	0.859438	0.913616
TGME49_214290	DJ-1 family protein	9965.64	0.0664273	0.0373506	1.77848	0.0753249	0.141855
TGME49_214295	hypothetical protein	16.9835	0.142561	0.175275	0.813357	0.416013	0.555876
TGME49_214300	hypothetical protein	6607.47	0.0800269	0.0390542	2.04912	0.0404503	0.0831499
TGME49_214310	hypothetical protein	2639.87	0.365442	0.0431706	8.46507	2.56009e-17	2.79917e-16
TGME49_214320	facilitative glucose transporter GT1	24766	-0.127459	0.0323975	-3.93423	8.34635e-05	0.000303057
TGME49_214330	DnaJ domain-containing protein	0	NA	NA	NA	NA	NA
TGME49_214340	hypothetical protein	2410.71	0.181071	0.0454951	3.98001	6.89136e-05	0.000252348
TGME49_214350	GTP-binding protein, putative	10409.8	-0.030722	0.0307673	-0.998526	0.318024	0.452723
TGME49_214360		14.5265	0.184832	0.173561	1.06494	0.286903	0.41893
TGME49_214370	hypothetical protein	2434.58	0.00906467	0.0464193	0.195278	0.845175	0.903468
TGME49_214380	hypothetical protein	1226.87	-0.0856726	0.0561845	-1.52484	0.127298	0.219475
TGME49_214385	hypothetical protein	240.592	-0.0395164	0.108984	-0.362589	0.716912	0.81551
TGME49_214390	hypothetical protein	454.417	-0.217724	0.083061	-2.62125	0.0087607	0.0216621
TGME49_214400	hypothetical protein	3197.49	-0.296517	0.0441392	-6.71777	1.84527e-11	1.31006e-10
TGME49_214410	hypothetical protein	8891.94	0.0411051	0.0430186	0.95552	0.339315	0.475833
TGME49_214420	hypothetical protein	136.151	-0.39526	0.135566	-2.91563	0.00354966	0.00956502
TGME49_214430	hypothetical protein	715.373	-0.67227	0.0724101	-9.28419	1.62934e-20	2.16521e-19
TGME49_214440	4'-phosphopantetheinyl transferase superfamily protein	21576.7	-0.055524	0.0278818	-1.99141	0.0464359	0.0938862
TGME49_214450		75.2359	-0.273184	0.162898	-1.67703	0.0935373	0.170335
TGME49_214470	Ulp1 protease family, C-terminal catalytic domain-containing protein	2628.83	0.037056	0.0438344	0.845365	0.397907	0.536664
TGME49_214480	replication factor a protein 3 protein	3752.93	-0.0603536	0.0421925	-1.43043	0.152593	0.254616
TGME49_214490	peptidase M16 inactive domain-containing protein	4313.79	0.0399412	0.0375647	1.06326	0.287663	0.41964
TGME49_214500	ankyrin repeat-containing protein	2732.35	0.150941	0.0447273	3.37469	0.000738985	0.00230348
TGME49_214510	hypothetical protein	32.7795	-0.117237	0.179674	-0.652501	0.514078	0.647512
TGME49_214520	general transcription factor IIH polypeptide 4 GTF2H4	2582.38	-0.0460331	0.0422304	-1.09005	0.275693	0.406377
TGME49_214530	DnaJ domain-containing protein	2738.67	-0.0373529	0.0419862	-0.889648	0.373655	0.511948
TGME49_214540	hypothetical protein	6603.38	0.288143	0.0341275	8.44312	3.08979e-17	3.3736e-16
TGME49_214545	hypothetical protein	203.493	0.189166	0.114537	1.65156	0.0986242	0.177931
TGME49_214550	hypothetical protein	14.8084	0.390157	0.174967	2.22989	0.0257548	0.0563518
TGME49_214560	hypothetical protein	8526.12	0.0799041	0.0316876	2.52162	0.0116816	0.0280201
TGME49_214570	hypothetical protein	3.27827	0.022813	0.112301	0.203142	0.839024	0.898984
TGME49_214575	hypothetical protein	2253.6	-0.357411	0.048002	-7.44575	9.63925e-14	8.24374e-13
TGME49_214580	tetratricopeptide repeat-containing protein	2897.84	0.255113	0.048909	5.21608	1.82748e-07	9.10692e-07
TGME49_214590	micro-fibrillar-associated protein 1	4238.85	0.0377583	0.0412618	0.91509	0.360144	0.498178
TGME49_214600	hypothetical protein	7595.29	0.0764769	0.0364343	2.09904	0.0358136	0.0748829
TGME49_214610	hypothetical protein	4327.75	0.017945	0.0389497	0.460724	0.644997	0.758349
TGME49_214620	hypoxia- inducible factor prolyl hydroxylase (phd2), putative	3207.32	0.231923	0.0400257	5.79436	6.8581e-09	3.93467e-08
TGME49_214630	hypothetical protein	3207.92	0.0968357	0.0403395	2.40052	0.0163717	0.0378565
TGME49_214740	hypothetical protein	2817.94	-0.153889	0.0417111	-3.6894	0.000224783	0.000763085
TGME49_214750	hypothetical protein	6536.56	0.202607	0.0349538	5.79642	6.77453e-09	3.8896e-08
TGME49_214760	erythronate-4-phosphate dehydrogenase domain-containing protein	1428.62	0.471812	0.0525552	8.97747	2.77067e-19	3.41351e-18
TGME49_214770	small GTP binding protein rab1a, putative	8389.39	-0.0472104	0.0327036	-1.44358	0.148856	0.249645
TGME49_214780	hydrolase, NUDIX family protein	2635.18	0.39079	0.0461383	8.46996	2.45473e-17	2.69155e-16
TGME49_214783	hypothetical protein	10.514	0.209685	0.161556	1.29791	0.194318	0.308923
TGME49_214787	hypothetical protein	5.46183	-0.00222521	0.137133	-0.0162266	0.987054	0.9928
TGME49_214790	glycoprotein	16246.3	-0.0952481	0.0345421	-2.75744	0.00582551	0.0149397
TGME49_214800	hypothetical protein	1907.75	0.303773	0.0503632	6.03164	1.623e-09	9.90359e-09
TGME49_214810	hypothetical protein	1841.13	0.0357954	0.0500043	0.715846	0.474087	0.610392
TGME49_214820	G-patch domain-containing protein	3797.58	-0.0763281	0.0421872	-1.80927	0.0704085	0.133664
TGME49_214830	hypothetical protein	3089.9	0.147423	0.04538	3.24864	0.00115956	0.00348183
TGME49_214835	hypothetical protein	58.2048	0.245324	0.166013	1.47774	0.139478	0.23726
TGME49_214840	AP2 domain transcription factor AP2X-7	44397.6	-0.21034	0.0348292	-6.03919	1.54893e-09	9.48139e-09
TGME49_214850	1-deoxy-D-xylulose 5-phosphate reductoisomerase, putative	1185.81	0.218042	0.0570176	3.82411	0.000131243	0.000464188
TGME49_214860	hypothetical protein	0	NA	NA	NA	NA	NA
TGME49_214870	ribosomal protein L9, N-terminal domain-containing protein	1761.09	0.124941	0.0504321	2.47742	0.0132337	0.0313559
TGME49_214880	hypothetical protein	22551.9	-0.0905282	0.0342674	-2.64182	0.00824621	0.0205468
TGME49_214900	hypothetical protein	6975	-0.121118	0.0438667	-2.76104	0.00576181	0.0147864
TGME49_214910	hypothetical protein	764.34	0.259741	0.0715331	3.63106	0.000282257	0.000938522
TGME49_214920	GPI-anchored wall transfer protein GWT1, putative	6743.52	0.0650961	0.034598	1.8815	0.0599041	0.116979
TGME49_214930	hypothetical protein	0	NA	NA	NA	NA	NA
TGME49_214940	MIC2-associated protein M2AP	61017.7	-0.324573	0.0324435	-10.0043	1.45969e-23	2.265e-22
TGME49_214950	hypothetical protein	18633.6	-0.145544	0.031984	-4.55054	5.35085e-06	2.23163e-05
TGME49_214960	AP2 domain transcription factor AP2X-8	4466.69	0.0942825	0.0389261	2.42209	0.0154315	0.035853
TGME49_214970	DNA replication licensing factor, putative	23117.1	0.111845	0.0301008	3.7157	0.000202641	0.000693061
TGME49_214980	hypothetical protein	10876.9	-0.0928841	0.0313283	-2.96487	0.00302815	0.00826864
TGME49_214990	hypothetical protein	4378	0.0807128	0.0468701	1.72205	0.0850602	0.157405
TGME49_215010	hypothetical protein	4986.87	-0.0740002	0.0381241	-1.94104	0.052254	0.103973
TGME49_215020	hypothetical protein	1218.07	0.073375	0.0596864	1.22934	0.218944	0.33926
TGME49_215030	hypothetical protein	2835.18	-0.0344667	0.0414163	-0.832201	0.405296	0.544362
TGME49_215040	HEAT repeat-containing protein	5780.54	0.134711	0.0381305	3.5329	0.000411021	0.00133582
TGME49_215050	hypothetical protein	422.845	0.105672	0.0964528	1.09558	0.273263	0.403714
TGME49_215055	hypothetical protein	57.8817	-0.0062863	0.168608	-0.0372835	0.970259	0.982927
TGME49_215060	small GTP-binding protein sar1, putative	5560.52	0.071109	0.0381326	1.86478	0.0622117	0.120577
TGME49_215070	ferodoxin FD	4579.17	0.0156736	0.0364823	0.429623	0.66747	0.774927
TGME49_215080	hypothetical protein	3366.82	-0.0653422	0.043092	-1.51634	0.129433	0.222565
TGME49_215090	ATP binding protein, putative	2771.02	0.105354	0.0428136	2.46076	0.0138644	0.0326711
TGME49_215100	PP-loop family protein	2350.88	0.00845223	0.0503993	0.167705	0.866815	0.917194
TGME49_215110		0.317066	0.0240245	0.0410339	0.58548	0.558225	NA
TGME49_215120		0	NA	NA	NA	NA	NA
TGME49_215130	adaptor-related protein complex 3, sigma 2 subunit	3177.69	0.0591688	0.0415735	1.42323	0.154669	0.257463
TGME49_215140	hypothetical protein	41.5304	-0.091058	0.175145	-0.5199	0.603133	0.726039
TGME49_215150	AP2 domain transcription factor AP2X-9	24820	-0.195046	0.0355021	-5.49394	3.93072e-08	2.10306e-07
TGME49_215160	hypothetical protein	21521.5	-0.0169222	0.03368	-0.50244	0.615358	0.734851
TGME49_215165	hypothetical protein	0	NA	NA	NA	NA	NA
TGME49_215170	serine/threonine-protein phosphatase 2A catalytic subunit beta isoform, putative	10254.7	0.14081	0.0320666	4.39116	1.12746e-05	4.51564e-05
TGME49_215180	hypothetical protein	301.144	0.541	0.100557	5.38001	7.44833e-08	3.86796e-07
TGME49_215185	hypothetical protein	7.6684	0.326342	0.147913	2.20631	0.0273625	0.059335
TGME49_215195	tetratricopeptide repeat-containing protein	42.8352	-0.145189	0.176302	-0.823528	0.410208	0.549915
TGME49_215210	hypothetical protein	2749.37	-0.00997201	0.0437337	-0.228016	0.819633	0.887726
TGME49_215220	hypothetical protein	36356.4	-0.393557	0.0261293	-15.0619	2.88352e-51	1.41876e-49
TGME49_215230	RNA recognition motif-containing protein	6239.56	0.082686	0.0380336	2.17402	0.0297033	0.0636652
TGME49_215250	thiamin pyrophosphokinase, catalytic domain-containing protein	2040.53	-0.0106091	0.0465893	-0.227715	0.819868	0.887726
TGME49_215260	carbamoylphosphate synthetase	6632.35	0.0249573	0.0394354	0.632865	0.526822	0.659715
TGME49_215270	hypothetical protein	0	NA	NA	NA	NA	NA
TGME49_215280	succinate dehydrogenase [ubiquinone] iron-sulfur protein	6203.88	-0.0620863	0.0338592	-1.83366	0.0667046	0.127568
TGME49_215290	saccharopine dehydrogenase domain-containing protein	3405.48	0.33062	0.041258	8.01346	1.11527e-15	1.10746e-14
TGME49_215300	hypothetical protein	2334.38	-0.00792629	0.0490091	-0.161731	0.871518	0.919791
TGME49_215320	hypothetical protein	3.26611	0.0776275	0.107981	0.718899	0.472203	0.609077
TGME49_215328	hypothetical protein	1.14147	0.0157079	0.0717668	0.218875	0.826748	NA
TGME49_215340	AP2 domain transcription factor AP2X-10	243.042	1.16016	0.113458	10.2255	1.52477e-24	2.49024e-23
TGME49_215343	hypothetical protein	205.64	1.12571	0.124772	9.02212	1.84478e-19	2.29461e-18
TGME49_215347	hypothetical protein	508.527	-0.145662	0.0782329	-1.8619	0.0626168	0.12112
TGME49_215350	hypothetical protein	10758.8	-0.0781914	0.0353287	-2.21325	0.0268802	0.0584032
TGME49_215360	hypothetical protein	2882.96	-0.324455	0.043134	-7.52203	5.39322e-14	4.70033e-13
TGME49_215370	hypothetical protein	3133.88	0.0919403	0.0414927	2.21582	0.0267038	0.0580849
TGME49_215380	hypothetical protein	2141	-0.0673973	0.0510257	-1.32085	0.186551	0.298836
TGME49_215385	transporter, major facilitator family protein	177.181	0.0261926	0.128985	0.203067	0.839082	0.898984
TGME49_215390	TIM10 family protein, putative	284.891	0.246923	0.107711	2.29245	0.0218795	0.0488206
TGME49_215400	RNA recognition motif-containing protein	1828.51	-0.00915657	0.0527782	-0.173491	0.862265	0.914818
TGME49_215410	DPCD family protein	3.35	-0.0100047	0.11744	-0.0851892	0.932111	0.960243
TGME49_215420	SNARE protein	1805	0.0351167	0.0483395	0.72646	0.467557	0.604986
TGME49_215425	hypothetical protein	5435.17	0.0381228	0.0409744	0.930404	0.352162	0.489637
TGME49_215430	hypothetical protein	8783.59	0.0731543	0.0355454	2.05805	0.0395849	0.0815915
TGME49_215440	WWE domain-containing protein	4791	-0.117459	0.0370041	-3.17421	0.00150245	0.00441756
TGME49_215450	aquaporin 1	3274.01	0.100944	0.040399	2.49866	0.0124663	0.029737
TGME49_215460	ribosomal protein RPS24	40002	-0.0568175	0.0375384	-1.51358	0.130132	0.223519
TGME49_215470	ribosomal protein RPL10A	60343.5	-0.0683983	0.0414292	-1.65097	0.0987449	0.178107
TGME49_215480	Adenosine/AMP deaminase domain-containing protein	2754.9	0.174377	0.0417121	4.1805	2.90871e-05	0.000111721
TGME49_215490	transporter, major facilitator family protein	25233.2	-0.143785	0.0325282	-4.4203	9.85623e-06	3.97625e-05
TGME49_215500	TPR repeat-containing protein	801.489	0.0363648	0.0683519	0.532023	0.59471	0.718904
TGME49_215510	MraW methylase family protein	5084.87	0.313094	0.0369131	8.48192	2.21507e-17	2.43563e-16
TGME49_215520	hypothetical protein	9352.33	0.603076	0.0324913	18.5611	6.62947e-77	6.44219e-75
TGME49_215530	hypothetical protein	27849.3	-0.30178	0.0406006	-7.43289	1.06248e-13	9.05668e-13
TGME49_215540	hypothetical protein	36.2055	0.121059	0.17744	0.682252	0.49508	0.630219
TGME49_215550	hypothetical protein	2868.95	0.234892	0.0438395	5.35799	8.41506e-08	4.34676e-07
TGME49_215560	histone arginine methyltransferase PRMT5	1577.45	-0.0386418	0.0520077	-0.743001	0.457481	0.596421
TGME49_215570	AP2 domain transcription factor AP2X-11	5224.07	-0.554762	0.0394082	-14.0773	5.23585e-45	2.01502e-43
TGME49_215580	hypothetical protein	689.433	-0.569286	0.0726022	-7.84117	4.46374e-15	4.28939e-14
TGME49_215590	flavoprotein subunit of succinate dehydrogenase	16721.6	-0.100627	0.0343807	-2.92683	0.00342434	0.00924656
TGME49_215600	hypothetical protein	2778.21	-0.057324	0.0418439	-1.36995	0.170703	0.278733
TGME49_215610	hypothetical protein	5037.11	-0.00280097	0.0427428	-0.0655308	0.947751	0.969067
TGME49_215620	hypothetical protein	2801.6	0.128046	0.0443806	2.88518	0.00391196	0.0104292
TGME49_215640	zinc finger, C3HC4 type (RING finger) domain-containing protein	6025.76	-0.140019	0.0382762	-3.65811	0.000254079	0.000854698
TGME49_215650	hypothetical protein	0	NA	NA	NA	NA	NA
TGME49_215660	hypothetical protein	1880.73	0.389799	0.0480621	8.11033	5.04828e-16	5.15031e-15
TGME49_215670	cAMP-dependent protein kinase	7.16583	0.083578	0.149497	0.559061	0.57612	0.704253
TGME49_215680	SAG-related sequence SRS18	1423.8	-0.241395	0.0586012	-4.11928	3.80058e-05	0.000143705
TGME49_215690	hypothetical protein	2670.38	0.159565	0.0438801	3.63639	0.000276489	0.000921709
TGME49_215700	phosphatidylinositol 3- and 4-kinase	3199.5	0.0988095	0.0457035	2.16197	0.0306205	0.0654147
TGME49_215710	hypothetical protein	2256.14	0.0211804	0.0466369	0.454156	0.649716	0.762447
TGME49_215730	Gas41, putative	2925.51	0.132437	0.045169	2.93204	0.00336745	0.00912146
TGME49_215740	notchless, putative	1888.33	-0.0352783	0.0502623	-0.701884	0.482752	0.619088
TGME49_215750	cytidine and deoxycytidylate deaminase zinc-binding region domain-containing protein	661.646	-0.0662901	0.0737178	-0.899241	0.368525	0.506615
TGME49_215775	rhoptry protein ROP8	10914.1	-0.523991	0.0452734	-11.5739	5.58545e-31	1.23707e-29
TGME49_215785	rhoptry protein ROP2A	470.316	-0.217085	0.110269	-1.96869	NA	NA
TGME49_215885	hypothetical protein	9.18102	0.0480288	0.160577	0.299101	0.764863	0.848883
TGME49_215890	hypothetical protein	3709.66	0.319686	0.0416572	7.67422	1.66426e-14	1.52571e-13
TGME49_215895	AP2 domain-containing protein	2760.87	-0.554968	0.0431482	-12.8619	7.37385e-38	2.27478e-36
TGME49_215900	hypothetical protein	11.9307	-0.360845	0.16892	-2.13618	0.0326643	0.0690597
TGME49_215910	hypothetical protein	20411.3	-0.262634	0.0339371	-7.73885	1.00321e-14	9.36245e-14
TGME49_215920	hypothetical protein	2725.89	-0.0462112	0.0422877	-1.09278	0.27449	0.405143
TGME49_215930	mediator complex subunit MED21	413.477	0.0702598	0.0876682	0.801429	0.422883	0.563313
TGME49_215940	Acetyl-coenzyme A transporter, putative	4317.55	-0.0183783	0.0393981	-0.466478	0.640873	0.755214
TGME49_215950	hypothetical protein	7923.24	-0.248717	0.0391788	-6.34827	2.17756e-10	1.43097e-09
TGME49_215955	hypothetical protein	44.1153	-0.00610224	0.173207	-0.0352309	0.971896	0.983791
TGME49_215960	hypothetical protein	8646.46	-0.370156	0.0427091	-8.66691	4.43995e-18	5.0984e-17
TGME49_215970	hypothetical protein	0	NA	NA	NA	NA	NA
TGME49_215980	hypothetical protein	0	NA	NA	NA	NA	NA
TGME49_215990	helicase, putative	3154.24	0.138901	0.0440277	3.15486	0.00160573	0.00468931
TGME49_216000	alveolin domain containing intermediate filament IMC3	78624.5	-0.321722	0.0348853	-9.22228	2.90848e-20	3.80649e-19
TGME49_216010	ribosomal protein RPL24	1665.97	0.0618282	0.0536298	1.15287	0.248963	0.375741
TGME49_216020	peptidase family c78 protein	2722.2	-0.134399	0.0429036	-3.13259	0.00173273	0.00500938
TGME49_216030	hypothetical protein	2115.08	0.0134365	0.0455859	0.29475	0.768185	0.850451
TGME49_216040	30S ribosomal protein S15, putative	2607.02	0.0838581	0.0484711	1.73006	0.0836189	0.154959
TGME49_216050	tetratricopeptide repeat-containing protein	2587.97	-0.157886	0.0431435	-3.65956	0.00025265	0.000850998
TGME49_216053	hypothetical protein	15.3184	-0.0798085	0.175292	-0.455289	0.648902	0.762123
TGME49_216055	hypothetical protein	3237.93	-0.10571	0.0409814	-2.57946	0.00989557	0.0241305
TGME49_216060	hypothetical protein	6331.81	-0.0752961	0.0344973	-2.18266	0.0290605	0.0625287
TGME49_216070	hypothetical protein	4754.81	0.385022	0.0434659	8.85802	8.14505e-19	9.77155e-18
TGME49_216080	apical complex lysine methyltransferase	12827.6	-0.368418	0.0304079	-12.1159	8.7034e-34	2.23549e-32
TGME49_216090	hypothetical protein	3.50477	0.00295036	0.114929	0.0256712	0.97952	0.988548
TGME49_216120	hypothetical protein	4403.19	-0.0939865	0.0392857	-2.39238	0.0167394	0.0386088
TGME49_216130	ubiquitin conjugating enzyme E2, putative	6153.19	0.0121494	0.0370136	0.328242	0.742729	0.832225
TGME49_216140	tetratricopeptide repeat-containing protein	507.45	-0.252948	0.0798956	-3.16598	0.00154564	0.00453084
TGME49_216150	peptidase family M3 protein	0.881403	-0.0852238	0.0603046	-1.41322	0.157591	NA
TGME49_216155	hypothetical protein	0.704165	-0.0682221	0.0542094	-1.25849	0.208214	NA
TGME49_216160	hypothetical protein	4.77427	0.00106032	0.131474	0.0080649	0.993565	0.99583
TGME49_216170	SufS subfamily cysteine desulfurase	2970.73	0.0672387	0.0445313	1.50992	0.131064	0.224822
TGME49_216180	hypothetical protein	22439.7	0.0335351	0.0374668	0.895062	0.370754	0.508933
TGME49_216190	hypothetical protein	2386.64	-0.219465	0.0571726	-3.83864	0.000123716	0.000439363
TGME49_216200	hypothetical protein	34.7124	0.0186282	0.17964	0.103698	0.917409	0.951376
TGME49_216210	hypothetical protein	5797.08	-0.0129114	0.0391336	-0.329931	0.741452	0.831746
TGME49_216220	AP2 domain transcription factor AP2XI-5	6857.15	-0.123101	0.0326574	-3.76948	0.000163589	0.000568756
TGME49_216230	hypothetical protein	2632.5	-0.12353	0.0432448	-2.85654	0.00428289	0.0112827
TGME49_216240	hypothetical protein	4156.84	0.0302408	0.0382869	0.789846	0.429618	0.569843
TGME49_216250	RecF/RecN/SMC N terminal domain-containing protein	2574.45	0.187607	0.0437932	4.28392	1.83625e-05	7.16259e-05
TGME49_216260	eukaryotic initiation factor-2B, gamma subunit, putative	4334.23	-0.0158533	0.0378758	-0.418559	0.675538	0.781394
TGME49_216270	hypothetical protein	585.327	0.083209	0.0739277	1.12555	0.260358	0.389684
TGME49_216275	ACR, YggU family COG1872 domain-containing protein	670.144	0.189795	0.075542	2.51244	0.01199	0.0287067
TGME49_216280	adenylate and guanylate cyclase catalytic domain-containing protein	11.3699	0.265848	0.165698	1.60442	0.108622	0.192704
TGME49_216285	hypothetical protein	44.6516	-0.245163	0.172724	-1.41939	0.155785	0.258887
TGME49_216290	hypothetical protein	9478.45	0.211993	0.0366519	5.78395	7.29681e-09	4.17406e-08
TGME49_216335	hypothetical protein	35714.3	0.0911504	0.0403643	2.25819	0.0239336	0.0527829
TGME49_216370	hypothetical protein	1259.92	0.0418705	0.0632231	0.662265	0.507801	0.64179
TGME49_216375	hypothetical protein	700.23	0.0142757	0.0837692	0.170417	0.864682	0.916184
TGME49_216380	phospholipid-translocating P-type ATPase, flippase subfamily protein	4867.37	0.117942	0.0371496	3.17477	0.00149953	0.00441064
TGME49_216390	RNA methyltransferase, TrmH family protein	3124.98	0.207988	0.0402749	5.16419	2.41477e-07	1.19595e-06
TGME49_216400	meiotic recombination protein DMC1 family protein	711.963	0.0776313	0.0707161	1.09779	0.272297	0.402465
TGME49_216410	hypothetical protein	2622.06	0.0811271	0.0464915	1.74499	0.0809868	0.150764
TGME49_216415	hypothetical protein	1157.98	0.0455546	0.0626571	0.727046	0.467198	0.604628
TGME49_216420	hypothetical protein	0	NA	NA	NA	NA	NA
TGME49_216430	TBC domain-containing protein	13547.9	0.0205676	0.038091	0.53996	0.589225	0.7155
TGME49_216435	hypothetical protein	4032.89	0.202837	0.0423891	4.78511	1.70893e-06	7.59588e-06
TGME49_216440	OTU family cysteine protease	2822.16	-0.00688712	0.048972	-0.140634	0.888159	0.932324
TGME49_216450	peptidase, T1 family protein	11331.4	0.169882	0.0370351	4.58705	4.49559e-06	1.89424e-05
TGME49_216460	hypothetical protein	5027.98	-0.594057	0.0410072	-14.4866	1.47159e-47	6.39115e-46
TGME49_216470	hypothetical protein	1138.21	0.0676135	0.0598565	1.12959	0.258648	0.387872
TGME49_216480	NMD3 family protein	2448.82	-0.158373	0.0494567	-3.20225	0.0013636	0.00403987
TGME49_216490	hypothetical protein	1053.55	0.159586	0.0602604	2.64828	0.00809026	0.0201841
TGME49_216500	tRNA synthetase, putative	5820.68	0.790593	0.0352375	22.4361	1.7496e-111	3.31741e-109
TGME49_216510	thioredoxin, putative	2712.56	-0.057291	0.0427666	-1.33962	0.180369	0.291213
TGME49_216530	ribosome recycling factor protein	879.848	-0.131378	0.0646131	-2.0333	0.042022	0.0859229
TGME49_216540	dolichyl-phosphate beta-glucosyltransferase	1771.39	0.0226183	0.0518358	0.436345	0.662586	0.771255
TGME49_216550		0	NA	NA	NA	NA	NA
TGME49_216560	methyltransferase domain-containing protein	3348.59	-0.0567034	0.0413519	-1.37124	0.1703	0.278441
TGME49_216570		12.6884	0.359796	0.169188	2.12661	0.0334527	0.0705538
TGME49_216580	hypothetical protein	4643.52	0.177489	0.0364514	4.86919	1.12058e-06	5.10932e-06
TGME49_216585	hypothetical protein	0.528295	-0.0524098	0.0478616	-1.09503	0.273505	NA
TGME49_216590	HEAT repeat-containing protein	12179.6	-0.0368275	0.0331104	-1.11226	0.266025	0.395956
TGME49_216600	exonuclease III APE	3578.62	0.0812882	0.0395838	2.05357	0.0400173	0.0823437
TGME49_216610	ribosomal RNA large subunit methyltransferase J protein	66.2157	-0.298197	0.161999	-1.84074	0.0656596	0.125879
TGME49_216620	EF hand domain-containing protein	15902.3	-0.179264	0.0435623	-4.11513	3.86964e-05	0.000146032
TGME49_216630	trigger factor protein, putative	1743.59	0.185266	0.0497246	3.72584	0.000194665	0.000667546
TGME49_216640	GHMP kinase, putative	104.532	-0.180125	0.14374	-1.25313	0.210158	0.328718
TGME49_216650	S15 sporozoite-expressed protein	14651.6	-0.193735	0.0303892	-6.37513	1.82812e-10	1.21055e-09
TGME49_216660	hypothetical protein	2694.12	-0.331456	0.0431383	-7.68358	1.54709e-14	1.42411e-13
TGME49_216670	FUSE-binding protein 2 / KH-type splicing regulatory protein	20379.7	-0.12412	0.0345271	-3.59485	0.000324584	0.00106875
TGME49_216680	ankyrin repeat-containing protein	3500.63	0.0833489	0.045277	1.84087	0.0656409	0.125874
TGME49_216700	hypothetical protein	997.156	0.143172	0.0622846	2.29867	0.0215239	0.0480962
TGME49_216710	transporter, major facilitator family protein	60.3858	-0.313506	0.168439	-1.86124	0.0627101	0.121271
TGME49_216720	hypothetical protein	0	NA	NA	NA	NA	NA
TGME49_216730	MCM2/3/5 family protein	21952.8	0.194137	0.0281411	6.89871	5.24767e-12	3.91135e-11
TGME49_216740	riboflavin kinase	1561.42	0.0947544	0.0544304	1.74084	0.0817121	0.152005
TGME49_216750	Paf1/RNA polymerase II complex component LEO1	6486.5	-0.00556579	0.0356461	-0.15614	0.875923	0.923351
TGME49_216760	RNA pseudouridine synthase superfamily protein	1930.61	0.0918509	0.0467582	1.96438	0.0494862	0.0993302
TGME49_216770	hypothetical protein	5764.32	0.11042	0.0370087	2.98362	0.00284856	0.00781946
TGME49_216780	hypothetical protein	3894.07	0.351004	0.040117	8.74952	2.14262e-18	2.50101e-17
TGME49_216785	hypothetical protein	1129.02	0.0659786	0.0597151	1.10489	0.269207	0.399469
TGME49_216790	ATP-binding cassette sub-family E member 1, putative	4954.01	0.0902667	0.0386986	2.33255	0.0196716	0.0445135
TGME49_216800	flagellar/basal body protein	1749.41	0.0251693	0.0543333	0.46324	0.643192	0.757472
TGME49_216810	5'-nucleotidase, C-terminal domain-containing protein	9566.54	0.026279	0.0357713	0.734639	0.462559	0.601025
TGME49_216820	transporter, major facilitator family protein	14127.4	-0.295664	0.0300108	-9.85192	6.72459e-23	1.01116e-21
TGME49_216830	DTW domain-containing protein	634.867	0.196064	0.0728361	2.69185	0.00710566	0.0179174
TGME49_216840	hypothetical protein	1071.51	0.201595	0.0594978	3.38828	0.000703336	0.00219764
TGME49_216850	hypothetical protein	1558.3	0.298766	0.0542257	5.50967	3.59498e-08	1.93274e-07
TGME49_216860	DEAD (Asp-Glu-Ala-Asp) box polypeptide DDX39	37776.3	-0.0928752	0.0288369	-3.2207	0.00127877	0.00380887
TGME49_216870	DNA excision repair helicase	2381.87	0.0169861	0.0466704	0.363959	0.715889	0.814596
TGME49_216875	cpw-wpc domain-containing protein	7.52169	0.0246486	0.151018	0.163216	0.870348	0.91884
TGME49_216880	guanine nucleotide-binding protein	79589.7	-0.0530047	0.0321751	-1.64738	0.0994792	0.179099
TGME49_216890	hypothetical protein	4049.71	-0.0254374	0.0371561	-0.684609	0.493591	0.629148
TGME49_216900	cytokine induced apoptosis inhibitor 1 family protein	3804.81	-0.0710991	0.042058	-1.6905	0.0909321	0.166292
TGME49_216910	hypothetical protein	3316.88	0.0974239	0.041987	2.32033	0.0203228	0.0458074
TGME49_216920	mediator complex subunit MED8	3222.56	0.176003	0.0449992	3.91126	9.18163e-05	0.000332145
TGME49_216930	cholinephosphate cytidylyltransferase	6081.57	0.0492881	0.0373678	1.319	0.187169	0.299578
TGME49_216940	hypothetical protein	11.8783	-0.116647	0.16803	-0.694206	0.487553	0.623497
TGME49_216950	helicase	1634.61	-0.0442765	0.0509358	-0.869262	0.384704	0.523397
TGME49_216960	elongation factor Tu GTP binding domain-containing protein	1877.25	0.0471768	0.0473609	0.996114	0.319195	0.454057
TGME49_216965	leucine rich repeat-containing protein	13.5175	0.00857427	0.172773	0.0496272	0.960419	0.97752
TGME49_216970	coronin, putative	8525.18	0.452584	0.0386416	11.7123	1.10209e-31	2.53481e-30
TGME49_216980	WDR8 protein isoform 3 family protein	1814.44	0.43483	0.0510806	8.51263	1.70038e-17	1.8857e-16
TGME49_216990	LysM domain-containing protein	755.533	0.00509484	0.0725691	0.0702068	0.944029	0.966936
TGME49_217000	hypothetical protein	4427.72	-0.0616855	0.0382238	-1.6138	0.106571	0.189628
TGME49_217010	hypothetical protein	3035.02	-0.035656	0.040322	-0.88428	0.376545	0.514547
TGME49_217020	ATPase, AFG1 family protein	8308.62	-0.0475612	0.0337734	-1.40824	0.159059	0.263514
TGME49_217030	hypothetical protein	436.965	0.00554839	0.0881235	0.0629615	0.949797	0.970374
TGME49_217040	hypothetical protein	3.90657	-0.113879	0.117675	-0.967739	0.333175	0.4696
TGME49_217050	ADA2-A transcriptional co-activator SAGA component	6264.16	-0.0623906	0.0347847	-1.79362	0.0728731	0.137872
TGME49_217160	Der1 family protein	1356.38	-0.0851573	0.0576724	-1.47657	0.139791	0.237642
TGME49_217170	hypothetical protein	18.2035	0.300796	0.177413	1.69545	0.0899902	0.164918
TGME49_217178	hypothetical protein	15.4462	0.541304	0.174342	3.10484	0.00190384	0.00543534
TGME49_217182	RNA-dependent RNA polymerase RDP	5927.28	0.0378703	0.0391176	0.968115	0.332987	0.46948
TGME49_217220	zinc finger, C3HC4 type (RING finger) domain-containing protein	4112.9	0.0720861	0.0383336	1.88049	0.0600411	0.117129
TGME49_217340	hypothetical protein	2440.47	0.0633733	0.0498369	1.27161	0.203511	0.320003
TGME49_217350	methyltransferase MTA70, putative	1571.78	-0.00695731	0.0526278	-0.132198	0.894827	0.937392
TGME49_217360	hypothetical protein	4121.71	-0.148378	0.0435659	-3.40584	0.000659615	0.00207521
TGME49_217370	hypothetical protein	1.95802	-0.00515111	0.0909596	-0.0566308	0.954839	NA
TGME49_217380	hypothetical protein	0.156775	0.00681352	0.0317358	0.214695	0.830005	NA
TGME49_217390	hypothetical protein	0.667707	-0.00165849	0.0578421	-0.0286727	0.977126	NA
TGME49_217400	hypothetical protein	1773.75	-3.3472	0.0647891	-51.663	0	0
TGME49_217410	hypothetical protein	78.9601	-1.79653	0.162838	-11.0326	2.66091e-28	5.10763e-27
TGME49_217420	hypothetical protein	42.5763	-0.415351	0.176974	-2.34696	0.0189274	0.0429861
TGME49_217430	protease inhibitor PI1	1679.18	-0.423292	0.0552545	-7.66078	1.84806e-14	1.6823e-13
TGME49_217440	HCNGP family protein	4769.8	-0.0632711	0.0365284	-1.73211	0.0832545	0.154374
TGME49_217450	general transcription factor IIH polypeptide 5 GTF2H5	1013.81	0.101652	0.0619887	1.63985	0.101036	0.18144
TGME49_217460	glutaminyl-tRNA synthetase (GlnRS)	12508.2	-0.317313	0.0298909	-10.6157	2.5193e-26	4.40114e-25
TGME49_217470	hypothetical protein	1234.75	-0.116466	0.0623266	-1.86863	0.0616739	0.119684
TGME49_217480	hypothetical protein	5361.59	-0.00515426	0.040251	-0.128053	0.898107	0.939764
TGME49_217490	hypothetical protein	19.9962	0.290931	0.179024	1.62509	0.104143	0.186073
TGME49_217500	HMG (high mobility group) box domain-containing protein	3820.84	0.209717	0.0395735	5.29944	1.16162e-07	5.91382e-07
TGME49_217510	hypothetical protein	17567.2	-0.452067	0.0379584	-11.9095	1.05563e-32	2.55654e-31
TGME49_217520	hypothetical protein	15139.4	-0.258735	0.0333757	-7.75219	9.03233e-15	8.44974e-14
TGME49_217530	hypothetical protein	792.762	-0.629546	0.0707938	-8.89266	5.96608e-19	7.20191e-18
TGME49_217540	RNA recognition motif-containing protein	11760.3	0.205046	0.0333032	6.15694	7.41645e-10	4.64964e-09
TGME49_217550	hypothetical protein	7421.74	0.118509	0.0365926	3.23861	0.00120113	0.00359692
TGME49_217555	hypothetical protein	9268.92	-0.303811	0.0374207	-8.11881	4.70763e-16	4.82176e-15
TGME49_217560	DNA-directed RNA polymerase II RPB10	2685.34	-0.13046	0.0444245	-2.93666	0.00331766	0.00899599
TGME49_217570	ribosomal protein RPS27	51625	-0.102716	0.0367585	-2.79435	0.0052004	0.0134895
TGME49_217580	DNA-directed RNA polymerase III RPC6	2362.51	0.152614	0.0448295	3.40433	0.000663261	0.00208499
TGME49_217590	50S ribosomal protein L17, putative	1551.85	0.0865371	0.0550149	1.57298	0.115725	0.202942
TGME49_217600	calcium-dependent protein kinase CDPK9	8138.31	-0.116806	0.0387883	-3.01137	0.00260069	0.00720263
TGME49_217610	hypothetical protein	2570.06	0.103768	0.0506415	2.04907	0.0404553	0.0831499
TGME49_217620	hypothetical protein	991.85	0.476244	0.0620421	7.67614	1.63959e-14	1.50486e-13
TGME49_217630	hypothetical protein	170.429	-0.374894	0.122063	-3.07131	0.00213121	0.00599639
TGME49_217640	hypothetical protein	2161.57	-0.261912	0.0476765	-5.49352	3.94011e-08	2.10663e-07
TGME49_217650	hypothetical protein	0.5151	-0.0570375	0.0500001	-1.14075	0.253974	NA
TGME49_217660	Tctex-1 family protein	12.6278	0.102262	0.17176	0.595378	0.551591	0.681511
TGME49_217665	hypothetical protein	1130.39	0.0645601	0.0573248	1.12622	0.260074	0.389485
TGME49_217670	ribosomal protein RPS6	1446.02	0.0681756	0.0529358	1.28789	0.197784	0.313342
TGME49_217680	hypothetical protein	29051.9	-0.221701	0.0320288	-6.92192	4.45557e-12	3.33374e-11
TGME49_217688	hypothetical protein	2009.81	0.117308	0.047493	2.47	0.0135114	0.0319554
TGME49_217692	hypothetical protein	1383.44	0.14077	0.058879	2.39083	0.0168104	0.0387326
TGME49_217700	AP2 domain transcription factor AP2XII-2	8384.62	0.49137	0.0431398	11.3902	4.67973e-30	9.57374e-29
TGME49_217710	DnaJ domain-containing protein	0.69097	-0.0755337	0.0569209	-1.32699	0.18451	NA
TGME49_217720	hypothetical protein	1250.87	0.132701	0.0628293	2.11209	0.0346788	0.0729024
TGME49_217722	hypothetical protein	20.5426	0.0147836	0.179738	0.0822512	0.934447	0.961184
TGME49_217724	hypothetical protein	136.888	0.117914	0.13283	0.887704	0.3747	0.512987
TGME49_217726	hypothetical protein	245.951	-0.252104	0.112139	-2.24815	0.0245668	0.0540261
TGME49_217728	hypothetical protein	255.583	-0.220307	0.107148	-2.05611	0.0397723	0.081948
TGME49_217730	hypothetical protein	1991.69	0.330565	0.050007	6.61037	3.83369e-11	2.66294e-10
TGME49_217740	3-ketoacyl-(acyl-carrier-protein) reductase	8361.58	0.117018	0.0357668	3.27169	0.00106906	0.00323379
TGME49_217750	hypothetical protein	2698.13	0.112479	0.0488199	2.30396	0.0212246	0.0475505
TGME49_217760	GTP-binding protein	1708.03	-0.0259583	0.0493759	-0.525729	0.599076	0.722767
TGME49_217770	hypothetical protein	4599.06	-0.0112731	0.03834	-0.294029	0.768736	0.850824
TGME49_217780	Sec20 protein	2491.83	0.0123952	0.0462597	0.267948	0.78874	0.865565
TGME49_217790	S1 RNA binding domain-containing protein	1965.99	0.0457417	0.0485717	0.941735	0.346328	0.483368
TGME49_217800	hypothetical protein	0.496452	0.0144996	0.0468006	0.309817	0.7567	NA
TGME49_217810	hypothetical protein	0.168187	0.00681352	0.0317358	0.214695	0.830005	NA
TGME49_217820	PCI domain-containing protein	7987.72	-0.0910934	0.0316773	-2.87567	0.00403177	0.0107009
TGME49_217830	hypothetical protein	4755.38	0.0352406	0.0389175	0.905521	0.36519	0.503058
TGME49_217850	Sucrose-6F-phosphate phosphohydrolase	589.284	0.194332	0.0747704	2.59905	0.00934823	0.0229398
TGME49_217855	hypothetical protein	0.480872	0.0404196	0.0435216	0.928725	0.353032	NA
TGME49_217860	hypothetical protein	16.4186	-0.107295	0.175603	-0.611009	0.541194	0.672609
TGME49_217870	DHHC zinc finger domain-containing protein	5703.31	-0.348169	0.0391015	-8.90424	5.37541e-19	6.49898e-18
TGME49_217875	hypothetical protein	528.185	-0.139649	0.081579	-1.71183	0.0869288	0.160138
TGME49_217880	RNA-binding protein Nova-1, putative	1455.22	-0.173586	0.056147	-3.09163	0.00199061	0.00564576
TGME49_217890	alkyl hydroperoxide reductase/ Thiol specific antioxidant/ Mal allergen, putative	17668.4	0.262499	0.0358829	7.31543	2.56558e-13	2.11728e-12
TGME49_217900	hypothetical protein	4878.9	0.13217	0.0376383	3.5116	0.000445424	0.0014416
TGME49_217910	DNA polymerase (pol2) superfamily protein	14685.3	0.147837	0.0321324	4.60088	4.20703e-06	1.77904e-05
TGME49_217915	hypothetical protein	384.55	-0.0891976	0.0943284	-0.945607	0.344349	0.481382
TGME49_217920	hypothetical protein	18.8801	0.376968	0.178054	2.11716	0.0342466	0.0721108
TGME49_217930	hypothetical protein	25.2047	-0.0522027	0.180621	-0.289018	0.772568	0.853844
TGME49_217940	hypothetical protein	335.994	0.0183328	0.101439	0.180727	0.856582	0.911327
TGME49_217951	hypothetical protein	5028.13	0.0654406	0.0373948	1.74999	0.0801197	0.149712
TGME49_217961	hypothetical protein	217.632	-0.244834	0.12285	-1.99295	0.0462665	0.0935924
TGME49_218000	hypothetical protein	2302.25	0.0503814	0.0456327	1.10406	0.269566	0.399772
TGME49_218070	hypothetical protein	4756.99	0.0163827	0.0364663	0.449257	0.653247	0.764709
TGME49_218130	hypothetical protein	12.1343	0.157604	0.166509	0.946518	0.343884	0.48096
TGME49_218188	hypothetical protein	165.674	-0.591282	0.126614	-4.66995	3.0127e-06	1.29599e-05
TGME49_218192	hypothetical protein	106.061	-0.803547	0.144894	-5.54576	2.92674e-08	1.57784e-07
TGME49_218195	hypothetical protein	820.453	-0.0324103	0.0702819	-0.461147	0.644693	0.758261
TGME49_218200	UDP-sugar pyrophospharylase	3353.46	0.000847367	0.0448749	0.0188829	0.984935	0.991439
TGME49_218210	Chromosome-associated kinesin KLP1, putative	12.9335	0.178141	0.172106	1.03507	0.300636	0.433607
TGME49_218215	hypothetical protein	1.00104	-0.00344255	0.0705071	-0.0488256	0.961058	NA
TGME49_218220	cell-cycle-associated protein kinase CDK, putative	7174.47	-0.0273553	0.0333325	-0.82068	0.411829	0.551802
TGME49_218230	histone lysine methyltransferase, SET, putative	2242.55	0.0633809	0.0451452	1.40393	0.160339	0.265246
TGME49_218240	hypothetical protein	20337	-0.257054	0.0315467	-8.14838	3.68829e-16	3.7927e-15
TGME49_218250	TAP42 family protein	3968.75	0.325319	0.0395477	8.22598	1.936e-16	2.02019e-15
TGME49_218260	histone H3.3	43019.2	-0.118574	0.0346591	-3.42116	0.00062355	0.00197132
TGME49_218270	hypothetical protein	11483.9	-0.361555	0.0418491	-8.63951	5.64526e-18	6.44438e-17
TGME49_218280	eukaryotic porin, putative	11286.2	0.0604751	0.0294465	2.05373	0.040002	0.082334
TGME49_218290	WD domain, G-beta repeat-containing protein	10.2759	0.0277999	0.163708	0.169814	0.865156	0.916311
TGME49_218300	zinc finger (CCCH type) motif-containing protein	12542.4	-0.103676	0.035949	-2.88399	0.00392674	0.0104579
TGME49_218310	microneme protein MIC14	8441.24	0.139765	0.0316324	4.41841	9.94308e-06	4.00298e-05
TGME49_218340	hypothetical protein	27.5853	-0.0915337	0.180488	-0.507145	0.612053	0.732897
TGME49_218350	hypothetical protein	1.28683	0.0306314	0.0752664	0.406973	0.684028	NA
TGME49_218358	zinc knuckle domain-containing protein	2240.32	-0.0817553	0.0450675	-1.81407	0.0696677	0.13242
TGME49_218362	zinc finger protein ZFP1	6947.76	0.112764	0.0392534	2.87272	0.00406954	0.0107681
TGME49_218370	hypothetical protein	2874.33	0.0869628	0.0463241	1.87727	0.0604813	0.117751
TGME49_218380		2.32653	-0.0769745	0.100197	-0.768235	0.442348	0.582029
TGME49_218390	hypothetical protein	121.788	0.113503	0.138811	0.817684	0.413537	0.553519
TGME49_218400	NEK kinase	520.298	0.0931131	0.0801427	1.16184	0.2453	0.371582
TGME49_218410	ribosomal protein RPP0	59346.6	-0.112154	0.0329539	-3.40336	0.000665613	0.00209154
TGME49_218420	WD domain, G-beta repeat-containing protein	6891.03	-0.00553677	0.0332479	-0.16653	0.86774	0.917672
TGME49_218430		0.489421	0.0140788	0.0466121	0.302042	0.76262	NA
TGME49_218440		0	NA	NA	NA	NA	NA
TGME49_218450	hypothetical protein	2.70745	-0.00610226	0.102728	-0.0594019	0.952632	0.971757
TGME49_218460	hypothetical protein	0.162676	-0.00814689	0.0317358	-0.25671	0.797403	NA
TGME49_218470	protein disulfide-isomerase, putative	5.12493	-0.0805946	0.130544	-0.617376	0.536987	0.669425
TGME49_218480		0	NA	NA	NA	NA	NA
TGME49_218490	hypothetical protein	1806.17	-0.0419703	0.050134	-0.837162	0.402502	0.541545
TGME49_218500	hypothetical protein	71.2656	0.615346	0.160339	3.83777	0.000124156	0.000440726
TGME49_218510	hypothetical protein	0	NA	NA	NA	NA	NA
TGME49_218520	microneme protein MIC6	61981	-0.301937	0.0286754	-10.5294	6.32062e-26	1.08469e-24
TGME49_218530	proteasome-interacting thioredoxin domain-containing protein	4335.99	0.0162396	0.0366485	0.443117	0.657681	0.768151
TGME49_218540	peptidase S15, putative	9058.52	-0.0557836	0.0354787	-1.57231	0.115879	0.203075
TGME49_218550	PIK3R4 kinase-related protein	42707.7	-0.0964631	0.0297147	-3.24631	0.0011691	0.00350775
TGME49_218560	acetyl-coA carboxylase ACC2	10396.5	0.0164748	0.0450729	0.365514	0.714728	0.81399
TGME49_218570	Nin one binding (NOB1) Zn-ribbon family protein	3290.58	-0.0736304	0.0402621	-1.82878	0.0674328	0.128675
TGME49_218580	RNA methyltransferase, TrmH family protein	2519.06	-0.13752	0.0459553	-2.99247	0.00276732	0.00761257
TGME49_218590	protein phosphatase 2C domain-containing protein	3331.91	-0.13175	0.0395302	-3.33291	0.000859433	0.00263872
TGME49_218600	RNA recognition motif-containing protein	2476.68	0.00300233	0.0473795	0.0633676	0.949474	0.97019
TGME49_218610	ATPase (DUF699) protein	2548.18	0.0265883	0.0444789	0.597775	0.54999	0.679978
TGME49_218720	calcium-dependent protein kinase CDPK6	5427.96	-0.113151	0.0353683	-3.19921	0.00137805	0.00407958
TGME49_218730	hypothetical protein	5001.94	-0.114213	0.0389715	-2.93068	0.00338225	0.00915515
TGME49_218740	membrane protein, putative	1562.15	-0.66305	0.0534851	-12.3969	2.71591e-35	7.43433e-34
TGME49_218750	hypothetical protein	99.8859	-0.448133	0.147525	-3.03767	0.00238413	0.0066488
TGME49_218760	SNAP protein (soluble N-ethylmaleimide-sensitive factor Attachment Protein), putative	5215.67	-0.0779636	0.038282	-2.03656	0.0416943	0.0853428
TGME49_218770	carrier superfamily protein	783.96	-0.125146	0.0716586	-1.74642	0.0807376	0.150445
TGME49_218780	phosphoserine aminotransferase, putative	18549.2	0.114785	0.0280371	4.09402	4.23961e-05	0.000159221
TGME49_218790	elongation factor G C-terminus domain-containing protein	1439.91	-0.127125	0.0557805	-2.27902	0.0226662	0.0503017
TGME49_218800	hypothetical protein	1684.92	-0.0424302	0.051344	-0.82639	0.408583	0.54802
TGME49_218810	histidyl-tRNA synthetase	2547.79	0.115347	0.0469961	2.45439	0.0141122	0.0331345
TGME49_218820	alba 2	20956	-0.0839951	0.0332629	-2.52519	0.0115637	0.0277629
TGME49_218830	hypothetical protein	2056.04	0.279056	0.0497068	5.61403	1.97666e-08	1.08292e-07
TGME49_218840	mutS domain protein	3188.5	0.0128712	0.0482351	0.266844	0.789589	0.866009
TGME49_218850	ribosomal protein RPS9	1446.2	0.0269193	0.0553961	0.485942	0.627008	0.743915
TGME49_218860	hypothetical protein	7.69881	-0.0959361	0.145499	-0.65936	0.509665	0.643726
TGME49_218870	TBC domain-containing protein	2918.36	0.180087	0.0409491	4.39782	1.09344e-05	4.38392e-05
TGME49_218880	SF-assemblin, putative	10180.4	-0.0130339	0.0311414	-0.418539	0.675553	0.781394
TGME49_218890	hypothetical protein	11.8092	0.0665152	0.169864	0.391579	0.695369	0.798022
TGME49_218900	hypothetical protein	1.65838	-0.00331867	0.0836891	-0.0396547	0.968368	NA
TGME49_218910	hypothetical protein	694.837	-0.117905	0.0759451	-1.55251	0.120541	0.209498
TGME49_218920	proteasome subunit beta type, putative	8200.97	0.129111	0.0356086	3.62583	0.000288035	0.000955692
TGME49_218930	BTB/POZ domain-containing protein	7.98874	-0.0760062	0.153492	-0.495182	0.620472	0.73929
TGME49_218940	hypothetical protein	5413.45	-0.0367334	0.0440187	-0.834496	0.404002	0.543241
TGME49_218950	hypothetical protein	2068.42	-0.0367136	0.0487847	-0.752563	0.451713	0.591181
TGME49_218955	hypothetical protein	1565.34	-0.225854	0.0589893	-3.82873	0.000128805	0.000456602
TGME49_218960	AP2 domain transcription factor AP2XII-1	27500.1	-0.252932	0.0363389	-6.96037	3.39381e-12	2.56898e-11
TGME49_219070	cyclic nucleotide-binding domain-containing protein	7682.11	-0.302255	0.0320688	-9.42523	4.29161e-21	5.8429e-20
TGME49_219080	edge expressed protein, putative	3315.19	0.171254	0.0471654	3.63092	0.000282416	0.000938648
TGME49_219090	hypothetical protein	27.6433	-0.0445693	0.180444	-0.246998	0.804909	0.878967
TGME49_219100	cyclin-dependent kinase regulatory subunit protein	4071.54	0.225957	0.0386786	5.8419	5.16082e-09	3.00301e-08
TGME49_219110	hypothetical protein	0	NA	NA	NA	NA	NA
TGME49_219120	zinc finger (CCCH type) motif-containing protein	14474.8	-0.145681	0.0396386	-3.67522	0.000237645	0.00080394
TGME49_219125	hypothetical protein	194.336	0.0408779	0.119643	0.341665	0.732603	0.826358
TGME49_219130	NADPH-glutathione reductase	4124.9	-0.0099937	0.0380844	-0.262409	0.793006	0.869265
TGME49_219140	EF-1 guanine nucleotide exchange domain-containing protein	6097.32	-0.11756	0.0438698	-2.67975	0.00736768	0.0185121
TGME49_219150	zinc finger, zz type domain-containing protein	3346.27	-0.0741923	0.040584	-1.82812	0.0675319	0.128769
TGME49_219160	hypothetical protein	23.4674	-0.336224	0.180466	-1.86309	0.0624494	0.120917
TGME49_219170	hypothetical protein	4947.43	-0.526021	0.0388135	-13.5525	7.65423e-42	2.65643e-40
TGME49_219175	hypothetical protein	643.193	-0.441835	0.0785988	-5.6214	1.89418e-08	1.03919e-07
TGME49_219180	acetyltransferase, GNAT family protein	2401.83	-0.264429	0.0458071	-5.77267	7.80257e-09	4.44764e-08
TGME49_219190	nuclear movement protein domain containing protein	2592.75	-0.0279614	0.0461831	-0.605446	0.544883	0.675798
TGME49_219200	DEAD/DEAH box RNA helicase family protein	4051.41	0.000404423	0.0414031	0.00976793	0.992206	0.995126
TGME49_219210	ankyrin repeat-containing protein	2315.33	0.0596183	0.0461685	1.29132	0.196592	0.311645
TGME49_219218	hypothetical protein	50.2248	-0.169978	0.172492	-0.985427	0.324414	0.460059
TGME49_219222	hypothetical protein	1.50509	-0.0585738	0.0836486	-0.700237	0.483779	NA
TGME49_219230	AMP-binding enzyme domain-containing protein	4274.6	0.0283949	0.0421012	0.674444	0.500029	0.63496
TGME49_219240	Peptidyl-tRNA hydrolase PTH2 domain-containing protein	1905.49	0.218667	0.0472922	4.62374	3.76884e-06	1.60279e-05
TGME49_219250	acetyltransferase, GNAT family protein	7473.89	-0.125134	0.0345195	-3.62502	0.000288938	0.000958279
TGME49_219260	cation-transporting ATPase, putative	6620.51	0.044103	0.0382075	1.1543	0.248376	0.375001
TGME49_219270	multi-pass transmembrane protein	52986.9	-0.227387	0.0299552	-7.59091	3.17662e-14	2.82552e-13
TGME49_219280	actin like protein ALP1	6727.88	-0.220801	0.0334027	-6.61026	3.83649e-11	2.66294e-10
TGME49_219290	F-actin-capping protein subunit beta, putative	3223.26	0.0300722	0.0453391	0.663273	0.507156	0.641391
TGME49_219300	ran binding protein	1730.96	0.0108464	0.0500821	0.216572	0.828542	0.893974
TGME49_219310	DnaK family protein	17317.2	-0.0299195	0.0297656	-1.00517	0.314815	0.449142
TGME49_219320	acid phosphatase GAP50	91244.7	-0.234456	0.0281077	-8.34135	7.34483e-17	7.84323e-16
TGME49_219348	SAG-related sequence SRS55M	20.9592	-0.0371036	0.179953	-0.206185	0.836647	0.897735
TGME49_219370	hypothetical protein	19.8281	0.0392793	0.179451	0.218886	0.826739	0.892708
TGME49_219430	tRNA ligase class II core domain (G, H, P, S and T) domain-containing protein	1322.72	0.187157	0.0546685	3.42349	0.000618216	0.00195943
TGME49_219440	hypothetical protein	3625.55	-0.0245029	0.0399941	-0.612664	0.540099	0.671813
TGME49_219450	WD domain, G-beta repeat-containing protein	12.0618	-0.246514	0.166442	-1.48108	0.138586	0.235902
TGME49_219460	hypothetical protein	3180.3	-0.0361596	0.0407632	-0.887064	0.375045	0.513128
TGME49_219470	hypothetical protein	720.648	-0.0845311	0.0684429	-1.23506	0.216808	0.33716
TGME49_219485	hypothetical protein	5126.21	0.728893	0.0409137	17.8154	5.3704e-71	4.3489e-69
TGME49_219500	hypothetical protein	4591.66	-0.264317	0.0391259	-6.75555	1.42294e-11	1.0186e-10
TGME49_219510	GTP binding protein 7 isoform 2 family protein, putative	2272.01	-0.108073	0.044282	-2.44056	0.0146644	0.0343066
TGME49_219520	histone arginine methyltransferase PRMT1	6590.83	-0.0429635	0.0346909	-1.23847	0.215543	0.33553
TGME49_219530	hypothetical protein	1449.55	0.108282	0.0539059	2.00872	0.0445665	0.0905304
TGME49_219540	cytosolic tRNA-Ala synthetase	21720.9	-0.104409	0.0282572	-3.69496	0.000219918	0.000748202
TGME49_219550	dihydrolipoyllysine-residue succinyltransferase component of oxoglutarate dehydrogenase	6510.38	-0.0361682	0.0354196	-1.02114	0.30719	0.44126
TGME49_219560		0.841162	-0.0186661	0.0577571	-0.323183	0.746556	NA
TGME49_219570	hypothetical protein	126.536	0.0407088	0.136214	0.29886	0.765047	0.848911
TGME49_219580		0	NA	NA	NA	NA	NA
TGME49_219590	RuvB family 1 protein	4967.09	-0.101458	0.0401078	-2.52964	0.011418	0.0274471
TGME49_219600	hypothetical protein	2816.21	0.189061	0.0427368	4.42385	9.69571e-06	3.91963e-05
TGME49_219610	hypothetical protein	728.597	-1.15544	0.0737775	-15.6612	2.78783e-55	1.59357e-53
TGME49_219620	hypothetical protein	1994.48	0.232304	0.0471027	4.93186	8.14489e-07	3.78246e-06
TGME49_219630	flavodoxin domain-containing protein	6211.85	-0.120925	0.0389392	-3.10548	0.00189969	0.00542549
TGME49_219640	hypothetical protein	2308.09	0.272261	0.0468576	5.8104	6.23247e-09	3.58633e-08
TGME49_219650	transporter, small conductance mechanosensitive ion channel (MscS) family protein	806.555	-0.180046	0.0656813	-2.7412	0.00612151	0.0156182
TGME49_219660	hypothetical protein	422.822	0.232441	0.167841	1.38489	0.166086	0.272971
TGME49_219670	zinc finger (CCCH type) motif-containing protein	4.13492	0.0925808	0.1209	0.765765	0.443816	0.583301
TGME49_219678	hypothetical protein	1336.7	0.00793971	0.0547726	0.144958	0.884744	0.929595
TGME49_219682	pyruvate dehydrogenase kinase, putative	2819.5	-0.00259007	0.0431916	-0.059967	0.952182	0.971533
TGME49_219690	hypothetical protein	20170.7	-0.113296	0.0321421	-3.52486	0.000423712	0.00137476
TGME49_219700	DNA replication licensing factor MCM4, putative	17253.4	0.00108093	0.0288127	0.0375157	0.970074	0.982927
TGME49_219710	hypothetical protein	6617.27	0.0407752	0.0341798	1.19296	0.232884	0.356246
TGME49_219720	Ras-related protein Rab-5C, putative	5397.5	0.289181	0.0394513	7.33007	2.30025e-13	1.91049e-12
TGME49_219730	hypothetical protein	8964.05	-0.463859	0.0331387	-13.9975	1.61412e-44	6.09135e-43
TGME49_219738	hypothetical protein	3087.03	-0.221368	0.0453926	-4.87675	1.07848e-06	4.93474e-06
TGME49_219742	hypothetical protein	76.6813	-0.237764	0.157754	-1.50718	0.131764	0.225724
TGME49_219750	cytochrome c, putative	7883.65	-0.259592	0.0445377	-5.82859	5.58976e-09	3.23806e-08
TGME49_219760	N-acetyltransferase family protein	1785.81	-0.0343212	0.0491623	-0.698122	0.485101	0.621486
TGME49_219770	30S ribosomal protein S12, putative	1515.16	0.107605	0.0531038	2.02631	0.0427329	0.0872389
TGME49_219780	hypothetical protein	0	NA	NA	NA	NA	NA
TGME49_219790	pre-mRNA processing factor PRP3	2923.87	-0.0261884	0.0468129	-0.559426	0.575871	0.704124
TGME49_219800	vacuolar ATP synthase subunit b, putative	13849	-0.115623	0.0304404	-3.79834	0.000145668	0.000511483
TGME49_219810	hypothetical protein	20746.1	-0.0888696	0.0332569	-2.67222	0.00753518	0.0189085
TGME49_219820	polyubiquitin UbC, putative	13006.7	-0.160222	0.0804319	-1.99201	0.0463694	0.0937763
TGME49_219828	HMG (high mobility group) box domain-containing protein	5.52948	-0.0962448	0.138079	-0.697026	0.485787	0.621954
TGME49_219832	cyclin-dependent kinase regulatory subunit protein	1101.4	0.156537	0.0598193	2.61682	0.0088752	0.0218965
TGME49_219840	hypothetical protein	70.7467	0.163117	0.165529	0.985423	0.324416	0.460059
TGME49_219850	prolyl-tRNA synthetase (ProRS)	21792.1	0.0220578	0.0292432	0.754288	0.450677	0.590287
TGME49_219860	replication licensing factor, putative	19736.5	0.087608	0.0286632	3.05646	0.00223966	0.00627881
TGME49_220025	hypothetical protein	4.1687	-0.030226	0.127915	-0.236298	0.813201	0.884419
TGME49_220060	hypothetical protein	1750.32	0.0553199	0.0557148	0.992912	0.320753	0.455939
TGME49_220070	hypothetical protein	1.18322	-0.0558408	0.0722085	-0.773327	0.439329	NA
TGME49_220080	Toxoplasma gondii family C protein	0.168187	0.00681352	0.0317358	0.214695	0.830005	NA
TGME49_220090	hypothetical protein	3121.34	-0.0238708	0.0448282	-0.532494	0.594384	0.718845
TGME49_220100	phosphoribosylpyrophosphate synthetase	5695.72	-0.241843	0.0348327	-6.94299	3.83896e-12	2.89187e-11
TGME49_220110	hypothetical protein	1576.91	0.0178066	0.0574469	0.309966	0.756587	0.843014
TGME49_220120	hypothetical protein	1736.94	0.149602	0.0517201	2.89254	0.0038214	0.0102123
TGME49_220125	hypothetical protein	153.47	0.0962381	0.131854	0.729886	0.46546	0.603182
TGME49_220128	hypothetical protein	156.105	-0.142103	0.131441	-1.08112	0.279644	0.410877
TGME49_220132	hypothetical protein	994.462	-0.0941808	0.0601629	-1.56543	0.117482	0.205376
TGME49_220140	EF hand domain-containing protein	1185.23	0.160727	0.0621516	2.58604	0.00970859	0.0237118
TGME49_220145	hypothetical protein	1.64209	-0.00455212	0.0867192	-0.0524926	0.958136	NA
TGME49_220150	50S ribosomal protein L16, putative	1471.44	-0.00252017	0.0529757	-0.0475722	0.962057	0.978035
TGME49_220160	WD domain-containing protein	1858.32	0.209977	0.0485496	4.325	1.52532e-05	6.02226e-05
TGME49_220170	hypothetical protein	2021.07	0.146465	0.0466232	3.14146	0.00168107	0.0048709
TGME49_220175	hypothetical protein	737.034	-0.0805275	0.0689323	-1.16821	0.242721	0.368466
TGME49_220180	hypothetical protein	147.949	0.126437	0.130346	0.970009	0.332042	0.468696
TGME49_220190	hypothetical protein	808.758	0.25534	0.0668605	3.81899	0.000134	0.000472864
TGME49_220200	hypothetical protein	3087.09	0.106276	0.0449932	2.36205	0.0181741	0.041444
TGME49_220208	hypothetical protein	1510.33	-0.0616673	0.0512672	-1.20286	0.229031	0.351597
TGME49_220212	pseudouridine synthase	727.588	-0.0161239	0.0694353	-0.232214	0.816372	0.886476
TGME49_220230	leucine rich repeat-containing protein	2433	-0.0986172	0.0432218	-2.28165	0.0225098	0.0500372
TGME49_220240	hypothetical protein	21519.3	-0.493007	0.0334787	-14.726	4.39074e-49	2.03176e-47
TGME49_220250	Nucleotide-sensitive chloride conductance regulator (ICln) protein	4687.17	0.0593078	0.0371684	1.59565	0.110567	0.195719
TGME49_220260	hypothetical protein	1578.11	0.0410734	0.0522375	0.786282	0.431702	0.57173
TGME49_220270	alveolin domain containing intermediate filament IMC6	43141.5	-0.458292	0.0297954	-15.3813	2.18561e-53	1.15585e-51
TGME49_220280	mucin family glycoprotein	24.2952	-0.0440009	0.179716	-0.244837	0.806583	0.87963
TGME49_220290	hypothetical protein	786.486	-0.159438	0.0693524	-2.29896	0.0215074	0.0480731
TGME49_220300	ribosomal protein L15 protein	1934.75	0.000346788	0.0495382	0.00700041	0.994415	0.996209
TGME49_220310	hypothetical protein	6.10426	0.188408	0.144299	1.30567	0.191664	0.305643
TGME49_220320	BSD domain-containing protein	943.267	0.118773	0.065193	1.82186	0.0684755	0.130441
TGME49_220330	hypothetical protein	3300.65	-0.252093	0.0393613	-6.40458	1.50781e-10	1.00529e-09
TGME49_220340	hypothetical protein	19.887	-0.0374903	0.179407	-0.208968	0.834473	0.897385
TGME49_220350	tRNA ligases class II (D, K and N) domain-containing protein	4571.94	0.166357	0.0374199	4.44568	8.76143e-06	3.56191e-05
TGME49_220360	FAD binding domain-containing protein	4201.11	-0.285722	0.0377071	-7.57741	3.52509e-14	3.12119e-13
TGME49_220370	hypothetical protein	4277.02	-0.301074	0.0399509	-7.5361	4.84231e-14	4.23443e-13
TGME49_220380	hypothetical protein	4790.81	-0.219292	0.0361626	-6.06405	1.32739e-09	8.15741e-09
TGME49_220390	hypothetical protein	5918.2	0.152353	0.0378217	4.02818	5.62093e-05	0.000207884
TGME49_220400	actin depolymerizing factor ADF	63372.2	-0.13137	0.0410058	-3.20369	0.00135679	0.00402122
TGME49_220420	3'5'-cyclic nucleotide phosphodiesterase domain-containing protein	177.575	-0.607828	0.121164	-5.01658	5.26006e-07	2.49644e-06
TGME49_220425		2.17327	-0.0860091	0.0933437	-0.921424	0.356829	NA
TGME49_220430	hypothetical protein	2154.35	-0.0466316	0.0460282	-1.01311	0.311008	0.444853
TGME49_220440	cyclin-dependent kinase regulatory subunit protein	5204.46	0.590171	0.0435195	13.561	6.81563e-42	2.3867e-40
TGME49_220450	ribonuclease HI protein	1620.61	0.0529535	0.0537798	0.984636	0.324803	0.460434
TGME49_220460	SNF7 family protein	108.664	0.133687	0.142823	0.936034	0.349255	0.486388
TGME49_220470	hypothetical protein	6056.35	-0.132265	0.0341963	-3.86783	0.000109808	0.00039375
TGME49_220480	hypothetical protein	1371.43	0.00355689	0.0536638	0.066281	0.947154	0.968839
TGME49_220490	pre-rRNA-processing protein PNO1, putative	3153.57	-0.00948867	0.0413794	-0.229309	0.818629	0.887466
TGME49_220500	UBX domain-containing protein	9592.4	0.18774	0.039221	4.78671	1.6954e-06	7.54006e-06
TGME49_220510	hypothetical protein	3618.14	0.133869	0.0400112	3.34579	0.000820473	0.00253411
TGME49_220520	hypothetical protein	6218.37	0.295401	0.0387271	7.62776	2.38869e-14	2.15176e-13
TGME49_220525	hypothetical protein	545.531	0.254258	0.0818965	3.10463	0.00190515	0.0054371
TGME49_220530	AP2 domain transcription factor AP2V-1	3032.44	0.242835	0.0431843	5.62321	1.87443e-08	1.02908e-07
TGME49_220540	hypothetical protein	851.073	-0.194749	0.0655517	-2.97092	0.00296909	0.00812164
TGME49_220550		0.473841	0.0457066	0.046394	0.985185	0.324533	NA
TGME49_220560	hypothetical protein	83.5551	-0.320266	0.154492	-2.07302	0.0381702	0.0790661
TGME49_220570	hypothetical protein	3995.68	0.0626955	0.0388683	1.61303	0.106739	0.189857
TGME49_220580	hypothetical protein	183.841	0.111782	0.122205	0.914702	0.360348	0.498283
TGME49_220585	hypothetical protein	134.502	0.0734091	0.131433	0.55853	0.576482	0.704428
TGME49_220600	hypothetical protein	6653.92	0.147154	0.035757	4.11538	3.86539e-05	0.00014597
TGME49_220610	protein phosphatase 2C domain-containing protein	4584.43	0.276195	0.0388218	7.11444	1.12369e-12	8.77062e-12
TGME49_220620		0.99791	-0.070478	0.0664457	-1.06069	0.288833	NA
TGME49_220630	hypothetical protein	20803.8	0.143057	0.0293337	4.87687	1.07783e-06	4.93465e-06
TGME49_220640	hypothetical protein	4529.26	0.289855	0.0384087	7.54662	4.46716e-14	3.93292e-13
TGME49_220650	hypothetical protein	7.88448	0.343127	0.154639	2.21889	0.0264945	0.0577104
TGME49_220720	hypothetical protein	889.405	0.0451637	0.0694856	0.649972	0.51571	0.649147
TGME49_220730	hypothetical protein	1125.53	0.0380095	0.0635865	0.59776	0.55	0.679978
TGME49_220740	hypothetical protein	2.13285	0.083382	0.0977709	0.85283	0.393753	NA
TGME49_220840	threonine synthase	10.5372	0.0875823	0.158001	0.554314	0.579364	0.706239
TGME49_220850	hypothetical protein	0	NA	NA	NA	NA	NA
TGME49_220860	DEAD/DEAH box helicase	3491.58	-0.0962334	0.0405798	-2.37146	0.0177179	0.0405262
TGME49_220870	hypothetical protein	2408.71	-0.0199671	0.0439708	-0.4541	0.649757	0.762447
TGME49_220880	hypothetical protein	1718.23	-0.116735	0.0537694	-2.17104	0.0299285	0.0640771
TGME49_220890	hypothetical protein	4795.23	-0.347554	0.0443497	-7.83666	4.62675e-15	4.4296e-14
TGME49_220900	hypothetical protein	46027.7	-0.221312	0.0289202	-7.65252	1.97082e-14	1.78777e-13
TGME49_220910	HEAT repeat-containing protein	5745.26	0.118616	0.0340875	3.47976	0.000501865	0.00161352
TGME49_220920	hypothetical protein	1298.32	0.0160406	0.0546235	0.293657	0.76902	0.850891
TGME49_220930	hypothetical protein	13057.4	-0.00736104	0.0312387	-0.235638	0.813713	0.884728
TGME49_220940	ribosomal RNA methyltransferase (FtsJ) family protein	1623.16	0.0877067	0.0502482	1.74547	0.0809033	0.150681
TGME49_220950	hypothetical protein	40594	-0.326081	0.0337597	-9.65888	4.50764e-22	6.50137e-21
TGME49_221160	acetyltransferase, GNAT family protein	2771.42	0.0643872	0.0446377	1.44244	0.149178	0.2501
TGME49_221170	CAAX metallo endopeptidase	5318.75	0.157577	0.0346347	4.54967	5.37291e-06	2.23842e-05
TGME49_221180	hypothetical protein	14010	-0.176105	0.0305069	-5.77264	7.80368e-09	4.44764e-08
TGME49_221190	mrna cleavage factor family protein, putative	2046.57	-0.0757185	0.0460737	-1.64342	0.100296	0.180236
TGME49_221200	CW-type Zinc Finger protein	6729.54	-0.0456499	0.0386107	-1.18231	0.237082	0.361529
TGME49_221210	cyclophilin	36472.2	-0.10031	0.0345785	-2.90094	0.00372048	0.00996658
TGME49_221220	hypothetical protein	107.033	0.14814	0.145602	1.01743	0.308948	0.442921
TGME49_221230	hypothetical protein	4627.93	0.0137542	0.0375831	0.365967	0.71439	0.813724
TGME49_221240	hypothetical protein	0.353108	-0.0243856	0.0395568	-0.616471	0.537584	NA
TGME49_221250	hypothetical protein	11273.9	-0.278328	0.0358158	-7.7711	7.78064e-15	7.30516e-14
TGME49_221260	Class-II DAHP synthetase family protein	2368.81	0.0344374	0.045899	0.750287	0.453082	0.592075
TGME49_221265	hypothetical protein	3.72615	0.0343771	0.110872	0.310061	0.756514	0.843014
TGME49_221270	oxidoreductase, 2OG-Fe(II) oxygenase family protein	5765.34	-0.38867	0.037323	-10.4137	2.14684e-25	3.60466e-24
TGME49_221275	hypothetical protein	2.22581	-0.0978994	0.0988124	-0.99076	0.321803	NA
TGME49_221280	hypothetical protein	8379.83	0.164583	0.0378611	4.34703	1.37995e-05	5.47334e-05
TGME49_221290		2.37842	-0.0435524	0.101742	-0.428067	0.668602	0.775789
TGME49_221295	hypothetical protein	1998.81	-0.144664	0.0483737	-2.99055	0.00278479	0.00765252
TGME49_221310	aminopeptidase N protein	866.423	0.442012	0.0757952	5.83166	5.48778e-09	3.18611e-08
TGME49_221320	acetyl-CoA carboxylase ACC1	24916.9	0.197145	0.0366762	5.37528	7.64651e-08	3.96558e-07
TGME49_221330	DNA gyrase/topoisomerase IV, A subunit domain-containing protein	5414.1	0.107287	0.0347958	3.08333	0.002047	0.00579088
TGME49_221340	hypothetical protein	2252.98	0.0225897	0.0465997	0.484761	0.627846	0.744149
TGME49_221350	Ctr copper transporter family protein	2412.79	0.134601	0.0453478	2.96819	0.00299557	0.00818544
TGME49_221360	hypothetical protein	3909.63	0.0405877	0.0393	1.03277	0.301714	0.435001
TGME49_221370	hypothetical protein	2370.89	-0.619274	0.0509973	-12.1433	6.2276e-34	1.60842e-32
TGME49_221380	alba 1	47277.6	-0.070804	0.0294977	-2.40032	0.0163807	0.037866
TGME49_221390	hypothetical protein	3670.95	-0.701148	0.0393212	-17.8313	4.03746e-71	3.30392e-69
TGME49_221400	hypothetical protein	23855.2	-0.133522	0.0424616	-3.14453	0.00166351	0.00482542
TGME49_221410	actin-like protein ALP4	3369.33	-0.0243915	0.0409209	-0.596064	0.551132	0.681161
TGME49_221415	hypothetical protein	0.996185	0.0337318	0.0684453	0.492829	0.622133	NA
TGME49_221420	Chromosome-associated kinesin KLP1, putative	93.2069	0.0490857	0.147626	0.332499	0.739512	0.830896
TGME49_221430	hypothetical protein	610.116	0.0922151	0.07626	1.20922	0.226578	0.34852
TGME49_221440	RPGR, putative	3197.33	0.0487189	0.0396596	1.22843	0.219287	0.339724
TGME49_221450	SPRY domain-containing protein	2049.83	0.162432	0.0474658	3.42209	0.000621421	0.00196629
TGME49_221455	hypothetical protein	436.077	0.0721828	0.085437	0.844865	0.398186	0.536947
TGME49_221460	phosphoglycerate mutase family protein	5330.65	0.114732	0.0355419	3.22808	0.00124623	0.00371907
TGME49_221470	hypothetical protein	24573.1	0.926839	0.0288127	32.1677	4.99011e-227	2.77094e-224
TGME49_221480	hypothetical protein	13434.2	-0.159031	0.0317118	-5.01489	5.30649e-07	2.51694e-06
TGME49_221490	cell cycle regulator protein	1479.87	0.0399914	0.0558147	0.716503	0.473681	0.610172
TGME49_221500	dual specificity phosphatase, catalytic domain-containing protein	2173.12	-0.0456408	0.0465295	-0.9809	0.326642	0.462366
TGME49_221510	hypothetical protein	8485	-0.0552584	0.0383703	-1.44013	0.149829	0.251046
TGME49_221518	hypothetical protein	772.617	0.100721	0.0715196	1.4083	0.159042	0.263514
TGME49_221522	adaptor complexes medium subunit family protein	4583.54	0.0585843	0.0365295	1.60375	0.108769	0.19292
TGME49_221530	hypothetical protein	5519.78	-0.470934	0.0355924	-13.2313	5.78533e-40	1.93027e-38
TGME49_221540	hypothetical protein	1863.49	0.0885586	0.0499621	1.77252	0.0763089	0.14343
TGME49_221550	CMGC kinase, MAPK family, MEK kinase-related (incomplete catalytic triad)	9.38666	-0.0523569	0.156481	-0.33459	0.737934	0.829806
TGME49_221560	hypothetical protein	4.10344	0.0383247	0.126346	0.303332	0.761637	0.846941
TGME49_221570	pre-rRNA-processing protein, putative	985.768	0.0676997	0.0630645	1.0735	0.283047	0.414702
TGME49_221580	ribosomal RNA large subunit methyltransferase J protein	11932.2	0.606989	0.0343185	17.6869	5.28972e-70	4.23941e-68
TGME49_221585	hypothetical protein	1431	0.671866	0.0624248	10.7628	5.15754e-27	9.41191e-26
TGME49_221590	dual specificity phosphatase, catalytic domain-containing protein	18161.4	-0.334648	0.0314161	-10.6521	1.70459e-26	3.02546e-25
TGME49_221600	hypothetical protein	1952.75	-0.0498178	0.0482061	-1.03343	0.301401	0.43463
TGME49_221610	ubiquitin carboxyl-terminal hydrolase	6341.76	0.232963	0.0365452	6.37464	1.83393e-10	1.21315e-09
TGME49_221620	beta-tubulin, putative	38976.1	-0.384002	0.0333248	-11.523	1.01001e-30	2.20556e-29
TGME49_221630	hypothetical protein	3592.75	0.146123	0.0451403	3.23709	0.00120754	0.00361333
TGME49_221640	hypothetical protein	3184.51	-0.193236	0.0411759	-4.69295	2.69298e-06	1.16956e-05
TGME49_221660	DEAD/DEAH box helicase domain-containing protein	5127.4	-0.037092	0.0354055	-1.04763	0.294808	0.427816
TGME49_221665	hypothetical protein	5.01296	-0.0485215	0.136693	-0.354966	0.722615	0.819013
TGME49_221670	transcriptional elongation factor FACT140	11674.3	0.241947	0.0364108	6.64491	3.03393e-11	2.12293e-10
TGME49_221675	hypothetical protein	8812.71	-0.540333	0.0492272	-10.9763	4.96753e-28	9.48493e-27
TGME49_221685	hypothetical protein	22.7783	-0.123241	0.180384	-0.683214	0.494472	0.629755
TGME49_221690	hypothetical protein	2839.61	0.132206	0.0441979	2.99124	0.00277851	0.00764066
TGME49_221700	hypothetical protein	3240.25	0.0722811	0.0457229	1.58085	0.113912	0.200352
TGME49_221710	TBC domain-containing protein	3106.52	0.048863	0.041322	1.18249	0.23701	0.36149
TGME49_221720	hypothetical protein	5034.71	0.0604592	0.044238	1.36668	0.171725	0.280049
TGME49_221818	hypothetical protein	723.099	0.350598	0.0722574	4.85207	1.22176e-06	5.51888e-06
TGME49_221830	subtilisin SUB12	43.733	-0.318282	0.174163	-1.8275	0.0676251	0.128916
TGME49_221840	hypothetical protein	4.88723	-0.0624863	0.133488	-0.468105	0.63971	0.754529
TGME49_221850	prohibitin family protein, putative	836.866	0.0149315	0.0680943	0.219277	0.826434	0.892691
TGME49_221855	hypothetical protein	50.8961	-0.198841	0.172612	-1.15195	0.24934	0.375945
TGME49_221860	hypothetical protein	16.9335	-0.100248	0.176622	-0.567586	0.570316	0.698871
TGME49_221865	hypothetical protein	52.1717	-0.10016	0.173298	-0.577967	0.563287	0.692331
TGME49_221870	hypothetical protein	6411.58	0.0248429	0.0335585	0.740286	0.459127	0.598265
TGME49_221880	hypothetical protein	389.353	0.438519	0.0922913	4.75146	2.01953e-06	8.91529e-06
TGME49_221890	WD domain, G-beta repeat-containing protein	122.88	0.946874	0.138169	6.853	7.23165e-12	5.33386e-11
TGME49_221895	hypothetical protein	25.6531	0.346428	0.180624	1.91795	0.0551177	0.108835
TGME49_221900	hypothetical protein	1194.62	0.384641	0.0564986	6.80798	9.898e-12	7.19804e-11
TGME49_221905	hypothetical protein	2786.65	-0.149855	0.0475499	-3.15152	0.00162421	0.0047273
TGME49_221910	AN1 family Zinc finger domain-containing protein	8196.9	-0.183472	0.036232	-5.06381	4.10963e-07	1.97945e-06
TGME49_221922	NifU family domain-containing protein	1640.75	0.123417	0.0577451	2.13728	0.0325754	0.0689092
TGME49_221930	hypothetical protein	0.678459	-0.0676303	0.0539818	-1.25284	0.210266	NA
TGME49_221940	adaptin n terminal region domain-containing protein	3194.63	-0.0356095	0.0407677	-0.873475	0.382404	0.520815
TGME49_221950	splicesome-associated protein, putative	5911.35	0.0364619	0.0356865	1.02173	0.306909	0.441019
TGME49_221970	hypothetical protein	1699.56	-0.0161129	0.0513048	-0.314063	0.753474	0.840508
TGME49_221980	U1 zinc finger protein	1312.63	0.00191521	0.0581234	0.0329508	0.973714	0.984638
TGME49_221990	hypothetical protein	8096.54	-0.496255	0.0344421	-14.4084	4.58208e-47	1.94651e-45
TGME49_222000	brix domain-containing protein	3020.89	0.0113061	0.0412728	0.273936	0.784134	0.862581
TGME49_222010	HAD hydrolase, family IIID protein	2776.09	0.201861	0.0415441	4.85897	1.18001e-06	5.34891e-06
TGME49_222020	phosphoglycerate kinase PGKII	6993.74	0.0982832	0.0331973	2.96058	0.00307065	0.00836999
TGME49_222030	hypothetical protein	2818.93	0.493764	0.0444033	11.12	1.00302e-28	1.95426e-27
TGME49_222040	Ran-interacting Mog1 protein	3663.2	0.520523	0.0398696	13.0557	5.89983e-39	1.89526e-37
TGME49_222050	hypothetical protein	8309.36	-0.0115827	0.0411971	-0.281153	0.778593	0.859014
TGME49_222060	hypothetical protein	785.883	0.360057	0.0675155	5.33295	9.66302e-08	4.96499e-07
TGME49_222070	elongation factor Tu GTP binding domain-containing protein	3175.04	0.0507866	0.0396298	1.28153	0.200009	0.315831
TGME49_222075	hypothetical protein	0.826574	-0.0793492	0.0582843	-1.36142	0.173382	NA
TGME49_222080	hypothetical protein	20.2334	-0.382348	0.179386	-2.13143	0.0330538	0.0698262
TGME49_222090	hypothetical protein	2586.23	0.0615474	0.0447875	1.37421	0.169377	0.277193
TGME49_222100	hypothetical protein	5587.46	-0.38647	0.0471594	-8.19497	2.50656e-16	2.6016e-15
TGME49_222110	PUB domain-containing protein	3381.29	0.0871045	0.0486438	1.79066	0.0733475	0.138668
TGME49_222120	hypothetical protein	2150.21	0.0703684	0.0478491	1.47063	0.141391	0.239523
TGME49_222130	hypothetical protein	3773.74	-0.084988	0.0458813	-1.85234	0.0639763	0.123016
TGME49_222140	DEAD/DEAH box helicase domain-containing protein	2326.78	0.349206	0.0436841	7.9939	1.3074e-15	1.29145e-14
TGME49_222150	hypothetical protein	145.87	0.0128905	0.131782	0.0978167	0.922078	0.954746
TGME49_222155	hypothetical protein	624.778	0.0296897	0.0765277	0.387961	0.698045	0.799912
TGME49_222160	aldehyde dehydrogenase	3351.17	0.334384	0.0489149	6.83603	8.14166e-12	5.9767e-11
TGME49_222170	dense-granule antigen DG32	27456.6	-0.0994833	0.0288706	-3.44583	0.000569301	0.00181235
TGME49_222180	hypothetical protein	1129.28	0.0539778	0.064512	0.836709	0.402756	0.541794
TGME49_222188	hypothetical protein	40.0767	-0.0864809	0.176043	-0.491248	0.623251	0.741416
TGME49_222192	hypothetical protein	1689.95	0.0565118	0.0488789	1.15616	0.247616	0.37407
TGME49_222200	LMBR1 family region protein, putative	1705.9	0.121763	0.0521842	2.33334	0.0196304	0.0444529
TGME49_222210	SPFH domain / Band 7 family protein	2688.75	0.218449	0.0436702	5.00223	5.66703e-07	2.68141e-06
TGME49_222220	alveolin domain containing intermediate filament IMC7	64784.5	0.0371881	0.0279603	1.33003	0.183508	0.295061
TGME49_222230	hypothetical protein	3825.31	-0.0792183	0.0424192	-1.86751	0.0618302	0.119897
TGME49_222240	hypothetical protein	7972.93	-0.186218	0.0368542	-5.05283	4.35314e-07	2.09155e-06
TGME49_222245	hypothetical protein	3951.59	-0.251727	0.0444419	-5.66418	1.47729e-08	8.1915e-08
TGME49_222250	hypothetical protein	740.12	0.265123	0.0688287	3.85193	0.000117192	0.000417531
TGME49_222260	hypothetical protein	6.0537	0.00939271	0.136661	0.06873	0.945205	0.967481
TGME49_222270	hypothetical protein	2953.91	0.00222451	0.044796	0.0496587	0.960394	0.97752
TGME49_222280	hypothetical protein	962.824	-0.0501707	0.066827	-0.750754	0.452801	0.591808
TGME49_222290	LSM domain-containing protein	2014.5	0.0110464	0.0550081	0.200814	0.840844	0.900375
TGME49_222300	hypothetical protein	4629.39	0.534386	0.0387495	13.7908	2.89552e-43	1.0568e-41
TGME49_222305	hypothetical protein	77.5183	0.192759	0.157074	1.22719	0.219753	0.340175
TGME49_222310	hypothetical protein	2188.89	0.0375683	0.0460368	0.816049	0.414472	0.55434
TGME49_222330	hypothetical protein	1508.18	-0.379254	0.052589	-7.21166	5.52755e-13	4.44836e-12
TGME49_222340	NOL1/NOP2/sun family protein	25.1943	0.2635	0.180632	1.45877	0.14463	0.243735
TGME49_222350	hypothetical protein	7578.44	-0.225834	0.0361775	-6.24239	4.30945e-10	2.75507e-09
TGME49_222360	hypothetical protein	5570.19	0.120182	0.0341332	3.52098	0.000429959	0.00139387
TGME49_222370	SAG-related sequence SRS13	4585.49	0.0626008	0.0440089	1.42246	0.154893	0.25768
TGME49_222380	importin-beta N-terminal domain-containing protein	9800.98	0.049688	0.0375727	1.32245	0.186019	0.298229
TGME49_222385	hypothetical protein	2.39277	-0.0727306	0.0967878	-0.751444	0.452386	0.591763
TGME49_222390	hypothetical protein	1555.16	0.127022	0.0551629	2.30268	0.021297	0.0476852
TGME49_222400	hypothetical protein	10193	0.0294148	0.0307944	0.955199	0.339477	0.475878
TGME49_222410	hypothetical protein	4115.3	0.0537655	0.0372462	1.44352	0.148875	0.249645
TGME49_222420	hypothetical protein	37.2877	-0.0347696	0.178999	-0.194245	0.845984	0.903763
TGME49_222430	HECT-domain (ubiquitin-transferase) domain-containing protein	3810.94	-0.0610426	0.0399606	-1.52757	0.126619	0.218596
TGME49_222440	hypothetical protein	273.686	-0.0979656	0.10107	-0.969284	0.332403	0.468899
TGME49_222660	leucine rich repeat-containing protein	10560.7	0.154687	0.032291	4.79041	1.66442e-06	7.41504e-06
TGME49_222680		0.162676	-0.00814689	0.0317358	-0.25671	0.797403	NA
TGME49_222690		0	NA	NA	NA	NA	NA
TGME49_222700	hypothetical protein	4.41514	-0.0422323	0.124719	-0.338619	0.734897	0.828104
TGME49_222710	IMP-specific 5'-nucleotidase 1, putative	5564.98	0.0971513	0.0343992	2.82423	0.00473949	0.0123682
TGME49_222800	glycogen synthase, putative	4342.66	-0.112378	0.0472209	-2.37984	0.01732	0.0397889
TGME49_222840	Ser/Thr phosphatase family protein	14335	-0.0620732	0.0334513	-1.85563	0.0635063	0.122324
TGME49_222850	stress responsive a/b barrel domain-containing protein	8654.43	-0.0600941	0.0343453	-1.74971	0.080169	0.149744
TGME49_222860	eukaryotic translation initiation factor, putative	24644.4	0.0142089	0.0298321	0.476298	0.633862	0.748996
TGME49_222870	hypothetical protein	2241.28	-0.116697	0.046631	-2.50256	0.01233	0.0294389
TGME49_222880	hypothetical protein	1110.55	0.124493	0.0602449	2.06645	0.0387857	0.080112
TGME49_222900	phosphoserine phosphatase	9832.62	-0.00746372	0.0390047	-0.191355	0.848248	0.905303
TGME49_222910	phosphoglycerate mutase	3882.51	-0.120642	0.0406393	-2.9686	0.00299158	0.00817741
TGME49_222920	mbp-1 interacting protein-2a family protein	2945.42	0.0835025	0.0406232	2.05554	0.0398269	0.0820387
TGME49_222930	hypothetical protein	8056.69	-0.000569816	0.0345622	-0.0164867	0.986846	0.99272
TGME49_222935	hypothetical protein	39.4279	-0.497247	0.176853	-2.81164	0.00492899	0.0128239
TGME49_222940	hypothetical protein	38.2329	-0.106834	0.17705	-0.60341	0.546236	0.676723
TGME49_222948	hypothetical protein	1511.44	-0.0697275	0.0569933	-1.22343	0.221166	0.34209
TGME49_222952	phosphohistidine phosphatase	3965.21	-0.0731131	0.0415761	-1.75853	0.0786567	0.147131
TGME49_222960	SCY kinase-related protein (incomplete catalytic triad)	3809.77	0.495121	0.0378383	13.0852	4.00233e-39	1.29104e-37
TGME49_222970	inositol(myo)-1(or 4)-monophosphatase 2, putative	2111.36	-0.537039	0.0466212	-11.5192	1.05569e-30	2.29245e-29
TGME49_222975	hypothetical protein	14.3861	-0.268486	0.17262	-1.55536	0.119861	0.208647
TGME49_222980	hypothetical protein	1.61948	0.0296362	0.0846186	0.350232	0.726165	NA
TGME49_222990	ribosomal protein S18, putative	4020.42	0.0915932	0.0373012	2.45551	0.0140687	0.0330422
TGME49_223000	dynein light chain DLC	6721.39	-0.00696559	0.040756	-0.170909	0.864295	0.915898
TGME49_223010	hypothetical protein	2923.08	-0.0626487	0.0518658	-1.2079	0.227086	0.349024
TGME49_223020	coproporphyrinogen III oxidase	3052.38	-0.1821	0.0420675	-4.32876	1.49954e-05	5.92951e-05
TGME49_223025	hypothetical protein	2.50246	0.00777403	0.102723	0.0756792	0.939674	0.963845
TGME49_223030	tetratricopeptide repeat-containing protein	0.162676	-0.00814689	0.0317358	-0.25671	0.797403	NA
TGME49_223040	hypothetical protein	8550.7	0.121805	0.035677	3.41411	0.000639917	0.00201896
TGME49_223045	hypothetical protein	26.4725	0.281365	0.180451	1.55923	0.118942	0.207415
TGME49_223050	ribosomal protein RPS20	33563.6	-0.0523387	0.0350893	-1.49159	0.135808	0.231782
TGME49_223060	MORN repeat-containing protein	6371.86	-0.023447	0.035756	-0.655749	0.511985	0.645608
TGME49_223070	hypothetical protein	13155.3	0.535648	0.0325895	16.4362	1.05279e-60	6.76397e-59
TGME49_223080	hypothetical protein	30500.5	-0.312997	0.0375368	-8.33842	7.52928e-17	8.02917e-16
TGME49_223095	hypothetical protein	989.947	0.482922	0.0656217	7.35918	1.85037e-13	1.54675e-12
TGME49_223110	glycolipid transfer protein GLTP	17835.2	0.283786	0.0326883	8.68158	3.90303e-18	4.50176e-17
TGME49_223120	cyclin-dependent kinase regulatory subunit protein	69.1208	-0.22207	0.160757	-1.3814	0.167157	0.274441
TGME49_223125	ubiquitin family protein	5099.8	-0.00983826	0.0364886	-0.269625	0.787448	0.864636
TGME49_223130	hypothetical protein	1492.48	0.121838	0.0532206	2.28929	0.0220622	0.0491719
TGME49_223140	tRNA binding domain-containing protein	6381.1	-0.0899223	0.0347096	-2.5907	0.00957802	0.0234149
TGME49_223150	START domain-containing protein	1312.24	0.0075989	0.0560066	0.135679	0.892075	0.936023
TGME49_223258	hypothetical protein	64.477	0.188456	0.165928	1.13577	0.256053	0.384574
TGME49_223262	WD domain, G-beta repeat-containing protein	305.782	0.00374544	0.0973097	0.0384899	0.969297	0.982568
TGME49_223270	hypothetical protein	2279.97	0.201691	0.0441994	4.56321	5.03786e-06	2.10787e-05
TGME49_223390	activating signal cointegrator 1 complex subunit 3 family 1 ASCC3L1, putative	11586.6	-0.118791	0.0380199	-3.12445	0.00178139	0.00512909
TGME49_223400	hypothetical protein	5.65247	-0.0789597	0.141638	-0.557473	0.577204	0.704978
TGME49_223410	eukaryotic initiation factor-4E, putative	15862.5	0.0302159	0.0386162	0.782468	0.433939	0.574008
TGME49_223420	DnaJ domain-containing protein	2587.97	-0.0145249	0.0461827	-0.314509	0.753134	0.84025
TGME49_223430	hypothetical protein	311.481	-0.0732636	0.0980502	-0.747205	0.45494	0.593783
TGME49_223440	DEAD/DEAH box helicase domain-containing protein	4218.39	0.590614	0.0403562	14.635	1.67887e-48	7.54425e-47
TGME49_223450	ubiquitin carboxyl-terminal hydrolase	7382.81	0.0566004	0.0340329	1.66311	0.096291	0.174572
TGME49_223470	hypothetical protein	3.34533	0.0255254	0.117364	0.217489	0.827827	0.893575
TGME49_223480	sushi domain (scr repeat) domain-containing protein	154.154	0.0910432	0.134668	0.676055	0.499006	0.633909
TGME49_223485	hypothetical protein	3788.76	0.0488313	0.0393319	1.24152	0.214414	0.333972
TGME49_223490	hypothetical protein	3245.05	0.00112758	0.0430025	0.0262214	0.979081	0.988233
TGME49_223500	hypothetical protein	1941.1	0.12037	0.0475184	2.53314	0.0113047	0.0272083
TGME49_223510	hypothetical protein	1923.23	-0.156831	0.0493543	-3.17765	0.00148474	0.00437112
TGME49_223520	EF hand domain-containing protein	31.0953	0.262836	0.179773	1.46205	0.143728	0.242813
TGME49_223530	hypothetical protein	5490.64	0.913491	0.0373046	24.4874	2.01342e-132	4.89136e-130
TGME49_223540	importin-beta N-terminal domain-containing protein	8919.69	0.233194	0.0384464	6.06543	1.31603e-09	8.09401e-09
TGME49_223550	hypothetical protein	350.071	-0.565006	0.100238	-5.63667	1.73373e-08	9.55886e-08
TGME49_223560	hypothetical protein	1943.64	-0.0788057	0.047209	-1.66929	0.0950596	0.172662
TGME49_223570	hypothetical protein	6784.43	-0.0299587	0.0346722	-0.864055	0.387558	0.526358
TGME49_223580	mediator complex subunit MED4	1228.19	0.132114	0.0572828	2.30636	0.0210908	0.0472778
TGME49_223590	proteasome subunit	13001.9	0.0447075	0.0410736	1.08847	0.276386	0.407246
TGME49_223600	hypothetical protein	1779.69	-0.0113129	0.050689	-0.223183	0.823393	0.890668
TGME49_223610	hypothetical protein	4775.57	-0.130108	0.0399376	-3.2578	0.0011228	0.00337666
TGME49_223620	golgi SNARE, putative	2447.3	-0.00793833	0.0454216	-0.17477	0.86126	0.914427
TGME49_223630	hypothetical protein	1496.11	0.0606241	0.054486	1.11266	0.265856	0.395781
TGME49_223640	hypothetical protein	2709.18	0.967648	0.0441146	21.9349	1.20712e-106	2.13277e-104
TGME49_223650	hypothetical protein	552.725	0.659316	0.0794953	8.29378	1.09708e-16	1.15879e-15
TGME49_223660	50S ribosomal protein L4, putative	2907.2	0.0568725	0.0417435	1.36243	0.173062	0.281874
TGME49_223668	LYAR-type C2HC zinc finger protein	1775.77	0.0779037	0.0542286	1.43658	0.150838	0.252283
TGME49_223672	3'(2'),5'-bisphosphate nucleotidase	3999.8	0.382258	0.0374312	10.2123	1.74702e-24	2.82357e-23
TGME49_223680	ubiquitin family protein	12138.1	0.201291	0.035231	5.71348	1.10691e-08	6.19965e-08
TGME49_223685	hypothetical protein	0	NA	NA	NA	NA	NA
TGME49_223690	hypothetical protein	2136.42	-0.00543924	0.0551419	-0.0986408	0.921423	0.954323
TGME49_223700	F5/8 type C domain-containing protein	53.9886	0.403205	0.172452	2.33806	0.0193839	0.0439331
TGME49_223710	tetratricopeptide repeat-containing protein	4138.67	0.104033	0.0378532	2.74834	0.00598984	0.0153124
TGME49_223725	hypothetical protein	616.003	-0.230046	0.0760912	-3.02329	0.00250039	0.00694712
TGME49_223750	hypothetical protein	3773.04	0.317	0.0392933	8.06754	7.17264e-16	7.18558e-15
TGME49_223760	hypothetical protein	3503.01	0.134792	0.0416859	3.23352	0.00122276	0.00365323
TGME49_223770	hypothetical protein	0.501905	-0.050475	0.0471843	-1.06974	0.284736	NA
TGME49_223780	hypothetical protein	4364.75	-0.347235	0.0401041	-8.65834	4.78683e-18	5.48862e-17
TGME49_223790	hypothetical protein	9919.75	-0.0375391	0.0340919	-1.10112	0.270846	0.401211
TGME49_223800	hypothetical protein	4517.46	0.219438	0.038765	5.66072	1.50738e-08	8.35235e-08
TGME49_223810	hypothetical protein	6574.14	-0.0240292	0.0362732	-0.662451	0.507682	0.64179
TGME49_223830	fasciclin domain-containing protein	7.75161	-0.193933	0.151526	-1.27987	0.200592	0.31656
TGME49_223840	ATP-citrate lyase, putative	9928.83	-0.235622	0.0351913	-6.69547	2.14985e-11	1.51798e-10
TGME49_223845	hypothetical protein	487.483	0.527747	0.0883795	5.97137	2.35265e-09	1.40797e-08
TGME49_223855	RNA recognition motif-containing protein	2712.07	-0.0432493	0.0469118	-0.921927	0.356566	0.494726
TGME49_223870	hypothetical protein	648.647	-0.673685	0.0783732	-8.59586	8.26468e-18	9.33861e-17
TGME49_223880	zinc finger, C3HC4 type (RING finger) domain-containing protein	10096.2	-0.119664	0.0373352	-3.20512	0.00135006	0.00400281
TGME49_223900	hypothetical protein	117.138	0.227416	0.143136	1.58881	0.112104	0.197791
TGME49_223910	acyltransferase domain-containing protein	4014.64	-0.0073327	0.0426608	-0.171884	0.863529	0.91571
TGME49_223915	hypothetical protein	4.79877	0.0350238	0.131343	0.26666	0.789731	0.866042
TGME49_223920	rhoptry neck protein RON3	67275.1	-0.234807	0.0375392	-6.25499	3.97537e-10	2.55198e-09
TGME49_223930	RNA recognition motif-containing protein	11402.4	-0.0917541	0.0295618	-3.10381	0.00191047	0.00544629
TGME49_223940	GAP45	59444.4	-0.246689	0.0386991	-6.37454	1.83517e-10	1.21315e-09
TGME49_223950	hypothetical protein	6669.23	0.508223	0.0337508	15.0581	3.05541e-51	1.49388e-49
TGME49_223960	ubiquitin interaction motif family protein	4656.53	0.00421188	0.0380363	0.110733	0.911828	0.948047
TGME49_223970	translation elongation and release factors (gtpases), putative	2024.22	0.0441086	0.053396	0.826066	0.408767	0.548172
TGME49_223985	serine/threonine specific protein phosphatase	6817.66	-0.257021	0.0414893	-6.19488	5.83311e-10	3.68671e-09
TGME49_224000	hypothetical protein	9447.79	-0.410933	0.0351535	-11.6897	1.43951e-31	3.29141e-30
TGME49_224010	hypothetical protein	9.60411	-0.150629	0.159153	-0.946443	0.343923	0.48096
TGME49_224020	hypothetical protein	2875.27	0.0944146	0.0508264	1.85759	0.0632274	0.121907
TGME49_224030	hypothetical protein	3473.29	0.296649	0.0416186	7.1278	1.01984e-12	7.99218e-12
TGME49_224040	flagellar associated protein	0	NA	NA	NA	NA	NA
TGME49_224050	AP2 domain transcription factor AP2X-4	4938.44	-0.10527	0.0384151	-2.74032	0.00613798	0.0156551
TGME49_224060	thioredoxin, putative	15620.8	-0.226827	0.0337888	-6.71308	1.90552e-11	1.3516e-10
TGME49_224070	hypothetical protein	2431.96	0.137567	0.0488921	2.81368	0.00489778	0.0127513
TGME49_224080	Kazal-type serine protease inhibitor domain-containing protein	11.3396	-0.0734311	0.164366	-0.446752	0.655054	0.765888
TGME49_224090	enoyl-CoA hydratase/isomerase family protein	2687.81	-0.0561504	0.0457452	-1.22746	0.21965	0.340084
TGME49_224100	hypothetical protein	55.7057	-0.306759	0.16778	-1.82834	0.0674987	0.128748
TGME49_224110	adhesion regulating molecule region protein, putative	5016.42	0.0365522	0.0425166	0.859716	0.389946	0.528467
TGME49_224120		0	NA	NA	NA	NA	NA
TGME49_224130	hypothetical protein	41563.2	-0.241428	0.0383563	-6.29435	3.08699e-10	1.99156e-09
TGME49_224140	hypothetical protein	70.4473	-0.204525	0.159358	-1.28343	0.199343	0.315209
TGME49_224150	hypothetical protein	1367.04	0.0178584	0.0566054	0.31549	0.75239	0.839781
TGME49_224160	hypothetical protein	2291.96	0.268275	0.0476614	5.62878	1.8149e-08	9.98518e-08
TGME49_224170	SAG-related sequence SRS60A	132.372	-0.466894	0.136522	-3.41993	0.000626379	0.00197946
TGME49_224180	hypothetical protein	80.2359	-0.0732911	0.158394	-0.462715	0.643569	0.757472
TGME49_224190	cation-transporting atpase family protein	5024.91	0.0190465	0.0351056	0.542548	0.587441	0.713892
TGME49_224200	tRNA pseudouridine synthase	1324.73	0.030472	0.0548494	0.555557	0.578513	0.705801
TGME49_224205	ER lumen protein retaining receptor, putative	9076.76	0.0313886	0.0311977	1.00612	0.314358	0.448654
TGME49_224210	hypothetical protein	7406.99	-0.167645	0.0338884	-4.94699	7.53716e-07	3.51968e-06
TGME49_224220	serine/threonine-protein phosphatase PP2A catalytic subunit	4207.2	0.00482328	0.0401378	0.120168	0.90435	0.944028
TGME49_224230	AP2 domain transcription factor AP2X-3	1284.54	-0.0739026	0.0557171	-1.32639	0.18471	0.296376
TGME49_224235	translation initiation factor IF-3 protein	3885.66	0.605953	0.0415433	14.5861	3.44518e-48	1.52175e-46
TGME49_224240	protein phosphatase 2C domain-containing protein	4536.2	-0.0679126	0.0416532	-1.63043	0.103011	0.184475
TGME49_224250	hypothetical protein	354.543	0.289466	0.0910981	3.17752	0.00148542	0.00437112
TGME49_224260	PHD-finger domain-containing protein	16775.2	-0.000833255	0.0302792	-0.027519	0.978046	0.987647
TGME49_224270	hypothetical protein	5375.08	-0.255293	0.042001	-6.07826	1.21493e-09	7.48997e-09
TGME49_224275	hypothetical protein	27.4447	0.40309	0.180536	2.23274	0.0255664	0.0560026
TGME49_224280	CPSF A subunit region protein	3966.85	-0.144678	0.0442765	-3.2676	0.00108464	0.00327328
TGME49_224290	DHHC zinc finger domain-containing protein	7694.43	-0.122478	0.0337197	-3.63222	0.00028099	0.00093511
TGME49_224310	DHHC zinc finger domain-containing protein	2568.31	-0.0471435	0.0428883	-1.09922	0.271674	0.401902
TGME49_224320	hypothetical protein	799.691	-0.0294989	0.0676131	-0.43629	0.662626	0.771255
TGME49_224330	proteasome activator pa28 beta subunit protein	5745.79	0.0372861	0.0353428	1.05499	0.291432	0.423824
TGME49_224340	hypothetical protein	3186.67	0.115056	0.0468397	2.45637	0.0140348	0.0329923
TGME49_224350	aminopeptidase N, putative	25749.3	0.574728	0.0275569	20.856	1.34327e-96	1.89865e-94
TGME49_224460	aminopeptidase n, putative	128272	-0.0366928	0.0286205	-1.28205	0.199827	0.315614
TGME49_224470	hypothetical protein	5530.65	-0.0822942	0.038691	-2.12696	0.0334234	0.0705111
TGME49_224480	cell-cycle-associated protein kinase CLK, putative	5243.3	-0.0987655	0.036431	-2.71103	0.00670747	0.016996
TGME49_224490	polyprenyl synthetase superfamily protein	1464.56	0.130359	0.0532893	2.44625	0.0144352	0.0338214
TGME49_224500		0	NA	NA	NA	NA	NA
TGME49_224510	hypothetical protein	2787.93	0.0848069	0.0456008	1.85977	0.0629183	0.121492
TGME49_224520	alveolin domain containing intermediate filament IMC8	7970.28	0.0164255	0.0353544	0.464597	0.64222	0.756687
TGME49_224530	alveolin domain containing intermediate filament IMC5	9516.89	0.0689557	0.0326743	2.11039	0.0348244	0.0730899
TGME49_224540	hypothetical protein	5344.01	-0.555608	0.0364791	-15.2309	2.20596e-52	1.1357e-50
TGME49_224560	hypothetical protein	94.2796	-0.351381	0.150287	-2.33808	0.0193833	0.0439331
TGME49_224570	hypothetical protein	3949.11	-0.0277894	0.0376061	-0.738959	0.459932	0.599113
TGME49_224575	hypothetical protein	12.9303	-0.2696	0.170315	-1.58295	0.113433	0.19969
TGME49_224580	RNA recognition motif-containing protein	4547.16	-0.0591199	0.0380639	-1.55317	0.120382	0.209315
TGME49_224590	DNA-directed RNA polymerase III POLR3C	2388.25	-0.0378821	0.0481179	-0.787276	0.43112	0.571154
TGME49_224600	GTP binding protein	2019.17	0.0339273	0.0505306	0.671422	0.501952	0.636659
TGME49_224610	GYF domain-containing protein	5198.05	0.321994	0.0386721	8.32626	8.34376e-17	8.86126e-16
TGME49_224620	hypothetical protein	2515.36	-0.336981	0.0503034	-6.69896	2.09904e-11	1.48345e-10
TGME49_224630	zinc finger (CCCH type) motif-containing protein	1002.99	-1.43692	0.0744626	-19.2973	5.66227e-83	6.19978e-81
TGME49_224650	mRNA capping enzyme, beta chain protein	1940	-0.0636644	0.0471645	-1.34984	0.177068	0.286852
TGME49_224660	transcription factor s-ii (tfiis), central domain-containing protein	4426.5	-0.121948	0.0391881	-3.11186	0.00185914	0.00532532
TGME49_224670	DnaJ domain-containing protein	3286.1	-0.036798	0.0453318	-0.811747	0.416937	0.557014
TGME49_224675	hypothetical protein	1.83768	-0.162171	0.0893262	-1.81549	0.0694484	NA
TGME49_224680	hypothetical protein	153.742	-0.353711	0.137101	-2.57993	0.00988218	0.0241054
TGME49_224700	hypothetical protein	9662.44	-0.255394	0.035382	-7.21819	5.26822e-13	4.25287e-12
TGME49_224710	hypothetical protein	167.344	-0.088902	0.123769	-0.71829	0.472579	0.609157
TGME49_224720	SPOC domain-containing protein	4074.66	0.0377346	0.0374512	1.00757	0.313662	0.448072
TGME49_224730	hypothetical protein	1897.88	0.162884	0.0494112	3.29651	0.000978958	0.00297398
TGME49_224740	hypothetical protein	2800.44	0.0803787	0.047415	1.69521	0.0900347	0.164961
TGME49_224750	SAG-related sequence SRS40F	4.01937	-0.193478	0.119787	-1.61519	0.10627	0.189179
TGME49_224760	SAG-related sequence SRS40E	35.0075	-0.447944	0.17845	-2.5102	0.0120663	0.0288537
TGME49_224770	SAG-related sequence SRS40D	1.02952	-0.110514	0.0682054	-1.62031	0.105166	NA
TGME49_224780	SAG-related sequence SRS40B	0	NA	NA	NA	NA	NA
TGME49_224790	SAG-related sequence SRS40A	0.162676	-0.00814689	0.0317358	-0.25671	0.797403	NA
TGME49_224800	hypothetical protein	1995.22	-0.083759	0.0484364	-1.72926	0.0837628	0.155189
TGME49_224810	hypothetical protein	234.634	-0.0760688	0.112216	-0.677876	0.49785	0.63271
TGME49_224820	hypothetical protein	2013.02	0.0335293	0.0523669	0.640277	0.521992	0.655248
TGME49_224830	hypothetical protein	1131.18	0.0993261	0.0596315	1.66567	0.09578	0.173767
TGME49_224840	3'5'-cyclic nucleotide phosphodiesterase domain-containing protein	3984.34	0.0410119	0.0402995	1.01768	0.308831	0.442921
TGME49_224845	hypothetical protein	197.567	-0.264629	0.122847	-2.15413	0.0312299	0.0664427
TGME49_224850	polyadenylate binding protein, putative	40339.5	-0.137055	0.0349651	-3.91976	8.86378e-05	0.000320796
TGME49_224860	exosome component 2, putative	1858.45	0.0432876	0.0518772	0.834424	0.404042	0.543241
TGME49_224870	hypothetical protein	7341.4	0.013249	0.0357975	0.370109	0.711302	0.811157
TGME49_224880	kinesin motor domain-containing protein	5712.93	-0.813305	0.0479889	-16.9478	1.99878e-64	1.41259e-62
TGME49_224890	hypothetical protein	4417.61	-0.405854	0.0469834	-8.63824	5.70862e-18	6.50716e-17
TGME49_224900	adenylate kinase, putative	9769.9	0.0432493	0.0310538	1.39272	0.163705	0.269627
TGME49_224905	hypothetical protein	2.9491	-0.26281	0.106679	-2.46357	0.0137563	0.0324754
TGME49_224910	divalent cation tolerance protein, CutA1 family protein	2973.3	-0.0635631	0.0439055	-1.44772	0.147694	0.248039
TGME49_224920	hypothetical protein	3828.4	-0.0116963	0.0432865	-0.270206	0.787002	0.864482
TGME49_224928	histone lysine demethylase JMJD4	919.689	0.180341	0.0662678	2.72139	0.00650083	0.0165155
TGME49_224932	hypothetical protein	3.81224	0.0404364	0.11971	0.337786	0.735525	0.828451
TGME49_224935	hypothetical protein	2436.62	-0.171031	0.0537974	-3.17917	0.00147697	0.00435252
TGME49_224940	hypothetical protein	967.519	0.34684	0.0619676	5.59712	2.17938e-08	1.18895e-07
TGME49_224950	calcium-dependent protein kinase CDPK5	8399.47	-0.258804	0.0399003	-6.48628	8.79839e-11	5.96327e-10
TGME49_224960	hypothetical protein	5443.9	-0.0110792	0.0374709	-0.295676	0.767477	0.850182
TGME49_224970	nucleolar protein	6108.53	-0.157787	0.0339983	-4.64104	3.46661e-06	1.47992e-05
TGME49_224980	hypothetical protein	4433.94	0.291352	0.0392246	7.4278	1.10422e-13	9.38167e-13
TGME49_224990	hypothetical protein	3384.8	0.134625	0.0435987	3.08782	0.00201629	0.00570816
TGME49_225000	hypothetical protein	9602.23	-0.17543	0.0392444	-4.47019	7.81508e-06	3.20266e-05
TGME49_225005	hypothetical protein	436.689	-0.103252	0.0847574	-1.21821	0.223144	0.344533
TGME49_225010	hypothetical protein	4497.54	-0.133814	0.0366432	-3.65181	0.0002604	0.000873318
TGME49_225020	hypothetical protein	6523.19	-0.0988431	0.0332785	-2.97018	0.00297622	0.00813829
TGME49_225024		0	NA	NA	NA	NA	NA
TGME49_225028	myosin heavy chain, putative	10.6052	0.197041	0.166313	1.18476	0.23611	0.360401
TGME49_225032	myosin heavy chain, putative	0.17587	-0.00814689	0.0317358	-0.25671	0.797403	NA
TGME49_225050	adenosylhomocysteinase, putative	13194.5	-0.0685372	0.0336252	-2.03827	0.0415232	0.0850148
TGME49_225060	nucleoredoxin family protein	3534.86	0.174226	0.0425712	4.09258	4.26605e-05	0.000160137
TGME49_225070	hypothetical protein	10.2134	0.0531978	0.157929	0.336847	0.736232	0.829128
TGME49_225080	ribosomal protein RPS18	56908.3	-0.0775153	0.0397261	-1.95124	0.0510279	0.101951
TGME49_225090	hypothetical protein	5728	0.247445	0.0379972	6.51219	7.40646e-11	5.06401e-10
TGME49_225098	hypothetical protein	40.0337	-0.079963	0.175961	-0.454435	0.649516	0.762394
TGME49_225102	hypothetical protein	28.0767	-0.153418	0.180317	-0.850827	0.394866	0.533765
TGME49_225105	hypothetical protein	483.909	0.0313076	0.0911321	0.343541	0.731191	0.825244
TGME49_225108	SNF7 family protein	1985.01	0.140286	0.0494681	2.83588	0.00456996	0.01197
TGME49_225110	AP2 domain transcription factor AP2X-2	5610.74	-0.0577816	0.0416861	-1.38611	0.165713	0.27253
TGME49_225120	hypothetical protein	28013.6	0.0790214	0.0301394	2.62187	0.00874499	0.0216301
TGME49_225125	pre-rRNA processing protein	5627.83	-0.0880821	0.0385275	-2.28622	0.0222416	0.0495291
TGME49_225130	hypothetical protein	1579.05	0.287111	0.0517222	5.55102	2.84011e-08	1.53327e-07
TGME49_225140	BT1 family protein	4.84614	-0.0278237	0.124345	-0.223761	0.822943	0.890405
TGME49_225150	hypothetical protein	25280	-0.411646	0.0267604	-15.3826	2.14084e-53	1.13993e-51
TGME49_225160	hypothetical protein	7027.81	-0.158803	0.0396061	-4.00955	6.08356e-05	0.000224566
TGME49_225170	hypothetical protein	999.705	-0.0078214	0.0601801	-0.129967	0.896593	0.938609
TGME49_225190	hypothetical protein	1323.98	0.25739	0.0554392	4.64273	3.4383e-06	1.46865e-05
TGME49_225200	hypothetical protein	17809.1	0.0293004	0.0310382	0.94401	0.345165	0.482089
TGME49_225210	hypothetical protein	96.0453	0.0615084	0.150852	0.40774	0.683465	0.787382
TGME49_225220	SCP family extracellular subfamily protein	6119.28	-0.0798471	0.0374513	-2.13203	0.0330047	0.0697415
TGME49_225230	hypothetical protein	7649.19	-0.251038	0.0390417	-6.42999	1.27608e-10	8.60387e-10
TGME49_225240	50S ribosomal protein L13, putative	3951.4	0.315634	0.038134	8.27697	1.26348e-16	1.33274e-15
TGME49_225250	LSU ribosomal protein L14P, putative	2234.46	0.00177273	0.0459436	0.038585	0.969221	0.982568
TGME49_225260	DNA-directed RNA polymerase II RPB1	7341.24	-0.103662	0.0396871	-2.61197	0.00900216	0.0221886
TGME49_225270	hypothetical protein	6113.56	-0.0440461	0.0440384	-1.00018	0.317225	0.451834
TGME49_225280	hypothetical protein	142.733	-0.138474	0.134837	-1.02698	0.30443	0.438024
TGME49_225290	GDA1/CD39 (nucleoside phosphatase) family protein	117.59	-0.427936	0.145115	-2.94895	0.00318857	0.00866107
TGME49_225300	hypothetical protein	4424.83	-0.926706	0.0410456	-22.5775	7.21484e-113	1.4022e-110
TGME49_225310	ARF1-directed GTPase-activating protein, putative	6858.21	0.0704476	0.0347973	2.02451	0.0429174	0.0875173
TGME49_225315	hypothetical protein	14.9564	-0.00782203	0.174047	-0.0449421	0.964153	0.978784
TGME49_225320	hypothetical protein	4713.31	-0.03228	0.0400955	-0.805078	0.420775	0.561178
TGME49_225330	hypothetical protein	5954.58	-0.111473	0.0346688	-3.21537	0.00130277	0.00387146
TGME49_225340	hypothetical protein	7435.55	-0.0530358	0.0364303	-1.45581	0.145444	0.244789
TGME49_225350	hypothetical protein	2438.41	0.159507	0.0443372	3.59759	0.00032118	0.00105844
TGME49_225360	hypothetical protein	1731.18	0.127969	0.0507647	2.52081	0.0117083	0.0280755
TGME49_225370	hypothetical protein	2.9338	0.0250272	0.107108	0.233664	0.815246	0.886023
TGME49_225380	hypothetical protein	1395.21	0.263749	0.0590967	4.46301	8.08179e-06	3.29978e-05
TGME49_225400	hypothetical protein	7.82252	0.0236673	0.15477	0.152919	0.878462	0.925236
TGME49_225410	histone H3 centromeric CENH3	2308.9	-0.00642155	0.0482467	-0.133098	0.894116	0.937128
TGME49_225413	hypothetical protein	2.52239	-0.0984413	0.105737	-0.931003	0.351852	0.489338
TGME49_225420	histidine triad domain-containing protein	1970.96	0.0702359	0.0501787	1.39972	0.161598	0.266929
TGME49_225430	Ras-related GTP binding A family protein	710.087	0.161331	0.0696074	2.31773	0.0204639	0.046072
TGME49_225435	hypothetical protein	0	NA	NA	NA	NA	NA
TGME49_225440	hypothetical protein	790.049	0.0911168	0.0687395	1.32554	0.184993	0.296768
TGME49_225450	hypothetical protein	1228.02	0.121387	0.055637	2.18176	0.0291272	0.0626376
TGME49_225460	hypothetical protein	2.15336	0.0409511	0.0949527	0.431279	0.666265	NA
TGME49_225470	peptide methionine sulfoxide reductase	3686.45	-0.142615	0.0400031	-3.56509	0.000363728	0.00119008
TGME49_225480	hypothetical protein	3597.58	-0.225415	0.0410876	-5.48619	4.10689e-08	2.19074e-07
TGME49_225490	calcium-dependent protein kinase CDPK2	17036	-0.22093	0.029032	-7.60989	2.74331e-14	2.45697e-13
TGME49_225500	hypothetical protein	3356.75	-0.0373595	0.0394142	-0.94787	0.343196	0.480462
TGME49_225510	RAP domain-containing protein	7682.14	-0.126751	0.0388945	-3.25884	0.00111868	0.00336555
TGME49_225520	hypothetical protein	208.959	0.0574732	0.118092	0.48668	0.626485	0.74367
TGME49_225530	metal cation transporter, ZIP family protein	10984.3	-0.0655787	0.0415515	-1.57825	0.114508	0.201172
TGME49_225540	hypothetical protein	8275.48	-0.53923	0.0356962	-15.1061	1.47592e-51	7.35501e-50
TGME49_225550	phosphatidylserine decarboxylase	9006.73	-0.111128	0.0350872	-3.16719	0.00153918	0.00451361
TGME49_225555	hypothetical protein	12590.1	-0.0424299	0.0409792	-1.0354	0.300482	0.433546
TGME49_225560	hypothetical protein	34242.5	0.08068	0.0299258	2.696	0.00701774	0.0177072
TGME49_225570	hypothetical protein	10.8705	-0.345201	0.163459	-2.11186	0.0346987	0.0729047
TGME49_225580	proteasome (prosome, macropain) 26S subunit, non-ATPase, 9, putative	3382.92	0.0882574	0.0451062	1.95666	0.0503879	0.100906
TGME49_225590	hypothetical protein	1.02183	-0.0778053	0.0700774	-1.11028	0.26688	NA
TGME49_225680	hypothetical protein	1111.1	-0.0361501	0.0598199	-0.604316	0.545633	0.6763
TGME49_225690	hypothetical protein	16158.5	-0.206833	0.0418376	-4.9437	7.66539e-07	3.57259e-06
TGME49_225710	mitochondrial inner membrane translocase subunit TIM17, putative	1104.06	-0.0431893	0.0587692	-0.734896	0.462403	0.600923
TGME49_225720	hypothetical protein	1316.26	0.0271897	0.0570564	0.476541	0.633689	0.748905
TGME49_225730	membrane protein, putative	8112.88	0.0549789	0.038323	1.43462	0.151396	0.25289
TGME49_225745	hypothetical protein	5088.34	0.159723	0.0431194	3.70421	0.000212053	0.00072271
TGME49_225770	Tyrosine kinase-like (TKL) protein	3480.4	0.227268	0.0496772	4.5749	4.76458e-06	1.99783e-05
TGME49_225780	hypothetical protein	3498.39	-0.147469	0.0427415	-3.45026	0.000560045	0.0017858
TGME49_225790	PDI family protein	6431.45	0.289376	0.0369549	7.83052	4.85875e-15	4.64028e-14
TGME49_225800	iron-sulfur assembly ATPase	3173.68	0.234103	0.0425448	5.50251	3.74426e-08	2.00744e-07
TGME49_225810	BIR protein	4261.17	0.073415	0.0389575	1.88449	0.0594987	0.116316
TGME49_225820	hypothetical protein	2936.43	-0.398736	0.0461443	-8.64107	5.56907e-18	6.36676e-17
TGME49_225830	hypothetical protein	4390.51	-0.361244	0.0423395	-8.53208	1.43736e-17	1.60546e-16
TGME49_225840	hypothetical protein	3289.01	5.47783e-05	0.0431875	0.00126838	0.998988	0.999563
TGME49_225850	peptidase, M28 family protein	6925.64	0.611234	0.0332494	18.3833	1.78633e-75	1.63376e-73
TGME49_225860	hypothetical protein	7240.1	-0.739789	0.0337189	-21.9399	1.08123e-106	1.95476e-104
TGME49_225870	hypothetical protein	13464.9	-0.4465	0.0439817	-10.1519	3.24825e-24	5.16398e-23
TGME49_225880	UDP-glucose 4-epimerase	2881.92	0.596223	0.0459125	12.9861	1.46766e-38	4.65698e-37
TGME49_225890	hypothetical protein	3451.17	-0.144577	0.0397963	-3.63292	0.000280227	0.000932971
TGME49_225900	hypothetical protein	4683.37	-0.325617	0.0375446	-8.67283	4.21523e-18	4.84752e-17
TGME49_225905	hypothetical protein	290.398	-0.262203	0.106749	-2.45627	0.0140389	0.0329923
TGME49_225910	hypothetical protein	2553.95	0.080763	0.0432666	1.86664	0.0619525	0.120104
TGME49_225920	hypothetical protein	3614.56	-0.0694289	0.0397943	-1.74469	0.0810384	0.150824
TGME49_225930	triose-phosphate isomerase TPI-I	10599.2	-0.150154	0.0366966	-4.09177	4.28091e-05	0.000160617
TGME49_225940	hypothetical protein	7705.98	0.328204	0.0347713	9.43892	3.76653e-21	5.18248e-20
TGME49_225950	hypothetical protein	6.32224	-0.194528	0.143314	-1.35736	0.174668	0.283835
TGME49_225953	hypothetical protein	1.04959	-0.0723722	0.0674727	-1.07262	0.283444	NA
[truncated: 6,922 more rows]
