# Supplementary material for: Toxoplasma gondii AP2XII-2 Contributes to Transcriptional Repression for Sexual Commitment
Source: mSphere. 2023 Feb 14;8(2):e00606-22. doi: 10.1128/msphere.00606-22 (PMC10117075; doi:10.1128/msphere.00606-22)
Supplement: TABLE S3 [file msphere.00606-22-s0006.xlsx]

## Sheet: HDAC3_RNAseq
Table S3A. RNAseq analysis from Pru background after 18 hour incubation with HDAC3 inhibitor FR235222
GeneID	Base_mean	log2FC	StdErr	WaldStats	Pvalue	Padj
TGME49_202020	1716.05	4.01861	0.0998332	40.2533	0	0
TGME49_213460	1832.26	4.27957	0.102403	41.7915	0	0
TGME49_216140	2944.26	6.19648	0.130844	47.3579	0	0
TGME49_220280	1882.95	5.63149	0.138109	40.7758	0	0
TGME49_253710	2483.38	4.55563	0.094598	48.1577	0	0
TGME49_258550	5329.31	8.54851	0.200326	42.6731	0	0
TGME49_261650	1478.1	4.35287	0.113745	38.2687	0	0
TGME49_288475	2017.87	5.05252	0.116155	43.4982	0	0
TGME49_290970	2247.38	5.43828	0.121663	44.6997	0	0
TGME49_293360	35113.6	1.82378	0.0378969	48.1249	0	0
TGME49_301160	1955.01	3.82173	0.0908892	42.0482	0	0
TGME49_301170	3683.46	6.15106	0.116989	52.5781	0	0
TGME49_315802	1876.42	4.62712	0.108951	42.4696	0	0
TGME49_319890	2122.05	5.89599	0.140323	42.0172	0	0
TGME49_321480	2680.36	5.16851	0.105165	49.1467	0	0
TGME49_243940	1318.24	4.52292	0.12422	36.4104	2.91219e-290	1.48813e-287
TGME49_215920	1833.3	2.95754	0.0819154	36.1048	1.90916e-285	9.18195e-283
TGME49_253150	2308.97	7.55843	0.216917	34.8448	5.11202e-266	2.32199e-263
TGME49_226310	2127.97	2.62605	0.0753744	34.84	6.02605e-266	2.59311e-263
TGME49_219218	1138.41	4.70343	0.138181	34.0382	6.07533e-254	2.4836e-251
TGME49_280570	1424.68	6.26515	0.186334	33.6232	7.6916e-248	2.9946e-245
TGME49_313050	1128.63	4.61087	0.137253	33.5939	2.05671e-247	7.6435e-245
TGME49_306338	1196.71	3.72813	0.111009	33.5841	2.86614e-247	1.01885e-244
TGME49_203135	1598.22	6.74432	0.202848	33.2481	2.17252e-242	7.40106e-240
TGME49_281600	1389.42	3.22639	0.0979538	32.9379	6.30902e-238	2.0633e-235
TGME49_211270	2570.93	2.13522	0.0657084	32.4954	1.23735e-231	3.89098e-229
TGME49_235920	1065.15	4.07419	0.126558	32.1922	2.26592e-227	6.86155e-225
TGME49_292260	1031.34	5.15605	0.161317	31.9623	3.64759e-224	1.06509e-221
TGME49_213700	1007.4	5.00846	0.157275	31.8452	1.53422e-222	4.32545e-220
TGME49_294600	1739.07	7.33385	0.230712	31.7879	9.52525e-222	2.59595e-219
TGME49_233770	1303.66	3.04088	0.0962821	31.583	6.32506e-219	1.66818e-216
TGME49_222940	962.73	4.91439	0.15683	31.3358	1.52083e-215	3.88573e-213
TGME49_285470	982.641	3.90316	0.125265	31.1593	3.79145e-213	9.3936e-211
TGME49_319308	1341.74	2.95973	0.0952463	31.0745	5.32068e-212	1.27947e-209
TGME49_239580	948.265	4.04794	0.132039	30.6572	2.12108e-206	4.95483e-204
TGME49_206550	919.477	4.91486	0.160518	30.6186	6.91453e-206	1.57037e-203
TGME49_218750	961.083	3.79382	0.124141	30.5605	4.09843e-205	9.05643e-203
TGME49_294400	1309.72	2.83111	0.0929707	30.4516	1.14064e-203	2.45417e-201
TGME49_304930	979.116	5.66089	0.187651	30.1671	6.39119e-200	1.33986e-197
TGME49_256800	1901.57	2.31652	0.0768867	30.129	2.0184e-199	4.12561e-197
TGME49_318230	7447.25	1.3154	0.0437703	30.0524	2.02991e-198	4.04795e-196
TGME49_318610	914.408	3.88471	0.12982	29.9238	9.63829e-197	1.87625e-194
TGME49_217400	2032.43	2.26812	0.075817	29.9157	1.22879e-196	2.33642e-194
TGME49_253430	9820.16	-1.26026	0.0423023	-29.7917	5.00524e-195	9.30064e-193
TGME49_286000	865.181	4.25967	0.144173	29.5455	7.50658e-192	1.36386e-189
TGME49_293840	930.473	3.62694	0.122929	29.5044	2.5317e-191	4.49983e-189
TGME49_260190	1208.4	2.90681	0.0986229	29.474	6.19794e-191	1.07818e-188
TGME49_241130	833.149	4.24562	0.144316	29.419	3.14026e-190	5.34892e-188
TGME49_216640	932.74	3.61752	0.124173	29.1328	1.38029e-186	2.3031e-184
TGME49_278350	1502.78	7.50409	0.258092	29.0753	7.37403e-186	1.2058e-183
TGME49_289027	921.153	3.59194	0.123911	28.9881	9.28456e-185	1.48844e-182
TGME49_225560	8466.04	-1.25375	0.0432687	-28.9758	1.32784e-184	2.08777e-182
TGME49_253790	844.702	3.9447	0.136238	28.9545	2.46385e-184	3.80084e-182
TGME49_244280	17395.5	1.11431	0.0386971	28.7957	2.43119e-182	3.68101e-180
TGME49_311370	1293.4	7.15964	0.250545	28.5762	1.32629e-179	1.97159e-177
TGME49_253930	5273.49	1.46515	0.0518504	28.2572	1.16162e-175	1.69596e-173
TGME49_216285	791.383	5.11093	0.180949	28.2452	1.63247e-175	2.3416e-173
TGME49_224770	864.135	5.76204	0.204147	28.2249	2.89121e-175	4.07561e-173
TGME49_253330	1744.27	2.24969	0.0801893	28.0548	3.49298e-173	4.84044e-171
TGME49_207865	811.832	3.70953	0.132879	27.9165	1.68033e-171	2.28973e-169
TGME49_208730	1245.16	2.56196	0.0919334	27.8676	6.6005e-171	8.84683e-169
TGME49_227100	1100.3	6.85148	0.246291	27.8186	2.58484e-170	3.40866e-168
TGME49_278120	1062.4	6.76118	0.243947	27.7158	4.50304e-169	5.84395e-167
TGME49_286740	823.463	3.45577	0.125184	27.6056	9.53009e-168	1.21747e-165
TGME49_310160	846.604	6.04406	0.223072	27.0947	1.13782e-161	1.4312e-159
TGME49_294820	742.225	3.87626	0.143153	27.0777	1.80118e-161	2.23128e-159
TGME49_227430	1070.12	2.90081	0.107235	27.0511	3.71234e-161	4.53016e-159
TGME49_297910	781.984	3.51436	0.130101	27.0126	1.05078e-160	1.26341e-158
TGME49_219828	981.692	6.6909	0.247985	26.9811	2.46045e-160	2.91546e-158
TGME49_314330	826.753	3.25769	0.12105	26.9119	1.59375e-159	1.8615e-157
TGME49_260480	1399.04	2.32434	0.0870129	26.7126	3.36374e-157	3.87351e-155
TGME49_221590	3775.5	-1.43723	0.0539889	-26.6209	3.88641e-156	4.41324e-154
TGME49_309930	2228.11	1.86512	0.0700887	26.6109	5.08384e-156	5.6939e-154
TGME49_235390	1031.6	6.98475	0.262861	26.572	1.43155e-155	1.58167e-153
TGME49_306230	702.215	5.38618	0.20367	26.4457	4.09133e-154	4.46009e-152
TGME49_249150	687.299	5.01673	0.18974	26.4401	4.74462e-154	5.10422e-152
TGME49_237070	971.068	2.79328	0.105694	26.4281	6.51982e-154	6.92286e-152
TGME49_213480	650.619	4.68034	0.178441	26.229	1.23968e-151	1.29944e-149
TGME49_280500	1121.17	2.56414	0.0978991	26.1917	3.30757e-151	3.42313e-149
TGME49_200130	640.726	4.6238	0.178281	25.9355	2.64823e-148	2.70649e-146
TGME49_292960	2271.14	1.76901	0.0686121	25.7827	1.38588e-146	1.39889e-144
TGME49_247500	935.759	6.89722	0.268046	25.7315	5.18984e-146	5.17465e-144
TGME49_257910	694.557	3.59293	0.139776	25.7049	1.03036e-145	1.01497e-143
TGME49_315560	833.662	6.54956	0.256142	25.5701	3.28532e-144	3.19771e-142
TGME49_288220	772.45	6.27378	0.24583	25.5209	1.15656e-143	1.11248e-141
TGME49_235630	710.392	3.34363	0.131499	25.4271	1.26454e-142	1.2022e-140
TGME49_286932	1242.72	2.30338	0.0909675	25.3209	1.88004e-141	1.7668e-139
TGME49_218340	608.489	4.9231	0.1948	25.2727	6.38503e-141	5.93228e-139
TGME49_256792	883.194	6.87021	0.272245	25.2354	1.64016e-140	1.50674e-138
TGME49_289240	698.675	5.94143	0.235731	25.2043	3.59558e-140	3.26638e-138
TGME49_255480	899.791	6.94823	0.275927	25.1814	6.40652e-140	5.75602e-138
TGME49_236980	812.091	3.11172	0.123688	25.1577	1.16325e-139	1.03378e-137
TGME49_277230	665.808	3.54379	0.141033	25.1273	2.50217e-139	2.19976e-137
TGME49_212275	607.03	5.19987	0.207642	25.0424	2.1125e-138	1.83743e-136
TGME49_266860	652.048	5.70612	0.228467	24.9756	1.12489e-137	9.68116e-136
TGME49_208850	725.733	3.21044	0.128817	24.9224	4.24961e-137	3.61925e-135
TGME49_205430	631.906	5.44168	0.218637	24.8891	9.76219e-137	8.22842e-135
TGME49_224750	672.629	5.96159	0.240586	24.7794	1.49444e-135	1.24679e-133
TGME49_237800	623.285	5.60958	0.227276	24.6818	1.67608e-134	1.38421e-132
TGME49_223060	1049.97	2.41607	0.0984342	24.545	4.89479e-133	4.00198e-131
TGME49_210600	749.165	6.54139	0.267489	24.4548	4.47454e-132	3.62216e-130
TGME49_272430	563.7	4.41534	0.180668	24.4389	6.59976e-132	5.29016e-130
TGME49_215895	937.676	2.72443	0.111665	24.3983	1.7813e-131	1.41397e-129
TGME49_213445	1027.92	2.46224	0.101518	24.2541	5.97943e-130	4.70075e-128
TGME49_249230	755.289	6.65379	0.274686	24.2233	1.26508e-129	9.85076e-128
TGME49_231780	563.301	4.29916	0.177501	24.2205	1.35377e-129	1.04419e-127
TGME49_287040	1394.24	2.02368	0.083655	24.1908	2.78338e-129	2.12681e-127
TGME49_282230	565.115	5.28484	0.219201	24.1095	1.98673e-128	1.50402e-126
TGME49_306240	749.454	6.63904	0.275596	24.0898	3.20064e-128	2.40077e-126
TGME49_311490	560.464	4.03617	0.167719	24.065	5.809e-128	4.31767e-126
TGME49_266670	548.109	5.02539	0.208999	24.045	9.40539e-128	6.92779e-126
TGME49_293440	4291.76	1.24798	0.0521096	23.9491	9.43475e-127	6.88737e-125
TGME49_227970	2814.21	-1.55913	0.0651485	-23.932	1.42372e-126	1.03012e-124
TGME49_228410	545.839	5.23414	0.220229	23.7668	7.36514e-125	5.28222e-123
TGME49_250670	590.455	3.5152	0.147974	23.7555	9.63728e-125	6.85169e-123
TGME49_243190	615.492	3.41223	0.143761	23.7354	1.55411e-124	1.09538e-122
TGME49_284598	609.828	3.3656	0.142043	23.6943	4.12541e-124	2.88285e-122
TGME49_225120	3392.82	-1.48325	0.0626263	-23.6841	5.2634e-124	3.64691e-122
TGME49_270950	656.931	6.30885	0.266512	23.6719	7.02287e-124	4.82513e-122
TGME49_297280	813.438	7.17106	0.30531	23.4878	5.43409e-122	3.70243e-120
TGME49_300130	535.725	3.83924	0.164865	23.2872	5.98323e-120	4.04288e-118
TGME49_274040	563.65	5.78753	0.248701	23.2711	8.70305e-120	5.83247e-118
TGME49_208740	5831.26	1.0961	0.0471197	23.262	1.0748e-119	7.14436e-118
TGME49_268800	498.207	4.52472	0.194632	23.2476	1.50395e-119	9.91639e-118
TGME49_217420	495.822	4.60047	0.198433	23.184	6.60361e-119	4.31929e-117
TGME49_232400	494.516	4.2547	0.184138	23.1061	4.02475e-118	2.61162e-116
TGME49_218470	501.873	5.08275	0.221068	22.9918	5.63654e-117	3.62869e-115
TGME49_223480	1133.29	2.12872	0.0927208	22.9584	1.21504e-116	7.76108e-115
TGME49_243730	19799	0.836597	0.0365435	22.8932	5.43531e-116	3.44489e-114
TGME49_314250	588.535	3.24488	0.141878	22.8709	9.04944e-116	5.6914e-114
TGME49_203500	623.861	6.44269	0.281889	22.8554	1.29109e-115	8.05796e-114
TGME49_278340	499.654	4.9884	0.218623	22.8174	3.08153e-115	1.90868e-113
TGME49_230160	7725.37	-1.02078	0.0447946	-22.788	6.03455e-115	3.70966e-113
TGME49_200295	496.741	3.89501	0.170943	22.7855	6.38952e-115	3.89856e-113
TGME49_244530	4619.58	-1.12614	0.0494423	-22.7768	7.79339e-115	4.71991e-113
TGME49_273130	2085.95	1.5448	0.0678641	22.7631	1.06508e-114	6.403e-113
TGME49_315100	500.14	3.83799	0.168626	22.7603	1.1344e-114	6.76998e-113
TGME49_278080	523.729	5.60159	0.246181	22.7539	1.31207e-114	7.77352e-113
TGME49_320270	533.333	5.70491	0.251033	22.7257	2.49443e-114	1.46723e-112
TGME49_235580	654.288	6.68105	0.294214	22.7082	3.72029e-114	2.17265e-112
TGME49_224710	530.021	3.52156	0.156478	22.5051	3.70278e-112	2.14709e-110
TGME49_320200	707.743	2.77325	0.123501	22.4554	1.13415e-111	6.53017e-110
TGME49_288945	1021.29	2.15625	0.0960467	22.45	1.28034e-111	7.32033e-110
TGME49_292270	556.05	6.12518	0.27285	22.4489	1.3124e-111	7.45154e-110
TGME49_266130	486.407	5.38613	0.241017	22.3475	1.27691e-110	7.2e-109
TGME49_260830	458.732	4.24831	0.190644	22.284	5.27882e-110	2.95614e-108
TGME49_268360	451.393	4.79235	0.215822	22.2051	3.06311e-109	1.70367e-107
TGME49_269310	450.238	4.76238	0.214837	22.1674	7.09558e-109	3.91983e-107
TGME49_222370	643.877	2.81523	0.127533	22.0745	5.56088e-108	3.0514e-106
TGME49_216335	743.662	2.69229	0.122278	22.0179	1.94068e-107	1.0578e-105
TGME49_201780	15746.1	-0.946308	0.0431204	-21.9457	9.51285e-107	5.1508e-105
TGME49_228230	8313.24	-1.01868	0.04656	-21.8788	4.13176e-106	2.22245e-104
TGME49_246760	680.726	2.69106	0.123125	21.8563	6.77728e-106	3.62164e-104
TGME49_278580	511.59	3.31846	0.152767	21.7223	1.26299e-104	6.70535e-103
TGME49_295020	429.101	4.32337	0.199083	21.7164	1.43561e-104	7.57263e-103
TGME49_275660	508.587	6.04892	0.278701	21.7039	1.88316e-104	9.86971e-103
TGME49_301210	1483.52	1.84957	0.0854953	21.6335	8.68463e-104	4.52265e-102
TGME49_315550	602.697	6.83632	0.316312	21.6126	1.36724e-103	7.07504e-102
TGME49_233065	432.522	5.14929	0.238791	21.564	3.91241e-103	2.01181e-101
TGME49_217410	477.897	3.54404	0.164634	21.5269	8.72556e-103	4.45876e-101
TGME49_249840	956.717	2.15292	0.100057	21.5169	1.08074e-102	5.48829e-101
TGME49_275360	439.06	5.31316	0.24705	21.5064	1.35518e-102	6.83946e-101
TGME49_293790	427.305	4.93569	0.229749	21.4829	2.24854e-102	1.12786e-100
TGME49_205470	19693.1	-0.774893	0.0361241	-21.4509	4.48317e-102	2.23502e-100
TGME49_217860	462.514	3.74212	0.17454	21.44	5.66741e-102	2.80829e-100
TGME49_258870	5198.33	-1.14475	0.0534331	-21.424	7.98978e-102	3.93521e-100
TGME49_255215	1011.8	2.10415	0.0982571	21.4147	9.74049e-102	4.76876e-100
TGME49_254160	591.585	2.93354	0.137016	21.4103	1.07202e-101	5.21715e-100
TGME49_219650	500.986	3.36059	0.157567	21.328	6.24166e-101	3.01964e-99
TGME49_214940	18038.8	-0.795773	0.0373335	-21.3153	8.19552e-101	3.94156e-99
TGME49_220560	536.377	6.53845	0.307514	21.2623	2.53931e-100	1.21412e-98
TGME49_306500	521.548	6.43352	0.303048	21.2294	5.11482e-100	2.43133e-98
TGME49_269075	466.177	3.6986	0.174302	21.2195	6.30651e-100	2.98046e-98
TGME49_239270	2454.7	-1.45727	0.0688568	-21.1637	2.06166e-99	9.68744e-98
TGME49_201785	3552.16	-1.19741	0.0566344	-21.1429	3.21025e-99	1.49983e-97
TGME49_276850	722.112	7.67679	0.363228	21.1349	3.79763e-99	1.76417e-97
TGME49_293690	15060.1	0.779808	0.0371697	20.9797	1.00524e-97	4.6434e-96
TGME49_293720	2317.78	1.42076	0.0677886	20.9586	1.5648e-97	7.18753e-96
TGME49_293500	729.217	2.42036	0.115613	20.9351	2.56538e-97	1.17176e-95
TGME49_208830	5882.56	-0.993667	0.047799	-20.7885	5.50476e-96	2.50038e-94
TGME49_294240	413.158	5.46891	0.263759	20.7345	1.69252e-95	7.64534e-94
TGME49_216610	387.044	4.38985	0.211797	20.7267	1.99149e-95	8.94638e-94
TGME49_236990	813.876	2.45796	0.118654	20.7154	2.51664e-95	1.12438e-93
TGME49_258508	602.22	7.24656	0.35018	20.6938	3.93882e-95	1.74741e-93
TGME49_265205	403.238	5.30683	0.256448	20.6936	3.95389e-95	1.74741e-93
TGME49_243720	566.01	2.8039	0.135517	20.6903	4.23265e-95	1.86055e-93
TGME49_211000	463.363	3.38395	0.164104	20.6208	1.78626e-94	7.80988e-93
TGME49_320080	6204.59	-1.09177	0.0529941	-20.6018	2.64537e-94	1.15046e-92
TGME49_313440	409.065	3.72581	0.181233	20.5582	6.50623e-94	2.81455e-92
TGME49_301240	395.131	3.96731	0.193028	20.5531	7.2276e-94	3.11015e-92
TGME49_259890	466.523	6.27885	0.305701	20.5392	9.6136e-94	4.11417e-92
TGME49_280420	386.501	5.09277	0.247957	20.539	9.66145e-94	4.11417e-92
TGME49_301690	452.125	3.41054	0.166433	20.4919	2.54069e-93	1.0763e-91
TGME49_266740	387.947	5.1729	0.252543	20.4832	3.03992e-93	1.28115e-91
TGME49_301150	389.012	5.25721	0.25691	20.4632	4.57873e-93	1.91978e-91
TGME49_252890	383.48	5.15753	0.252427	20.4317	8.73236e-93	3.64264e-91
TGME49_307850	1652.83	1.56321	0.0766304	20.3993	1.69706e-92	7.04324e-91
TGME49_285445	381.847	4.12594	0.202366	20.3885	2.11587e-92	8.73704e-91
TGME49_202140	379.569	4.82285	0.236857	20.3618	3.6464e-92	1.49814e-90
TGME49_203800	440.608	6.13752	0.301719	20.3419	5.48006e-92	2.24025e-90
TGME49_210682	3611.63	3.73831	0.183863	20.332	6.69961e-92	2.72518e-90
TGME49_210370	3719.98	-1.093	0.0537642	-20.3295	7.05113e-92	2.85396e-90
TGME49_263100	781.107	2.23281	0.109912	20.3145	9.56657e-92	3.85302e-90
TGME49_224932	393.929	5.54062	0.273496	20.2585	2.98911e-91	1.19799e-89
TGME49_293470	2798	1.20469	0.0595326	20.2358	4.73463e-91	1.88831e-89
TGME49_306455	381.237	3.93199	0.19439	20.2274	5.62289e-91	2.23169e-89
TGME49_205050	797.589	2.25992	0.111868	20.2018	9.44841e-91	3.73189e-89
TGME49_226100	393.643	3.85462	0.190877	20.1943	1.09914e-90	4.32045e-89
TGME49_320180	446.864	3.25309	0.161482	20.1452	2.9641e-90	1.15954e-88
TGME49_224170	1058.91	1.8622	0.0924968	20.1326	3.82254e-90	1.48824e-88
TGME49_218450	609.835	7.57019	0.376096	20.1283	4.16972e-90	1.61572e-88
TGME49_282200	366.566	5.05295	0.251567	20.0859	9.79931e-90	3.7792e-88
TGME49_304920	392.179	5.68664	0.283627	20.0497	2.02975e-89	7.79118e-88
TGME49_272730	636.505	2.46427	0.122977	20.0384	2.54778e-89	9.73393e-88
TGME49_318675	359.539	4.59294	0.229349	20.026	3.26731e-89	1.24249e-87
TGME49_266700	545.25	7.21242	0.360629	19.9996	5.55353e-89	2.10211e-87
TGME49_257690	357.747	4.87325	0.243801	19.9886	6.92106e-89	2.60768e-87
TGME49_218400	683.134	-2.46616	0.123765	-19.9262	2.4143e-88	9.05475e-87
TGME49_242360	515.883	7.04363	0.353524	19.924	2.51929e-88	9.40534e-87
TGME49_292280	374.958	5.46976	0.274701	19.9117	3.2215e-88	1.19723e-86
TGME49_218910	1178.56	1.73722	0.0873647	19.8847	5.52188e-88	2.04285e-86
TGME49_204460	353.644	4.82028	0.242556	19.8728	6.99681e-88	2.57684e-86
TGME49_315798	371.295	3.8728	0.194957	19.8649	8.18877e-88	3.00231e-86
TGME49_264660	2460.17	2.99733	0.151408	19.7964	3.19837e-87	1.16222e-85
TGME49_293252	353.225	4.99924	0.252532	19.7964	3.1961e-87	1.16222e-85
TGME49_226755	706.69	2.30066	0.116263	19.7885	3.74047e-87	1.35319e-85
TGME49_309980	3041.54	1.24155	0.0628892	19.7418	9.43694e-87	3.39896e-85
TGME49_294410	372.65	3.74026	0.190154	19.6696	3.92658e-86	1.40806e-84
TGME49_267670	822.105	2.06276	0.104998	19.6456	6.30276e-86	2.25028e-84
TGME49_297410	363.596	5.52667	0.282026	19.5963	1.66216e-85	5.90862e-84
TGME49_217570	23849.7	0.876123	0.0447192	19.5917	1.82188e-85	6.44836e-84
TGME49_240310	340.443	4.73225	0.241656	19.5826	2.17438e-85	7.6628e-84
TGME49_219540	5440.17	-0.921893	0.0471159	-19.5665	2.9856e-85	1.04765e-83
TGME49_248170	556.498	2.60926	0.133396	19.5603	3.37319e-85	1.1786e-83
TGME49_222420	411.746	3.31285	0.169518	19.5428	4.75222e-85	1.65337e-83
TGME49_212410	536.086	2.65115	0.135711	19.5352	5.50953e-85	1.90872e-83
TGME49_278365	414.181	3.4615	0.177201	19.5343	5.61513e-85	1.9371e-83
TGME49_252070	496.024	2.92783	0.14995	19.5254	6.68414e-85	2.2962e-83
TGME49_218780	2322.32	-1.23117	0.0631431	-19.4981	1.14034e-84	3.90102e-83
TGME49_224180	371.163	4.09491	0.210026	19.4971	1.16111e-84	3.95552e-83
TGME49_259630	7152.29	0.876877	0.0450228	19.4763	1.74471e-84	5.91898e-83
TGME49_233290	470.573	6.92316	0.355557	19.4713	1.92358e-84	6.49883e-83
TGME49_257670	649.105	2.37984	0.122242	19.4683	2.03767e-84	6.85595e-83
TGME49_201850	681.59	2.28852	0.117632	19.4549	2.64632e-84	8.86735e-83
TGME49_216160	345.005	5.21199	0.268119	19.4391	3.60451e-84	1.20288e-82
TGME49_249290	347.183	5.31319	0.273398	19.4339	3.98553e-84	1.32462e-82
TGME49_315340	390.238	3.44082	0.177417	19.3939	8.68226e-84	2.87393e-82
TGME49_227370	362.458	5.6838	0.293403	19.372	1.32977e-83	4.38394e-82
TGME49_315730	476.859	7.03957	0.363545	19.3637	1.56336e-83	5.13333e-82
TGME49_297650	3275.86	-1.11915	0.0578017	-19.3619	1.61933e-83	5.29586e-82
TGME49_266610	377.412	5.92009	0.305839	19.3569	1.78453e-83	5.81286e-82
TGME49_245770	716.659	2.24084	0.115803	19.3505	2.01797e-83	6.54718e-82
TGME49_203770	329.736	4.4965	0.232763	19.318	3.79274e-83	1.22567e-81
TGME49_242110	340.129	5.28416	0.273838	19.2966	5.73073e-83	1.84466e-81
TGME49_233040	341.843	5.28768	0.274448	19.2666	1.02481e-82	3.28584e-81
TGME49_235183	364.957	5.81164	0.301746	19.2601	1.16241e-82	3.71246e-81
TGME49_293560	599.405	2.43725	0.12661	19.25	1.41245e-82	4.49346e-81
TGME49_249660	382.77	3.38483	0.176201	19.2101	3.04547e-82	9.65108e-81
TGME49_229140	926.138	1.9441	0.101299	19.1917	4.34206e-82	1.37068e-80
TGME49_205265	558.041	2.57016	0.133955	19.1867	4.77835e-82	1.50261e-80
TGME49_318240	326.379	4.47961	0.233555	19.1801	5.43041e-82	1.70111e-80
TGME49_240240	472.37	2.8139	0.146859	19.1606	7.8976e-82	2.46453e-80
TGME49_248673	378.09	6.12731	0.320818	19.099	2.573e-81	7.99879e-80
TGME49_276920	1869.11	1.4267	0.0747668	19.082	3.56528e-81	1.10416e-79
TGME49_207875	347.751	3.80652	0.199829	19.0489	6.70693e-81	2.06928e-79
TGME49_230460	321.646	5.02468	0.264318	19.01	1.40955e-80	4.3325e-79
TGME49_300190	11418.3	0.746727	0.0392877	19.0066	1.50303e-80	4.60255e-79
TGME49_243500	361.091	5.92382	0.311796	18.9991	1.73654e-80	5.29773e-79
TGME49_235860	318.936	4.47628	0.235837	18.9804	2.477e-80	7.52862e-79
TGME49_213635	726.342	2.14408	0.113004	18.9734	2.83094e-80	8.57251e-79
TGME49_270210	336.235	3.83489	0.20221	18.9649	3.32777e-80	1.00398e-78
TGME49_315540	490.975	7.4133	0.391415	18.9397	5.36565e-80	1.61285e-78
TGME49_286670	341.883	3.7467	0.197872	18.935	5.87439e-80	1.75931e-78
TGME49_240580	532.585	2.52978	0.134128	18.8609	2.39154e-79	7.13621e-78
TGME49_221830	384.522	3.28767	0.174371	18.8544	2.70153e-79	8.03189e-78
TGME49_203590	374.987	6.26884	0.332556	18.8505	2.91229e-79	8.62714e-78
TGME49_300990	314.716	4.86932	0.258466	18.8393	3.59392e-79	1.06079e-77
TGME49_223430	471.476	2.79437	0.148404	18.8295	4.32497e-79	1.27198e-77
TGME49_294330	1391.7	1.53483	0.0815364	18.8238	4.81918e-79	1.41224e-77
TGME49_210478	326.462	4.03935	0.214891	18.7972	7.96492e-79	2.32576e-77
TGME49_304730	339.843	3.88392	0.207303	18.7355	2.54214e-78	7.39662e-77
TGME49_242100	330.242	3.90479	0.208647	18.7148	3.74802e-78	1.08666e-76
TGME49_315480	331.887	5.61702	0.30027	18.7066	4.37576e-78	1.26418e-76
TGME49_202280	689.496	2.21	0.1183	18.6813	7.0243e-78	2.02221e-76
TGME49_319312	415.268	2.99522	0.160345	18.6798	7.22355e-78	2.07227e-76
TGME49_258220	308.816	4.76176	0.255388	18.6452	1.38256e-77	3.95238e-76
TGME49_313640	3138.58	-1.31836	0.0707283	-18.6398	1.52843e-77	4.35417e-76
TGME49_301180	724.368	2.12762	0.114163	18.6367	1.61963e-77	4.59796e-76
TGME49_239350	5372.14	-0.880115	0.047273	-18.6177	2.30842e-77	6.53066e-76
TGME49_252260	402.178	3.05397	0.164474	18.5681	5.82403e-77	1.64198e-75
TGME49_261018	341.3	3.58646	0.193381	18.5461	8.772e-77	2.4646e-75
TGME49_244260	630.411	2.24331	0.121076	18.528	1.22715e-76	3.43601e-75
TGME49_297290	400.283	6.81041	0.367792	18.517	1.50554e-76	4.20112e-75
TGME49_270240	13401	0.704139	0.0381283	18.4676	3.76273e-76	1.0464e-74
TGME49_266270	299.605	4.50788	0.244479	18.4387	6.42587e-76	1.78095e-74
TGME49_310670	3374.91	1.02648	0.0558307	18.3856	1.71413e-75	4.73469e-74
TGME49_315970	339.021	6.05221	0.329216	18.3837	1.77378e-75	4.88297e-74
TGME49_269300	306.024	4.66903	0.254246	18.3642	2.54022e-75	6.96942e-74
TGME49_228240	307.02	4.0394	0.220373	18.3298	4.78639e-75	1.30881e-73
TGME49_228470	21947.3	0.640017	0.0349204	18.3279	4.95843e-75	1.35134e-73
TGME49_235370	3926.6	-1.00145	0.0546535	-18.3236	5.36808e-75	1.45812e-73
TGME49_320190	797.044	3.8584	0.210951	18.2905	9.84545e-75	2.66544e-73
TGME49_263850	2728.92	-1.11861	0.0612427	-18.2651	1.56813e-74	4.23137e-73
TGME49_238150	3376.25	1.05775	0.057919	18.2626	1.64244e-74	4.41729e-73
TGME49_310520	730.367	2.03267	0.11146	18.2367	2.63908e-74	7.07446e-73
TGME49_252350	292.735	5.0687	0.278029	18.2308	2.93783e-74	7.84957e-73
TGME49_300980	293.553	5.12086	0.281091	18.2178	3.72776e-74	9.92774e-73
TGME49_288050	308.162	4.0668	0.223418	18.2026	4.91713e-74	1.30528e-72
TGME49_224760	289.896	4.46078	0.245088	18.2007	5.09119e-74	1.3471e-72
TGME49_252395	297.848	4.04503	0.22284	18.1522	1.23353e-73	3.25334e-72
TGME49_217630	350.502	3.29808	0.181867	18.1345	1.70099e-73	4.4718e-72
TGME49_305330	4189.51	-0.921531	0.0508667	-18.1166	2.35692e-73	6.17633e-72
TGME49_221220	352.626	3.28163	0.181147	18.1158	2.38986e-73	6.24265e-72
TGME49_238200	365.875	3.18529	0.175906	18.1079	2.7608e-73	7.18864e-72
TGME49_294550	3096.45	1.03677	0.0572835	18.099	3.24543e-73	8.4237e-72
TGME49_207210	293.072	4.43676	0.245601	18.0649	6.02012e-73	1.55761e-71
TGME49_305890	425.948	2.82272	0.156382	18.0502	7.86548e-73	2.02865e-71
TGME49_231060	295.916	5.45864	0.302524	18.0436	8.85268e-73	2.27609e-71
TGME49_234400	304.191	5.61605	0.311685	18.0183	1.39905e-72	3.58578e-71
TGME49_245980	499.414	2.6396	0.146551	18.0115	1.58253e-72	4.04335e-71
TGME49_215340	315.969	3.57232	0.198641	17.9838	2.60967e-72	6.64693e-71
TGME49_210408	7829.55	-0.78844	0.0438972	-17.9611	3.93177e-72	9.95847e-71
TGME49_215480	1447.18	1.43283	0.0797741	17.961	3.93418e-72	9.95847e-71
TGME49_292390	278.686	4.5067	0.251329	17.9315	6.69482e-72	1.68941e-70
TGME49_205340	19203.7	0.641362	0.0357725	17.9289	7.01405e-72	1.76452e-70
TGME49_294585	296.019	5.58373	0.311503	17.9251	7.50934e-72	1.88332e-70
TGME49_244412	482.779	2.54609	0.142072	17.9212	8.0623e-72	2.01582e-70
TGME49_274140	279.566	5.05083	0.282589	17.8734	1.89895e-71	4.73347e-70
TGME49_257130	279.581	4.22157	0.236682	17.8365	3.68309e-71	9.15286e-70
TGME49_201690	676.083	2.05631	0.115328	17.8301	4.12777e-71	1.02269e-69
TGME49_278930	280.126	5.20936	0.292365	17.818	5.12595e-71	1.26428e-69
TGME49_306570	328.506	6.35139	0.356462	17.8179	5.13382e-71	1.26428e-69
TGME49_259205	297.903	5.80119	0.326367	17.7751	1.1027e-70	2.70741e-69
TGME49_268930	318.234	6.21539	0.350008	17.7578	1.4991e-70	3.66965e-69
TGME49_263410	304.234	3.81827	0.21556	17.7132	3.31394e-70	8.088e-69
TGME49_278370	288.868	4.09419	0.231167	17.711	3.45165e-70	8.399e-69
TGME49_255710	270.203	4.68831	0.264847	17.702	4.04852e-70	9.82217e-69
TGME49_203200	273.135	5.06681	0.286397	17.6916	4.87091e-70	1.17824e-68
TGME49_202110	286.899	5.60523	0.317264	17.6674	7.48156e-70	1.8044e-68
TGME49_309530	273.399	5.06739	0.286898	17.6627	8.12689e-70	1.95428e-68
TGME49_238160	269.786	4.76842	0.270015	17.6598	8.55174e-70	2.05041e-68
TGME49_210950	295.099	5.86415	0.332324	17.6459	1.0943e-69	2.61608e-68
TGME49_228430	284.068	5.59268	0.317284	17.6267	1.53688e-69	3.66342e-68
TGME49_244450	511.327	2.36686	0.134406	17.6098	2.07208e-69	4.9248e-68
TGME49_278110	397.63	2.82047	0.160424	17.5814	3.42292e-69	8.11183e-68
TGME49_275380	282.726	3.8694	0.220099	17.5803	3.48662e-69	8.23891e-68
TGME49_227630	512.035	2.35134	0.134139	17.529	8.60029e-69	2.0264e-67
TGME49_220585	376.008	2.89484	0.165258	17.5171	1.06021e-68	2.49088e-67
TGME49_211370	325.456	6.53678	0.373358	17.5081	1.24309e-68	2.91218e-67
TGME49_272590	266.617	4.4386	0.253627	17.5005	1.42095e-68	3.31935e-67
TGME49_288685	1564.12	1.33021	0.0763855	17.4144	6.42062e-68	1.49558e-66
TGME49_319560	14150.3	-0.732524	0.0421275	-17.3883	1.01246e-67	2.35167e-66
TGME49_295740	261.328	4.34228	0.249792	17.3836	1.0978e-67	2.54266e-66
TGME49_235315	266.239	5.30811	0.3057	17.3638	1.55153e-67	3.58342e-66
TGME49_234370	288.722	3.7182	0.214448	17.3385	2.4096e-67	5.54955e-66
TGME49_235650	256.787	4.65505	0.2687	17.3243	3.08265e-67	7.0797e-66
TGME49_208810	309.754	6.47486	0.37437	17.2953	5.10051e-67	1.16812e-65
TGME49_319360	260.485	4.23797	0.245108	17.2902	5.57353e-67	1.27288e-65
TGME49_242000	2358.12	-1.09576	0.0634091	-17.2807	6.56897e-67	1.49604e-65
TGME49_233920	257.985	4.35664	0.252113	17.2805	6.59836e-67	1.49856e-65
TGME49_204360	691.588	1.95927	0.113534	17.2572	9.88171e-67	2.23803e-65
TGME49_257720	670.332	1.99205	0.115503	17.2468	1.1834e-66	2.67279e-65
TGME49_240880	749.808	2.02021	0.117272	17.2267	1.67462e-66	3.77182e-65
TGME49_238010	16014	0.643678	0.0374213	17.2008	2.61681e-66	5.87775e-65
TGME49_219450	262.94	5.41666	0.314947	17.1986	2.71939e-66	6.09144e-65
TGME49_233390	1278.08	1.41436	0.082322	17.1809	3.69251e-66	8.24862e-65
TGME49_310680	267.381	3.90658	0.227476	17.1735	4.1902e-66	9.3349e-65
TGME49_247195	4236.16	-0.905943	0.0529025	-17.1248	9.69981e-66	2.15505e-64
TGME49_219700	2875.54	-1.00792	0.0590015	-17.0829	1.98845e-65	4.40583e-64
TGME49_239520	260.938	5.5443	0.324651	17.0777	2.17421e-65	4.80442e-64
TGME49_315520	279.39	3.7333	0.218763	17.0655	2.68175e-65	5.90996e-64
TGME49_219370	254.366	4.17082	0.244413	17.0646	2.72082e-65	5.97995e-64
TGME49_232270	1217.15	1.43536	0.084169	17.0534	3.29992e-65	7.23328e-64
TGME49_242340	13517.4	0.662252	0.0388666	17.0391	4.21121e-65	9.2061e-64
TGME49_242750	254.298	4.39874	0.258748	17.0001	8.19338e-65	1.78637e-63
TGME49_224080	255.041	5.44218	0.320282	16.9918	9.43714e-65	2.05208e-63
TGME49_252065	304.248	3.37138	0.198433	16.99	9.73826e-65	2.11194e-63
TGME49_202025	246.857	4.86856	0.287344	16.9433	2.15631e-64	4.66401e-63
TGME49_287960	258.711	3.93554	0.232317	16.9404	2.26692e-64	4.89033e-63
TGME49_207410	302.76	3.27275	0.193786	16.8885	5.46606e-64	1.17607e-62
TGME49_281470	244.553	5.18908	0.307939	16.851	1.03135e-63	2.21321e-62
TGME49_293420	697.405	1.87788	0.111457	16.8484	1.07716e-63	2.30546e-62
TGME49_214290	2075.46	-1.10501	0.0656249	-16.8383	1.27839e-63	2.72902e-62
TGME49_269930	493.904	2.30011	0.136856	16.8068	2.1744e-63	4.61762e-62
TGME49_289910	2602.15	-1.02718	0.0611165	-16.8069	2.17375e-63	4.61762e-62
TGME49_243482	249.315	4.17	0.248246	16.7978	2.53074e-63	5.36044e-62
TGME49_307780	242.012	5.05265	0.300999	16.7863	3.07636e-63	6.4993e-62
TGME49_290660	6306.92	-0.778919	0.046425	-16.778	3.53513e-63	7.44928e-62
TGME49_245670	988.974	-1.5268	0.0910173	-16.7748	3.72917e-63	7.83797e-62
TGME49_268860	243.102	5.30766	0.316946	16.7462	6.03138e-63	1.26443e-61
TGME49_294570	241.463	4.29158	0.257007	16.6983	1.34859e-62	2.81996e-61
TGME49_233470	1363.95	-1.44247	0.0865088	-16.6743	2.0171e-62	4.2071e-61
TGME49_221210	8860.88	-0.702428	0.0421649	-16.6591	2.59989e-62	5.40883e-61
TGME49_293480	1388.43	1.34764	0.0810548	16.6263	4.49302e-62	9.32358e-61
TGME49_248590	422.494	2.49882	0.150407	16.6137	5.54186e-62	1.14709e-60
TGME49_271935	982.196	-1.58961	0.0957483	-16.6019	6.74927e-62	1.39349e-60
TGME49_205250	9447.33	-0.734649	0.0442623	-16.5976	7.25282e-62	1.49368e-60
TGME49_233050	258.603	6.13054	0.370808	16.5329	2.1257e-61	4.36677e-60
TGME49_310780	29148.5	-0.602523	0.0364589	-16.5261	2.38076e-61	4.87847e-60
TGME49_309810	19786.5	0.77069	0.0467244	16.4944	4.0275e-61	8.2322e-60
TGME49_280370	4504.02	-0.814848	0.0494953	-16.4631	6.75307e-61	1.37689e-59
TGME49_241710	260.986	3.56667	0.216675	16.4609	6.99942e-61	1.42209e-59
TGME49_312690	249.578	3.80172	0.230955	16.4609	7.00956e-61	1.42209e-59
TGME49_285860	334.16	2.86421	0.174123	16.4494	8.47657e-61	1.71546e-59
TGME49_297710	912.248	1.60646	0.0976702	16.4478	8.69638e-61	1.7556e-59
TGME49_214580	267.991	3.42682	0.208662	16.4229	1.3124e-60	2.64291e-59
TGME49_321390	244.379	4.01087	0.244818	16.383	2.52823e-60	5.07883e-59
TGME49_282000	1055.75	1.50863	0.0925682	16.2975	1.0286e-59	2.06123e-58
TGME49_257000	240.108	3.82293	0.234758	16.2845	1.27075e-59	2.54025e-58
TGME49_230480	2865.76	0.967048	0.059437	16.2701	1.6085e-59	3.20758e-58
TGME49_203110	262.805	3.47353	0.213689	16.2551	2.05676e-59	4.09151e-58
TGME49_254190	235.751	5.62679	0.346241	16.2511	2.19398e-59	4.35387e-58
TGME49_214080	6014.55	0.745968	0.0459932	16.2191	3.69544e-59	7.31572e-58
TGME49_221310	315.834	2.91418	0.180038	16.1865	6.28292e-59	1.2408e-57
TGME49_313080	2416.73	-1.00102	0.0618672	-16.1801	6.97256e-59	1.37368e-57
TGME49_200230	219.41	4.46687	0.27651	16.1545	1.05605e-58	2.07555e-57
TGME49_212810	494.152	2.24195	0.138896	16.1412	1.30946e-58	2.56741e-57
TGME49_290640	2617.48	-0.987405	0.0612023	-16.1335	1.48436e-58	2.90337e-57
TGME49_269380	235.824	3.76854	0.234458	16.0734	3.91909e-58	7.64737e-57
TGME49_272260	244.641	6.27354	0.390477	16.0663	4.39273e-58	8.55119e-57
TGME49_242090	7505.41	-0.729292	0.0453948	-16.0655	4.45031e-58	8.64269e-57
TGME49_248240	377.004	2.6368	0.164372	16.0416	6.54289e-58	1.26765e-56
TGME49_296020	267.629	3.27782	0.204396	16.0366	7.08965e-58	1.37033e-56
TGME49_239820	12550.6	-0.651598	0.0406619	-16.0248	8.58085e-58	1.65465e-56
TGME49_239250	2557.45	-1.06923	0.0667249	-16.0244	8.62903e-58	1.66002e-56
TGME49_251810	9476.5	-0.694948	0.0434499	-15.9942	1.4019e-57	2.6906e-56
TGME49_221550	264.286	3.27584	0.205131	15.9695	2.08289e-57	3.98822e-56
TGME49_258570	216.152	5.35597	0.335554	15.9616	2.36605e-57	4.51981e-56
TGME49_272240	311.883	2.86811	0.179831	15.9489	2.90071e-57	5.52825e-56
TGME49_223830	224.818	5.74099	0.360218	15.9375	3.4777e-57	6.61249e-56
TGME49_215328	234.8	6.22498	0.391257	15.9102	5.38389e-57	1.02132e-55
TGME49_313950	277.412	3.21124	0.202048	15.8934	7.03765e-57	1.33194e-55
TGME49_297920	210.241	4.58858	0.288933	15.8812	8.55875e-57	1.61608e-55
TGME49_267070	3184.03	0.895806	0.0564452	15.8704	1.01661e-56	1.91517e-55
TGME49_210400	216.154	5.51485	0.347601	15.8655	1.09914e-56	2.06588e-55
TGME49_257970	252.592	3.37274	0.212747	15.8532	1.33522e-56	2.50385e-55
TGME49_275860	5674.82	-0.731983	0.0461731	-15.853	1.33999e-56	2.50703e-55
TGME49_320740	1539	1.20256	0.0758581	15.8527	1.34593e-56	2.5124e-55
TGME49_235200	213.488	5.41636	0.341756	15.8486	1.43732e-56	2.67688e-55
TGME49_284310	232.295	3.69268	0.233097	15.8418	1.60107e-56	2.97508e-55
TGME49_315830	219.083	3.97904	0.251498	15.8214	2.21618e-56	4.10872e-55
TGME49_288950	1405.77	1.30415	0.0824634	15.815	2.45396e-56	4.53928e-55
TGME49_220650	257.08	3.28684	0.208251	15.7831	4.06712e-56	7.50627e-55
TGME49_223725	302.671	2.85771	0.18137	15.7563	6.21948e-56	1.14528e-54
TGME49_244190	3086.42	-0.892237	0.0567066	-15.7343	8.80457e-56	1.61767e-54
TGME49_210330	213.05	5.67194	0.361241	15.7013	1.48253e-55	2.71776e-54
TGME49_225140	223.5	6.15948	0.392769	15.6822	2.00173e-55	3.66134e-54
TGME49_283540	2246.47	-1.01288	0.0646213	-15.6741	2.27451e-55	4.15098e-54
TGME49_229330	208.322	4.34301	0.2773	15.6617	2.76214e-55	5.02968e-54
TGME49_209485	209.896	5.56032	0.355034	15.6614	2.77892e-55	5.04899e-54
TGME49_272540	202.297	4.91613	0.314422	15.6355	4.17477e-55	7.56828e-54
TGME49_205170	1851.47	-1.08194	0.069199	-15.6352	4.19181e-55	7.58235e-54
TGME49_269400	206.376	5.53788	0.35529	15.5869	8.93617e-55	1.61285e-53
TGME49_321470	204.918	5.35437	0.343613	15.5825	9.5688e-55	1.72323e-53
TGME49_243170	206.956	5.44781	0.349845	15.5721	1.12713e-54	2.02537e-53
TGME49_225290	207.755	4.06979	0.261914	15.5386	1.89995e-54	3.40658e-53
TGME49_254330	203.215	4.26876	0.27491	15.5279	2.24731e-54	4.02058e-53
TGME49_254820	1704.93	-1.1376	0.0732691	-15.5263	2.30118e-54	4.10796e-53
TGME49_294800	21891.6	-0.555938	0.0358366	-15.5131	2.82753e-54	5.03657e-53
TGME49_312970	205.805	5.72274	0.369618	15.4828	4.53106e-54	8.05347e-53
TGME49_244560	19421.6	-0.599439	0.0387522	-15.4685	5.66037e-54	1.00389e-52
TGME49_243470	312.776	2.73394	0.176979	15.4478	7.80104e-54	1.38055e-52
TGME49_286750	2251.7	1.003	0.0649369	15.4457	8.05899e-54	1.42312e-52
TGME49_276155	313.637	2.70467	0.175126	15.4441	8.2655e-54	1.45644e-52
TGME49_219610	426.504	2.23086	0.144477	15.4409	8.68637e-54	1.52731e-52
TGME49_278400	197.2	5.14986	0.333829	15.4267	1.08337e-53	1.90077e-52
TGME49_201820	1042.51	1.39153	0.0903366	15.4039	1.54125e-53	2.69835e-52
TGME49_269190	8044.3	-0.695434	0.0451861	-15.3904	1.89776e-53	3.3154e-52
TGME49_218290	204.961	5.92906	0.386249	15.3504	3.52129e-53	6.13861e-52
TGME49_290670	7894.98	0.658623	0.0429289	15.3422	3.99482e-53	6.9493e-52
TGME49_298590	210.014	6.20329	0.404536	15.3343	4.50838e-53	7.82601e-52
TGME49_222020	610.123	-1.85631	0.121129	-15.3251	5.19563e-53	8.99988e-52
TGME49_254350	199.091	5.67794	0.370684	15.3175	5.84383e-53	1.01013e-51
TGME49_296121	3092.75	-0.973808	0.0636406	-15.3017	7.44918e-53	1.2849e-51
TGME49_213350	13164.1	0.591958	0.038697	15.2973	7.97413e-53	1.37256e-51
TGME49_220420	294.394	2.83534	0.185355	15.2968	8.03081e-53	1.37941e-51
TGME49_225413	197.095	4.25951	0.279839	15.2213	2.55457e-52	4.3695e-51
TGME49_242310	193.244	5.44429	0.357675	15.2213	2.55287e-52	4.3695e-51
TGME49_218930	249.498	3.1315	0.206042	15.1983	3.62785e-52	6.19234e-51
TGME49_309030	195.397	4.33433	0.285283	15.1931	3.93042e-52	6.69482e-51
TGME49_262050	6157.9	-0.743932	0.0489915	-15.1849	4.4513e-52	7.56629e-51
TGME49_213660	7009	-0.678968	0.0447851	-15.1606	6.44906e-52	1.09393e-50
TGME49_301000	263.971	3.05077	0.201391	15.1485	7.75142e-52	1.31213e-50
TGME49_204130	15463.9	0.598151	0.039501	15.1427	8.47152e-52	1.43106e-50
TGME49_234200	536.827	1.90147	0.125572	15.1425	8.49253e-52	1.43165e-50
TGME49_250115	4297.8	-0.789575	0.0521831	-15.1308	1.01395e-51	1.70577e-50
TGME49_207650	186.506	4.73838	0.31322	15.1279	1.05969e-51	1.77906e-50
TGME49_204500	216.409	3.55815	0.235483	15.11	1.39098e-51	2.33046e-50
TGME49_290920	1902.66	-1.06334	0.0704558	-15.0923	1.82088e-51	3.04448e-50
TGME49_266920	8114.18	-0.634663	0.0420635	-15.0882	1.93574e-51	3.22993e-50
TGME49_203930	2909.34	-0.876762	0.0581206	-15.0852	2.02608e-51	3.37377e-50
TGME49_219670	198.483	6.12911	0.406413	15.081	2.16018e-51	3.58977e-50
TGME49_205520	231.375	3.33513	0.221217	15.0763	2.31994e-51	3.84744e-50
TGME49_242350	201.016	6.28012	0.416667	15.0723	2.46461e-51	4.07907e-50
TGME49_291340	194.201	4.07952	0.270813	15.064	2.79351e-51	4.61409e-50
TGME49_269120	194.558	5.97833	0.39703	15.0576	3.07597e-51	5.07039e-50
TGME49_321440	2611.33	-0.906547	0.0602452	-15.0476	3.57876e-51	5.88732e-50
TGME49_320260	837.164	1.50587	0.1001	15.0437	3.79881e-51	6.23677e-50
TGME49_252080	186.762	4.36691	0.290403	15.0374	4.17705e-51	6.84401e-50
TGME49_223900	357.487	2.41292	0.160538	15.0302	4.65286e-51	7.60835e-50
TGME49_200250	3418.41	0.866087	0.0576535	15.0223	5.24831e-51	8.5649e-50
TGME49_286040	189.404	5.71197	0.380343	15.0179	5.60245e-51	9.12463e-50
TGME49_212970	451.636	2.07085	0.138021	15.0039	6.92328e-51	1.12534e-49
TGME49_207015	181.736	4.82878	0.321917	15.0001	7.33095e-51	1.18924e-49
TGME49_267370	1106.7	1.30785	0.0876241	14.9257	2.24324e-50	3.63182e-49
TGME49_214430	457.133	2.04176	0.136833	14.9215	2.3877e-50	3.85807e-49
TGME49_205330	4277.5	0.759782	0.0509275	14.9189	2.48329e-50	4.00461e-49
TGME49_320715	190.711	6.07872	0.407511	14.9167	2.56668e-50	4.13094e-49
TGME49_232170	179.292	5.01804	0.336453	14.9145	2.65075e-50	4.25787e-49
TGME49_239510	189.426	4.16097	0.279142	14.9063	2.99871e-50	4.80735e-49
TGME49_293850	186.337	4.26755	0.286417	14.8998	3.30647e-50	5.29036e-49
TGME49_286720	1725.32	1.08586	0.0728957	14.896	3.49797e-50	5.58582e-49
TGME49_239420	8303.23	-0.622518	0.0418145	-14.8876	3.96565e-50	6.3203e-49
TGME49_227380	4347.51	-0.743982	0.0499755	-14.8869	4.00722e-50	6.37413e-49
TGME49_208020	295.23	2.72988	0.183399	14.8849	4.12931e-50	6.55559e-49
TGME49_294200	12887.5	-0.569742	0.0383031	-14.8746	4.82066e-50	7.63831e-49
TGME49_243330	195.513	3.87	0.260398	14.8619	5.82756e-50	9.21588e-49
TGME49_268820	182.61	5.02793	0.338856	14.838	8.32246e-50	1.3136e-48
TGME49_257925	181.016	5.44372	0.367268	14.8222	1.05279e-49	1.6585e-48
TGME49_278680	177.654	5.07719	0.34261	14.8191	1.10203e-49	1.73273e-48
TGME49_250500	289.854	2.76961	0.186925	14.8167	1.14327e-49	1.79413e-48
TGME49_306510	229.144	3.25935	0.220039	14.8126	1.21457e-49	1.90237e-48
TGME49_277572	190.141	6.19878	0.41914	14.7893	1.71742e-49	2.68483e-48
TGME49_226540	856.033	1.45631	0.0984838	14.7873	1.76886e-49	2.75997e-48
TGME49_318275	432.835	2.08847	0.141409	14.769	2.3218e-49	3.61582e-48
TGME49_305100	176.056	5.23	0.354147	14.7679	2.36012e-49	3.6685e-48
TGME49_273510	174.575	4.90682	0.332474	14.7585	2.71333e-49	4.20953e-48
TGME49_309540	185.568	6.18039	0.419051	14.7485	3.14415e-49	4.86867e-48
TGME49_254180	179.056	5.74926	0.390579	14.7198	4.80765e-49	7.4305e-48
TGME49_245530	949.514	1.37799	0.0938383	14.6847	8.07909e-49	1.24631e-47
TGME49_276980	184.904	4.04262	0.275361	14.6812	8.51203e-49	1.31063e-47
TGME49_236010	3418.96	0.803553	0.0547384	14.6799	8.67631e-49	1.33341e-47
TGME49_274030	176.787	5.73132	0.39103	14.657	1.21567e-48	1.86478e-47
TGME49_278240	305.933	2.62574	0.179313	14.6433	1.48593e-48	2.27508e-47
TGME49_256865	287.708	2.69959	0.184523	14.6301	1.80479e-48	2.75812e-47
TGME49_233380	15120.1	-0.578115	0.03955	-14.6173	2.17842e-48	3.3229e-47
TGME49_237090	4095.79	-0.745831	0.051111	-14.5924	3.13974e-48	4.78035e-47
TGME49_242760	171.105	4.73761	0.32494	14.58	3.76775e-48	5.72585e-47
TGME49_212740	170.589	5.36879	0.368308	14.5769	3.93866e-48	5.97448e-47
TGME49_257945	277.466	2.69088	0.184655	14.5725	4.20285e-48	6.36342e-47
TGME49_258512	170.557	5.46828	0.375611	14.5584	5.16738e-48	7.80934e-47
TGME49_233450	6176.84	0.726651	0.0499867	14.5369	7.07283e-48	1.06693e-46
TGME49_231630	15991	-0.536747	0.0369305	-14.534	7.37904e-48	1.11107e-46
TGME49_214190	240.493	3.02051	0.20788	14.5301	7.8124e-48	1.17416e-46
TGME49_214510	168.777	4.8549	0.334314	14.522	8.79507e-48	1.31942e-46
TGME49_237860	671.616	1.74017	0.119831	14.5218	8.81211e-48	1.31956e-46
TGME49_290000	887.05	1.44194	0.0994039	14.5058	1.11266e-47	1.66309e-46
TGME49_269050	361.807	2.28904	0.15813	14.4757	1.72468e-47	2.57317e-46
TGME49_308840	12450.6	-0.562511	0.0388839	-14.4664	1.97556e-47	2.94212e-46
TGME49_265120	169.146	5.16458	0.357145	14.4607	2.14551e-47	3.1894e-46
TGME49_288960	167.98	5.66476	0.392527	14.4315	3.27757e-47	4.86341e-46
TGME49_248820	169.235	5.55202	0.384869	14.4257	3.56535e-47	5.28085e-46
TGME49_248140	1055.54	1.31614	0.0913092	14.4141	4.21741e-47	6.23535e-46
TGME49_293250	164.015	5.04697	0.350588	14.3957	5.50617e-47	8.12607e-46
TGME49_285480	544.769	-1.80425	0.125562	-14.3694	8.04832e-47	1.18564e-45
TGME49_307790	261.275	2.79927	0.194927	14.3606	9.14289e-47	1.34447e-45
TGME49_247540	265.844	2.74762	0.191617	14.3392	1.24556e-46	1.82831e-45
TGME49_230130	174.038	4.20728	0.293562	14.3318	1.38465e-46	2.02883e-45
TGME49_288920	2502.81	-0.909575	0.0635245	-14.3185	1.67735e-46	2.45331e-45
TGME49_214090	2882.05	-0.860504	0.0600991	-14.3181	1.6872e-46	2.46331e-45
TGME49_209930	621.597	1.65411	0.115558	14.3141	1.78703e-46	2.60442e-45
TGME49_289930	162.428	5.40088	0.377432	14.3096	1.90729e-46	2.77474e-45
TGME49_270880	4253.07	-0.746884	0.0522122	-14.3048	2.04253e-46	2.96621e-45
TGME49_218890	184.802	3.7174	0.260004	14.2975	2.26849e-46	3.28851e-45
TGME49_233000	2797.74	-0.870182	0.0608716	-14.2954	2.33837e-46	3.3838e-45
TGME49_208030	12784.3	-0.599009	0.0419465	-14.2803	2.90341e-46	4.19404e-45
TGME49_215670	160.456	5.19039	0.363634	14.2737	3.1941e-46	4.60581e-45
TGME49_238220	171.066	4.13857	0.290038	14.2691	3.41e-46	4.90847e-45
TGME49_283882	159.789	4.8547	0.340574	14.2545	4.20381e-46	6.04048e-45
TGME49_214100	1633.18	-1.14708	0.0805662	-14.2378	5.34021e-46	7.65992e-45
TGME49_214970	3748.6	-0.74741	0.0525451	-14.2241	6.48908e-46	9.29155e-45
TGME49_217050	1336.81	-1.17444	0.0826073	-14.2171	7.17704e-46	1.02586e-44
TGME49_202770	6718.8	-0.699675	0.0492902	-14.195	9.83527e-46	1.40337e-44
TGME49_239365	162.845	4.42297	0.311847	14.1832	1.16474e-45	1.65904e-44
TGME49_288450	402.821	2.06093	0.145327	14.1814	1.19462e-45	1.69864e-44
TGME49_304760	2882.76	-0.837144	0.0590746	-14.171	1.38581e-45	1.96708e-44
TGME49_286490	1657.27	1.05722	0.0746057	14.1708	1.38908e-45	1.9683e-44
TGME49_253580	244.538	2.83846	0.200625	14.148	1.92029e-45	2.71631e-44
TGME49_210482	166.465	4.28786	0.303707	14.1184	2.92443e-45	4.12955e-44
TGME49_236120	169.125	3.95358	0.280197	14.11	3.29653e-45	4.64697e-44
TGME49_264485	504.609	1.84799	0.131046	14.1018	3.70188e-45	5.20939e-44
TGME49_238250	11865.5	0.54847	0.0389023	14.0987	3.87013e-45	5.43679e-44
TGME49_214220	11403.1	0.572212	0.0405954	14.0955	4.04851e-45	5.67763e-44
TGME49_318525	860.016	1.55701	0.110522	14.0878	4.51141e-45	6.31597e-44
TGME49_310640	7605.98	0.746662	0.0530037	14.087	4.56599e-45	6.38146e-44
TGME49_235000	196.057	3.3301	0.236745	14.0662	6.13129e-45	8.55451e-44
TGME49_273110	155.084	4.81038	0.342063	14.0628	6.42676e-45	8.95148e-44
TGME49_201630	1135.38	1.40495	0.099936	14.0585	6.83421e-45	9.50281e-44
TGME49_291130	158.685	4.38651	0.312271	14.0471	8.02018e-45	1.11329e-43
TGME49_321490	154.65	4.73305	0.337084	14.0412	8.72818e-45	1.20952e-43
TGME49_217740	865.861	-1.40477	0.100088	-14.0353	9.48315e-45	1.31192e-43
TGME49_293425	163.95	4.03504	0.288367	13.9927	1.72713e-44	2.38531e-43
TGME49_262800	152.652	5.3131	0.379821	13.9884	1.8342e-44	2.52891e-43
TGME49_280430	154.955	4.53098	0.324427	13.9661	2.5099e-44	3.45471e-43
TGME49_248330	254.455	2.68963	0.192717	13.9564	2.87563e-44	3.95145e-43
TGME49_270320	4098.84	-0.72624	0.0521055	-13.9379	3.72864e-44	5.11499e-43
TGME49_313540	1976.39	-0.945086	0.0678353	-13.9321	4.0454e-44	5.54023e-43
TGME49_267130	328.377	2.32099	0.16665	13.9273	4.3218e-44	5.90887e-43
TGME49_248700	10976	-0.548552	0.0393888	-13.9266	4.3682e-44	5.96234e-43
TGME49_278390	161.035	4.09838	0.294545	13.9143	5.18765e-44	7.06903e-43
TGME49_283450	211.913	3.05725	0.219725	13.914	5.20758e-44	7.08439e-43
TGME49_266035	207.546	3.16493	0.227513	13.911	5.4322e-44	7.37769e-43
TGME49_296340	537.984	1.73557	0.124806	13.9061	5.81635e-44	7.88631e-43
TGME49_261070	932.26	-1.30385	0.0937713	-13.9045	5.94549e-44	8.04807e-43
TGME49_235190	149.321	5.18495	0.372952	13.9025	6.12079e-44	8.27167e-43
TGME49_315090	150.944	5.51443	0.396832	13.8961	6.68602e-44	9.02061e-43
TGME49_250920	190.564	3.3602	0.242019	13.884	7.9156e-44	1.06619e-42
TGME49_211385	166.268	3.96407	0.285581	13.8807	8.29296e-44	1.11518e-42
TGME49_237810	148.873	4.99546	0.360046	13.8745	9.04283e-44	1.21403e-42
TGME49_240090	7472.33	-0.609223	0.0439576	-13.8593	1.11702e-43	1.49717e-42
TGME49_226450	157.19	4.26044	0.307509	13.8547	1.19146e-43	1.59433e-42
TGME49_224140	217.165	2.98078	0.21527	13.8467	1.33158e-43	1.77892e-42
TGME49_234570	150	4.68902	0.338671	13.8453	1.35754e-43	1.81064e-42
TGME49_215540	150.014	4.9977	0.361097	13.8403	1.45552e-43	1.93817e-42
TGME49_244690	3428.25	-0.766139	0.055389	-13.832	1.63437e-43	2.17278e-42
TGME49_265140	217.819	2.96731	0.214584	13.8282	1.72191e-43	2.28544e-42
TGME49_202840	6690.75	-0.61716	0.0447451	-13.7928	2.81655e-43	3.73228e-42
TGME49_242600	145.854	4.96529	0.361037	13.7528	4.89698e-43	6.47859e-42
TGME49_223985	1114.4	-1.23833	0.0900713	-13.7484	5.20985e-43	6.87029e-42
TGME49_277950	322.428	2.34724	0.170728	13.7485	5.2028e-43	6.87029e-42
TGME49_235187	721.891	5.4376	0.39555	13.747	5.31219e-43	6.99395e-42
TGME49_254960	300.884	2.37438	0.172758	13.7439	5.53813e-43	7.27971e-42
TGME49_224290	2020.56	-1.02225	0.0743903	-13.7418	5.70699e-43	7.48962e-42
TGME49_278910	214.216	3.12586	0.227796	13.7222	7.47533e-43	9.7946e-42
TGME49_294890	752.454	-1.52388	0.111069	-13.7201	7.69063e-43	1.00606e-41
TGME49_215195	146.942	4.65837	0.339675	13.7142	8.35151e-43	1.09077e-41
TGME49_224460	19869.7	-0.484015	0.0353212	-13.7032	9.71085e-43	1.26628e-41
TGME49_280580	537.757	1.74337	0.12737	13.6875	1.20586e-42	1.56993e-41
TGME49_269680	142.573	5.0269	0.367804	13.6673	1.59135e-42	2.06851e-41
TGME49_258370	143.263	5.56727	0.407772	13.6529	1.94055e-42	2.5184e-41
TGME49_258622	142.237	5.0204	0.368372	13.6286	2.70649e-42	3.50685e-41
TGME49_202820	1417.52	-1.04915	0.0770091	-13.6237	2.89495e-42	3.74512e-41
TGME49_255690	359.882	-2.12287	0.15596	-13.6117	3.41237e-42	4.40751e-41
TGME49_246070	178.443	3.39264	0.249399	13.6032	3.83046e-42	4.93973e-41
TGME49_251857	178.263	3.41763	0.251354	13.5969	4.17787e-42	5.37925e-41
TGME49_273460	4587.42	-0.672892	0.0495038	-13.5927	4.42158e-42	5.68409e-41
TGME49_232420	155.559	3.91274	0.288124	13.58	5.26065e-42	6.75213e-41
TGME49_233210	169.915	3.52781	0.259999	13.5686	6.152e-42	7.88381e-41
TGME49_289830	2904.4	-0.779754	0.0575021	-13.5604	6.87201e-42	8.79273e-41
TGME49_266070	13213	0.521816	0.0384902	13.5571	7.19257e-42	9.18851e-41
TGME49_210210	138.291	5.52652	0.408389	13.5325	1.00586e-41	1.28298e-40
TGME49_218520	11875.9	-0.596548	0.0440949	-13.5287	1.05833e-41	1.34781e-40
TGME49_272020	159.376	3.81806	0.282237	13.5278	1.07127e-41	1.36216e-40
TGME49_264770	2012.91	-0.9	0.0666055	-13.5124	1.3217e-41	1.67799e-40
TGME49_273740	143.306	4.35828	0.323192	13.4851	1.91311e-41	2.42506e-40
TGME49_236400	208.172	3.11935	0.231537	13.4724	2.27448e-41	2.87866e-40
TGME49_230020	136.237	5.50635	0.409025	13.4621	2.61273e-41	3.30164e-40
TGME49_240600	2820.75	-0.877508	0.0652041	-13.4579	2.76766e-41	3.49204e-40
TGME49_311100	2022.95	-0.927664	0.068956	-13.453	2.95678e-41	3.7249e-40
TGME49_273120	426.746	1.88352	0.140324	13.4227	4.45298e-41	5.60116e-40
TGME49_209950	4552.22	-0.687856	0.0512489	-13.4219	4.50218e-41	5.65435e-40
TGME49_269350	135.713	5.15248	0.384155	13.4125	5.10822e-41	6.40565e-40
TGME49_203230	243.755	2.60626	0.19437	13.4088	5.37051e-41	6.72424e-40
TGME49_293310	923.754	-1.25804	0.0939761	-13.3868	7.22439e-41	9.0316e-40
TGME49_251660	215.372	2.85906	0.213641	13.3825	7.64871e-41	9.54746e-40
TGME49_221265	135.214	5.24819	0.392765	13.3621	1.00636e-40	1.25427e-39
TGME49_305520	20624.4	0.503354	0.0377675	13.3277	1.59715e-40	1.98756e-39
TGME49_306890	616.613	1.5251	0.114475	13.3225	1.71235e-40	2.12768e-39
TGME49_319390	132.539	5.46419	0.410442	13.3129	1.94648e-40	2.41494e-39
TGME49_203720	1968.79	2.10841	0.158489	13.3032	2.21854e-40	2.7483e-39
TGME49_329800	1492.41	1.12985	0.0849651	13.2978	2.38516e-40	2.95023e-39
TGME49_246490	2697.91	-0.813	0.0612705	-13.269	3.50067e-40	4.32349e-39
TGME49_238915	129.667	5.57564	0.420514	13.2591	3.99608e-40	4.9279e-39
TGME49_219860	3704.75	-0.706253	0.0532795	-13.2556	4.1856e-40	5.15384e-39
TGME49_201840	2254.66	0.853541	0.0644405	13.2454	4.79683e-40	5.89757e-39
TGME49_316320	129.22	5.57109	0.420638	13.2444	4.86165e-40	5.9683e-39
TGME49_244460	2589.26	-0.810718	0.0612602	-13.234	5.58328e-40	6.84391e-39
TGME49_288380	36840.2	0.574495	0.0434218	13.2306	5.84347e-40	7.15213e-39
TGME49_293258	171.015	3.32767	0.25164	13.2239	6.38604e-40	7.80452e-39
TGME49_255460	146.823	4.04561	0.306822	13.1855	1.06304e-39	1.29723e-38
TGME49_315410	184.318	3.11138	0.23647	13.1576	1.53905e-39	1.8753e-38
TGME49_207970	322.222	2.19109	0.166538	13.1567	1.55805e-39	1.89563e-38
TGME49_215320	141.857	4.00799	0.304907	13.1449	1.81927e-39	2.21016e-38
TGME49_293800	127.107	5.40914	0.411839	13.1341	2.09938e-39	2.54667e-38
TGME49_213067	2493.92	0.812528	0.0619736	13.1109	2.85332e-39	3.4561e-38
TGME49_214260	2062.99	0.950035	0.0724654	13.1102	2.87875e-39	3.48176e-38
TGME49_239880	129.702	4.63459	0.353879	13.0965	3.44573e-39	4.16135e-38
TGME49_312440	134.201	4.26221	0.326018	13.0735	4.66459e-39	5.62502e-38
TGME49_223550	385.027	1.97713	0.151349	13.0634	5.32859e-39	6.41628e-38
TGME49_266900	1322.57	1.07487	0.0824714	13.0332	7.9212e-39	9.52408e-38
TGME49_285490	772.515	-1.41018	0.10821	-13.0319	8.0538e-39	9.66929e-38
TGME49_275610	2010.16	-0.86667	0.0665292	-13.0269	8.60257e-39	1.0313e-37
TGME49_291140	4380.79	-0.693945	0.0533776	-13.0007	1.21246e-38	1.4514e-37
TGME49_297940	1343.46	-1.09816	0.0844881	-12.9978	1.2584e-38	1.50419e-37
TGME49_230602	130.264	4.55262	0.350343	12.9948	1.31012e-38	1.56373e-37
TGME49_247440	6553.24	-0.673649	0.0519111	-12.977	1.65296e-38	1.97006e-37
TGME49_270580	131.977	4.29874	0.331285	12.9759	1.67522e-38	1.99368e-37
TGME49_213050	3812.18	0.689395	0.0531367	12.974	1.71868e-38	2.04243e-37
TGME49_261780	5077.3	-0.624041	0.0481083	-12.9716	1.77332e-38	2.10431e-37
TGME49_250720	165.341	3.30312	0.254796	12.9638	1.96308e-38	2.32611e-37
TGME49_287235	361.406	2.03155	0.156713	12.9635	1.97093e-38	2.33203e-37
TGME49_271010	179.325	3.09239	0.238644	12.9582	2.11222e-38	2.4956e-37
TGME49_248760	123.859	4.92572	0.380134	12.9579	2.12078e-38	2.50209e-37
TGME49_249720	6716.99	-0.584086	0.0451143	-12.9468	2.45002e-38	2.88637e-37
TGME49_252510	1251.72	1.07359	0.0829369	12.9446	2.51943e-38	2.96386e-37
TGME49_243370	129.806	4.34144	0.335546	12.9384	2.73149e-38	3.20872e-37
TGME49_268225	137.894	3.96433	0.306404	12.9383	2.73781e-38	3.21152e-37
TGME49_320250	126.86	4.75947	0.367925	12.936	2.81975e-38	3.30291e-37
TGME49_207005	127.455	4.60057	0.356542	12.9033	4.31344e-38	5.04531e-37
TGME49_239310	583.82	1.51357	0.117307	12.9027	4.34721e-38	5.07755e-37
TGME49_256030	2602.06	-0.78829	0.0611021	-12.9012	4.43251e-38	5.16979e-37
TGME49_231960	2027.13	-0.914732	0.0709721	-12.8886	5.2175e-38	6.07668e-37
TGME49_266640	3704.82	-0.698129	0.0541919	-12.8825	5.64475e-38	6.56493e-37
TGME49_313180	5371.28	-0.611817	0.047494	-12.882	5.68539e-38	6.60281e-37
TGME49_274080	184.787	3.02249	0.234635	12.8817	5.7063e-38	6.61769e-37
TGME49_293020	135.254	3.98865	0.309664	12.8806	5.78941e-38	6.70457e-37
TGME49_316380	119.79	5.20933	0.404605	12.8751	6.21519e-38	7.18747e-37
TGME49_282030	120.358	5.09772	0.39612	12.8691	6.71594e-38	7.75559e-37
TGME49_227280	54744.7	-0.52145	0.0405548	-12.8579	7.76578e-38	8.95529e-37
TGME49_320170	179.123	3.06466	0.238693	12.8394	9.86791e-38	1.13634e-36
TGME49_319970	120.306	4.88487	0.381129	12.8168	1.31969e-37	1.51755e-36
TGME49_214790	4952.29	-0.623029	0.0487997	-12.7671	2.50419e-37	2.8756e-36
TGME49_226250	4408.88	-0.642202	0.0503453	-12.756	2.88823e-37	3.31194e-36
TGME49_233530	2069.23	0.862405	0.0677281	12.7333	3.8599e-37	4.41997e-36
TGME49_231470	114.955	5.41291	0.425193	12.7305	4.00401e-37	4.57858e-36
TGME49_254790	142.984	3.65488	0.287105	12.7301	4.0226e-37	4.5934e-36
TGME49_247010	115.879	5.16527	0.405786	12.7291	4.07747e-37	4.64957e-36
TGME49_264630	125.796	4.23084	0.332742	12.7151	4.8778e-37	5.55444e-36
TGME49_295015	153.114	3.42918	0.269992	12.7011	5.83338e-37	6.63334e-36
TGME49_289380	6389.24	-0.621868	0.0489639	-12.7005	5.87163e-37	6.66756e-36
TGME49_316670	195.419	2.84657	0.224346	12.6883	6.86758e-37	7.78771e-36
TGME49_203890	123.172	4.335	0.341794	12.6831	7.33871e-37	8.31043e-36
TGME49_320600	10856.2	0.650479	0.0513137	12.6765	7.97908e-37	9.02309e-36
TGME49_201890	114.52	5.14892	0.406216	12.6753	8.10197e-37	9.1494e-36
TGME49_201640	114.835	5.14878	0.40657	12.6639	9.36997e-37	1.05667e-35
TGME49_238850	134.834	3.87585	0.306356	12.6515	1.09804e-36	1.23658e-35
TGME49_312420	4264.81	-0.646057	0.0511976	-12.6189	1.66146e-36	1.86851e-35
TGME49_211420	3732.31	-0.697722	0.0553264	-12.611	1.83599e-36	2.06196e-35
TGME49_239330	16053.9	0.50248	0.0398644	12.6047	1.98857e-36	2.23025e-35
TGME49_210450	347.704	1.94504	0.154444	12.5938	2.28267e-36	2.55659e-35
TGME49_212420	175.06	2.96278	0.235701	12.5701	3.08469e-36	3.45013e-35
TGME49_269315	120.01	4.36896	0.347572	12.5699	3.08946e-36	3.45075e-35
TGME49_312435	129.805	4.02417	0.320248	12.5658	3.25502e-36	3.63071e-35
TGME49_296231	317.891	2.1327	0.169732	12.565	3.28707e-36	3.66146e-35
TGME49_273960	1588.81	-0.918528	0.0731169	-12.5625	3.39638e-36	3.77806e-35
TGME49_233610	386.112	4.47492	0.356313	12.5589	3.55072e-36	3.94439e-35
TGME49_259260	5508.32	-0.588349	0.0468724	-12.5521	3.86898e-36	4.29211e-35
TGME49_203340	110.321	5.35695	0.426853	12.5499	3.98104e-36	4.41043e-35
TGME49_240390	118.234	4.49876	0.358516	12.5483	4.06189e-36	4.49392e-35
TGME49_243635	342.117	1.95241	0.155626	12.5456	4.2029e-36	4.64363e-35
TGME49_321640	638.764	-1.43462	0.11438	-12.5425	4.3682e-36	4.81976e-35
TGME49_210320	143.603	3.61137	0.288292	12.5268	5.3268e-36	5.86953e-35
TGME49_254940	4144.29	-0.675974	0.0539729	-12.5243	5.49577e-36	6.04756e-35
TGME49_244360	113.014	4.79699	0.383702	12.5019	7.29222e-36	8.0136e-35
TGME49_237045	488.85	4.97377	0.397912	12.4997	7.49784e-36	8.2285e-35
TGME49_278840	121.869	4.18094	0.334669	12.4928	8.17723e-36	8.96207e-35
TGME49_259960	113.625	4.70751	0.376983	12.4873	8.75599e-36	9.58353e-35
TGME49_289850	115.852	4.55215	0.364642	12.4839	9.14093e-36	9.99148e-35
TGME49_254850	142.047	3.52667	0.282755	12.4725	1.05453e-35	1.15112e-34
TGME49_230830	1010.14	4.19334	0.336303	12.4689	1.10278e-35	1.20217e-34
TGME49_288630	5782.37	0.656329	0.0526568	12.4643	1.16939e-35	1.2731e-34
TGME49_254020	119.274	4.49643	0.360896	12.4591	1.24799e-35	1.35686e-34
TGME49_217750	468.724	-1.65126	0.132564	-12.4563	1.29156e-35	1.40236e-34
TGME49_304955	4666.93	-0.626504	0.0503634	-12.4397	1.59194e-35	1.72622e-34
TGME49_297180	2691.45	-0.769539	0.0619345	-12.425	1.91108e-35	2.06954e-34
TGME49_228280	792.057	-1.26563	0.101937	-12.4158	2.14407e-35	2.31877e-34
TGME49_286782	104.93	5.4449	0.438832	12.4077	2.37289e-35	2.56285e-34
TGME49_294990	1164.64	-1.03521	0.083435	-12.4074	2.38348e-35	2.57089e-34
TGME49_266366	3618.92	-0.775388	0.0626376	-12.379	3.39682e-35	3.65908e-34
TGME49_250800	4452.26	-0.651508	0.0526534	-12.3735	3.63514e-35	3.91065e-34
TGME49_224840	1362.05	0.974242	0.0787742	12.3675	3.91683e-35	4.20814e-34
TGME49_278975	1789.74	0.893192	0.0722489	12.3627	4.15927e-35	4.46275e-34
TGME49_222245	771.523	-1.28148	0.103684	-12.3594	4.33212e-35	4.64213e-34
TGME49_291075	279.512	2.19743	0.178043	12.3421	5.37053e-35	5.74731e-34
TGME49_237585	128.182	3.75693	0.304813	12.3253	6.61589e-35	7.07079e-34
TGME49_231610	103.952	5.28269	0.428742	12.3214	6.95025e-35	7.41844e-34
TGME49_237880	19430.1	0.496398	0.0403213	12.3111	7.89533e-35	8.41619e-34
TGME49_262400	6697.94	-0.560303	0.0455289	-12.3066	8.35113e-35	8.89047e-34
TGME49_250690	5491.47	-0.572681	0.0465377	-12.3057	8.43526e-35	8.96836e-34
TGME49_293780	478.387	1.58945	0.129246	12.2979	9.29812e-35	9.87292e-34
TGME49_218460	102.704	5.41104	0.440029	12.297	9.39829e-35	9.96633e-34
TGME49_306620	821.864	1.23592	0.100638	12.2809	1.14692e-34	1.21466e-33
TGME49_225010	1390.61	-0.991865	0.0807759	-12.2792	1.17135e-34	1.23893e-33
TGME49_225950	114.48	4.29811	0.350159	12.2747	1.2382e-34	1.30794e-33
TGME49_239475	336.863	1.91655	0.156156	12.2733	1.26017e-34	1.32943e-33
TGME49_265430	145.673	3.28894	0.268235	12.2614	1.45942e-34	1.53766e-33
TGME49_257300	1398.58	-0.959957	0.0783047	-12.2593	1.4986e-34	1.57691e-33
TGME49_257010	105.658	4.8092	0.393461	12.2228	2.34836e-34	2.46789e-33
TGME49_256700	176.686	2.8435	0.23277	12.2159	2.55583e-34	2.68248e-33
TGME49_258120	105.951	4.81043	0.393796	12.2155	2.56806e-34	2.69185e-33
TGME49_207965	108.736	4.63935	0.379878	12.2127	2.65783e-34	2.78238e-33
TGME49_263040	13626.6	0.469999	0.0384949	12.2094	2.76953e-34	2.89561e-33
TGME49_297390	102.909	5.12429	0.420074	12.1985	3.1643e-34	3.30413e-33
TGME49_310360	2071.77	-0.812681	0.0666929	-12.1854	3.71744e-34	3.87676e-33
TGME49_297820	104.3	4.89597	0.402213	12.1726	4.35062e-34	4.5313e-33
TGME49_291910	120.136	3.97263	0.326375	12.172	4.38324e-34	4.55946e-33
TGME49_204050	13245.9	-0.579267	0.047593	-12.1713	4.42146e-34	4.59338e-33
TGME49_248730	104.112	4.78822	0.394053	12.1512	5.65184e-34	5.86415e-33
TGME49_224810	338.794	1.95838	0.161275	12.1431	6.24319e-34	6.46949e-33
TGME49_305030	510.469	-1.49395	0.123062	-12.1399	6.49321e-34	6.72006e-33
TGME49_289610	670.909	1.32309	0.109014	12.1368	6.73904e-34	6.96566e-33
TGME49_312930	121.139	3.97726	0.327725	12.136	6.80916e-34	7.02925e-33
TGME49_222188	114.818	4.42827	0.36507	12.1299	7.33136e-34	7.55879e-33
TGME49_300120	2204.89	0.802148	0.0661866	12.1195	8.32775e-34	8.57528e-33
TGME49_319740	504.839	-1.53799	0.126973	-12.1127	9.0458e-34	9.30295e-33
TGME49_232580	134.269	3.4431	0.284341	12.1091	9.45753e-34	9.71417e-33
TGME49_314485	117.958	3.94599	0.326303	12.093	1.15011e-33	1.17984e-32
TGME49_309752	3504.58	0.651932	0.0539279	12.0889	1.20824e-33	1.23791e-32
TGME49_222240	1423.11	-0.944941	0.0782034	-12.0831	1.29708e-33	1.32728e-32
TGME49_318750	627.52	1.39642	0.115623	12.0774	1.39107e-33	1.42167e-32
TGME49_224010	98.5469	5.07316	0.421095	12.0475	1.99815e-33	2.03956e-32
TGME49_307030	419.262	1.6789	0.139598	12.0267	2.57378e-33	2.62384e-32
TGME49_255650	1410.43	-0.979919	0.0815301	-12.0191	2.8204e-33	2.87168e-32
TGME49_285870	9096.43	-0.513033	0.0426972	-12.0156	2.94253e-33	2.99231e-32
TGME49_269950	6400.09	-0.546236	0.0454624	-12.0151	2.95996e-33	3.00629e-32
TGME49_227930	1398.27	-0.921184	0.076674	-12.0143	2.98938e-33	3.03241e-32
TGME49_242240	925.689	1.17718	0.0980939	12.0005	3.53006e-33	3.57642e-32
TGME49_315962	113.21	4.07049	0.339228	11.9993	3.58401e-33	3.62659e-32
TGME49_205140	111.133	4.11399	0.34288	11.9983	3.62474e-33	3.66327e-32
TGME49_212030	98.5288	4.94385	0.412282	11.9914	3.94051e-33	3.97748e-32
TGME49_222975	104.442	4.49137	0.374833	11.9823	4.39805e-33	4.43384e-32
TGME49_219660	142.844	3.2519	0.271497	11.9776	4.65347e-33	4.68556e-32
TGME49_275710	102.247	4.96166	0.414251	11.9774	4.66565e-33	4.69205e-32
TGME49_293620	102.9	4.56393	0.381424	11.9655	5.38603e-33	5.40985e-32
TGME49_203570	101.411	4.74109	0.396612	11.954	6.1901e-33	6.20984e-32
TGME49_278660	3681.17	-0.63791	0.0533827	-11.9498	6.51139e-33	6.52416e-32
TGME49_254060	282.091	2.09931	0.175801	11.9414	7.20369e-33	7.20898e-32
TGME49_320500	98.9009	4.82629	0.404206	11.9402	7.30713e-33	7.30356e-32
TGME49_233153	157.525	3.12478	0.261815	11.9351	7.76689e-33	7.75361e-32
TGME49_226710	5224.61	-0.574051	0.0481051	-11.9333	7.93939e-33	7.91615e-32
TGME49_263380	106.737	4.27182	0.358245	11.9243	8.84327e-33	8.80665e-32
TGME49_234380	725.188	1.2689	0.106571	11.9067	1.09276e-32	1.08691e-31
TGME49_312330	850.349	1.1824	0.0993206	11.9049	1.11643e-32	1.1091e-31
TGME49_297450	108.738	4.14738	0.348533	11.8995	1.19023e-32	1.18099e-31
TGME49_262630	422.244	1.65121	0.138924	11.8857	1.40444e-32	1.39184e-31
TGME49_202540	2558.37	-0.732983	0.061723	-11.8754	1.58928e-32	1.57312e-31
TGME49_297790	846.413	-1.14038	0.0960314	-11.875	1.59567e-32	1.57753e-31
TGME49_286580	3119.5	-0.746973	0.0629572	-11.8648	1.80399e-32	1.78133e-31
TGME49_246650	101.038	4.62954	0.39025	11.863	1.84233e-32	1.817e-31
TGME49_209755	118.228	3.68489	0.311029	11.8474	2.2191e-32	2.18595e-31
TGME49_267030	185.961	2.58719	0.218702	11.8297	2.74068e-32	2.69649e-31
TGME49_290290	2854.41	-0.681345	0.0576778	-11.8129	3.34654e-32	3.28862e-31
TGME49_270650	342.777	1.82864	0.154884	11.8065	3.61239e-32	3.54561e-31
TGME49_272280	94.5363	4.8869	0.413941	11.8058	3.64364e-32	3.57199e-31
TGME49_290870	2122.12	0.768816	0.0651305	11.8042	3.7119e-32	3.63455e-31
TGME49_232350	21384.3	-0.421318	0.035733	-11.7907	4.35679e-32	4.2609e-31
TGME49_294320	111.767	3.92336	0.33306	11.7797	4.96568e-32	4.85059e-31
TGME49_275790	102.703	4.29488	0.364692	11.7767	5.1451e-32	5.01985e-31
TGME49_254430	175.196	2.67229	0.22694	11.7753	5.23169e-32	5.09825e-31
TGME49_231640	19276.5	-0.458892	0.0389771	-11.7734	5.35379e-32	5.21103e-31
TGME49_253340	120.765	3.57329	0.303551	11.7716	5.46652e-32	5.31442e-31
TGME49_297840	1796.46	-0.831276	0.0706564	-11.765	5.90922e-32	5.73798e-31
TGME49_271892	105.651	4.10867	0.349547	11.7543	6.71391e-32	6.51162e-31
TGME49_281930	299.031	2.00249	0.170418	11.7505	7.02374e-32	6.80404e-31
TGME49_236290	94.4706	4.76454	0.405804	11.741	7.85673e-32	7.60196e-31
TGME49_233960	111.15	3.85954	0.328732	11.7407	7.88333e-32	7.61869e-31
TGME49_271320	112.79	3.82141	0.325632	11.7354	8.39345e-32	8.10211e-31
TGME49_242390	90.3939	5.09367	0.434392	11.726	9.37987e-32	9.04361e-31
TGME49_219832	427.654	1.59907	0.136373	11.7258	9.40551e-32	9.05765e-31
TGME49_202400	98.2661	4.49733	0.383623	11.7233	9.68201e-32	9.31296e-31
TGME49_272200	123.41	3.47195	0.296443	11.712	1.10592e-31	1.06251e-30
TGME49_202830	6053.28	-0.557062	0.0475737	-11.7094	1.1404e-31	1.09436e-30
TGME49_270670	320.103	1.87441	0.16016	11.7034	1.22498e-31	1.17414e-30
TGME49_288465	95.804	4.56652	0.390564	11.6921	1.39824e-31	1.33864e-30
TGME49_202430	1166.5	1.00504	0.0859831	11.6888	1.45462e-31	1.39099e-30
TGME49_210760	670.518	1.34251	0.11493	11.6811	1.59148e-31	1.52009e-30
TGME49_257480	1295.49	0.941662	0.0806378	11.6777	1.65752e-31	1.58132e-30
TGME49_266770	156.435	2.89575	0.248118	11.6709	1.79541e-31	1.71087e-30
TGME49_204420	807.648	1.15993	0.0994484	11.6636	1.95606e-31	1.86179e-30
TGME49_225028	118.17	3.54111	0.304062	11.646	2.4046e-31	2.28605e-30
TGME49_240340	93.7862	4.74477	0.407427	11.6457	2.41387e-31	2.2922e-30
TGME49_251910	88.1979	5.06513	0.435049	11.6427	2.50085e-31	2.37204e-30
TGME49_297245	825.362	-1.13879	0.0978266	-11.6409	2.55358e-31	2.41924e-30
TGME49_211910	108.071	3.87808	0.333225	11.638	2.64005e-31	2.49827e-30
TGME49_233320	105.712	4.03391	0.346663	11.6364	2.69114e-31	2.54367e-30
TGME49_238970	208.165	2.39433	0.205772	11.6358	2.70879e-31	2.5574e-30
TGME49_284550	92.5047	4.73262	0.406967	11.629	2.93468e-31	2.76747e-30
TGME49_206540	2027.05	-0.808365	0.0695623	-11.6207	3.23351e-31	3.04576e-30
TGME49_314362	155.146	2.90407	0.249985	11.6169	3.38002e-31	3.18009e-30
TGME49_263520	4649.46	-0.598522	0.0515246	-11.6162	3.40835e-31	3.20307e-30
TGME49_226830	4323.27	-0.597436	0.051452	-11.6115	3.60161e-31	3.3808e-30
TGME49_206610	769.796	-1.2483	0.107576	-11.6039	3.93847e-31	3.69277e-30
TGME49_320050	32332.2	0.388124	0.0334485	11.6036	3.95002e-31	3.69936e-30
TGME49_217800	96.8691	4.38266	0.378452	11.5805	5.174e-31	4.84012e-30
TGME49_233870	1250.44	-0.940797	0.0812484	-11.5793	5.24943e-31	4.90507e-30
TGME49_254320	140.838	3.10623	0.268288	11.578	5.32978e-31	4.97447e-30
TGME49_313230	3935.05	-0.602599	0.0521067	-11.5647	6.21948e-31	5.79823e-30
TGME49_227600	12257.4	0.46783	0.0404703	11.5598	6.58272e-31	6.12988e-30
TGME49_249200	4023.03	0.63496	0.0549762	11.5497	7.40496e-31	6.88771e-30
TGME49_233950	89.9143	4.81164	0.416702	11.547	7.64741e-31	7.10514e-30
TGME49_250360	363.931	1.70942	0.148179	11.5362	8.66796e-31	8.04418e-30
TGME49_297300	84.279	5.15843	0.447251	11.5337	8.92766e-31	8.2758e-30
TGME49_306450	189.827	2.47037	0.214285	11.5284	9.48664e-31	8.784e-30
TGME49_219070	1946.96	-0.844273	0.073388	-11.5042	1.25593e-30	1.16159e-29
TGME49_207160	114.612	3.54102	0.308084	11.4937	1.41947e-30	1.31137e-29
TGME49_238440	143.142	2.96373	0.25798	11.4882	1.51178e-30	1.39507e-29
TGME49_208842	2272.21	-0.726446	0.0633161	-11.4733	1.79654e-30	1.65598e-29
TGME49_262560	3195.82	-0.651257	0.0567808	-11.4697	1.87389e-30	1.72533e-29
TGME49_278882	113.246	3.56906	0.311203	11.4686	1.8978e-30	1.74538e-29
TGME49_203580	84.7679	5.00925	0.436861	11.4665	1.94407e-30	1.78592e-29
TGME49_315290	3297.07	-0.631195	0.0550587	-11.464	1.99973e-30	1.835e-29
TGME49_292275	83.0508	5.13575	0.448073	11.4619	2.05078e-30	1.87973e-29
TGME49_307620	83.3263	5.13201	0.448514	11.4422	2.57178e-30	2.35464e-29
TGME49_266660	85.3664	4.87764	0.427016	11.4226	3.22305e-30	2.94761e-29
TGME49_293030	143.221	2.93613	0.257448	11.4048	3.95807e-30	3.61577e-29
TGME49_203688	95.0682	4.26631	0.374147	11.4028	4.04969e-30	3.69534e-29
TGME49_311720	25109.6	-0.40825	0.0358308	-11.3938	4.48856e-30	4.09125e-29
TGME49_276860	86.0674	4.75893	0.417826	11.3898	4.70331e-30	4.28221e-29
TGME49_231400	89.534	4.57146	0.401374	11.3895	4.71484e-30	4.28793e-29
TGME49_305980	1018.04	-1.03161	0.09058	-11.389	4.74433e-30	4.30996e-29
TGME49_258520	83.1719	4.98416	0.43767	11.3879	4.80195e-30	4.35747e-29
TGME49_316780	80.849	5.10583	0.448738	11.3782	5.36965e-30	4.86721e-29
TGME49_290585	85.7652	4.75415	0.417909	11.376	5.50403e-30	4.98349e-29
TGME49_272290	571.727	-1.38847	0.122394	-11.3443	7.919e-30	7.16214e-29
TGME49_219810	5673.39	-0.548933	0.0484013	-11.3413	8.19428e-30	7.40292e-29
TGME49_240360	80.1019	5.09314	0.449125	11.3401	8.3008e-30	7.49087e-29
TGME49_243655	102.801	3.86148	0.340629	11.3363	8.67372e-30	7.81878e-29
TGME49_267750	1055.7	-1.01158	0.0892429	-11.3351	8.7914e-30	7.91614e-29
TGME49_273520	2667.55	-0.677276	0.0598031	-11.3251	9.85645e-30	8.86538e-29
TGME49_262120	1880.75	-0.7666	0.0677363	-11.3174	1.07602e-29	9.66766e-29
TGME49_252300	81.3192	4.95703	0.438323	11.3091	1.18319e-29	1.06189e-28
TGME49_276960	265.829	1.98984	0.175994	11.3063	1.22121e-29	1.09481e-28
TGME49_222980	81.1497	4.95518	0.438392	11.3031	1.26716e-29	1.13476e-28
TGME49_209985	214.799	-2.15454	0.190627	-11.3023	1.27774e-29	1.14298e-28
TGME49_206400	223.261	2.18929	0.193911	11.2902	1.46726e-29	1.31107e-28
TGME49_239120	130.523	3.08429	0.273206	11.2892	1.483e-29	1.32369e-28
TGME49_272360	81.0026	4.95096	0.438632	11.2873	1.51676e-29	1.35235e-28
TGME49_247850	90.2667	4.37513	0.387666	11.2858	1.54231e-29	1.37363e-28
TGME49_278450	4023.21	0.585515	0.0518883	11.2841	1.57182e-29	1.39839e-28
TGME49_313040	704.088	1.22942	0.108961	11.2832	1.58911e-29	1.41223e-28
TGME49_202550	1072.34	-0.974569	0.0864299	-11.2758	1.72728e-29	1.53336e-28
TGME49_268590	1158.39	-0.958992	0.0851655	-11.2603	2.05976e-29	1.82653e-28
TGME49_237170	1468.93	0.984536	0.0874672	11.2561	2.16235e-29	1.91542e-28
TGME49_264070	460.683	1.52124	0.135194	11.2523	2.25745e-29	1.9975e-28
TGME49_285410	124.967	3.2497	0.288814	11.2519	2.26691e-29	2.0037e-28
TGME49_205360	1682.63	-0.840635	0.074825	-11.2347	2.75475e-29	2.43227e-28
TGME49_295430	271.584	1.9368	0.172518	11.2267	3.01543e-29	2.65956e-28
TGME49_231390	81.2636	4.81241	0.429048	11.2165	3.38473e-29	2.98207e-28
TGME49_240470	106.707	3.62821	0.323535	11.2143	3.46934e-29	3.05332e-28
TGME49_227840	1596.31	-0.848321	0.0756849	-11.2086	3.70051e-29	3.25327e-28
TGME49_249300	3660.1	-0.61347	0.054739	-11.2072	3.75975e-29	3.3018e-28
TGME49_249270	6759.45	-0.513694	0.0458545	-11.2027	3.95524e-29	3.46975e-28
TGME49_295935	5584.68	0.538071	0.048123	11.1812	5.04236e-29	4.41868e-28
TGME49_262040	1066.58	-0.979542	0.0876484	-11.1758	5.35579e-29	4.68832e-28
TGME49_228400	1379.07	0.872513	0.0780905	11.1731	5.52221e-29	4.82883e-28
TGME49_228630	1338.25	-0.882219	0.0790098	-11.1659	5.98506e-29	5.22798e-28
TGME49_295440	344.271	1.84947	0.165953	11.1446	7.60984e-29	6.64013e-28
TGME49_311755	81.5153	4.68232	0.42046	11.1362	8.3605e-29	7.28736e-28
TGME49_309410	867.208	1.06816	0.0959323	11.1345	8.52504e-29	7.42287e-28
TGME49_203682	92.9759	4.06615	0.365345	11.1296	9.00214e-29	7.82995e-28
TGME49_235970	3837.62	-0.59415	0.0533858	-11.1294	9.02829e-29	7.84435e-28
TGME49_288420	1261.31	-0.937946	0.0843926	-11.1141	1.07146e-28	9.29961e-28
TGME49_312905	4120.84	-0.575543	0.0517867	-11.1137	1.07557e-28	9.32543e-28
TGME49_316340	9051.35	-0.477226	0.0429514	-11.1109	1.11089e-28	9.62145e-28
TGME49_228680	87.5484	4.3283	0.389908	11.1008	1.24281e-28	1.07526e-27
TGME49_215940	865.772	-1.0581	0.0953518	-11.0967	1.30092e-28	1.12435e-27
TGME49_266500	257.194	1.99457	0.179778	11.0946	1.33205e-28	1.15004e-27
TGME49_291830	84.7908	4.48722	0.40461	11.0902	1.39906e-28	1.20661e-27
TGME49_214770	1959.62	-0.744257	0.0673449	-11.0514	2.15754e-28	1.8588e-27
TGME49_273030	1101.38	0.962013	0.0871371	11.0402	2.44421e-28	2.10356e-27
TGME49_221880	504.574	1.39332	0.126251	11.0361	2.55893e-28	2.19998e-27
TGME49_235515	197.566	2.34872	0.213173	11.0179	3.13311e-28	2.69078e-27
TGME49_229405	137.344	2.89451	0.263021	11.0048	3.6219e-28	3.10731e-27
TGME49_252640	87.7626	4.15044	0.377675	10.9895	4.29475e-28	3.6807e-27
TGME49_203505	76.979	4.73876	0.431355	10.9857	4.47539e-28	3.8315e-27
TGME49_239755	72.8986	4.96981	0.452851	10.9745	5.06918e-28	4.33531e-27
TGME49_224680	87.9385	4.07279	0.371659	10.9584	6.05546e-28	5.1734e-27
TGME49_254000	1625.48	-0.791466	0.0723011	-10.9468	6.88386e-28	5.87499e-27
TGME49_222040	676.833	1.19252	0.108978	10.9428	7.19635e-28	6.13528e-27
TGME49_267045	76.5052	4.72646	0.43195	10.9421	7.24772e-28	6.17264e-27
TGME49_288970	77.8639	4.61973	0.422205	10.9419	7.26502e-28	6.18094e-27
TGME49_283550	1940.81	-0.753246	0.0688462	-10.941	7.3391e-28	6.23747e-27
TGME49_247740	529.259	1.35308	0.123782	10.9312	8.17786e-28	6.94311e-27
TGME49_213780	262.292	1.92795	0.176647	10.9142	9.8633e-28	8.36539e-27
TGME49_234440	492.755	1.37163	0.125691	10.9127	1.0025e-27	8.49375e-27
TGME49_311230	8568.1	-0.564358	0.0518017	-10.8946	1.22316e-27	1.03525e-26
TGME49_297647	126.406	2.99742	0.275471	10.881	1.41924e-27	1.19997e-26
TGME49_281580	1522.46	-0.811428	0.0745913	-10.8783	1.46227e-27	1.23508e-26
TGME49_247970	106.743	3.3828	0.310983	10.8778	1.47148e-27	1.24157e-26
TGME49_266080	11356.6	-0.442376	0.0407219	-10.8634	1.72303e-27	1.45232e-26
TGME49_268035	307.368	1.74313	0.160482	10.8618	1.75243e-27	1.47558e-26
TGME49_244335	124.283	3.03332	0.279386	10.8571	1.84512e-27	1.55202e-26
TGME49_275850	217.417	2.10857	0.194243	10.8553	1.8823e-27	1.58167e-26
TGME49_207760	1799.42	-0.790157	0.0728093	-10.8524	1.94214e-27	1.63028e-26
TGME49_212900	2306.1	0.720027	0.0663496	10.852	1.95093e-27	1.63598e-26
TGME49_234530	1994.19	0.741071	0.0683764	10.8381	2.27111e-27	1.90252e-26
TGME49_277800	74.2962	4.69035	0.432891	10.8349	2.35144e-27	1.9678e-26
TGME49_269180	3257.43	-0.604191	0.0557707	-10.8335	2.38875e-27	1.99698e-26
TGME49_246640	77.6171	4.48905	0.414704	10.8247	2.62949e-27	2.19599e-26
TGME49_316370	110.974	3.26446	0.302469	10.7927	3.72703e-27	3.10941e-26
TGME49_278030	2577.42	-0.651665	0.0604316	-10.7835	4.11861e-27	3.43259e-26
TGME49_257572	164.4	2.52502	0.234537	10.766	4.9841e-27	4.1497e-26
TGME49_280670	1698.66	-0.778052	0.0722851	-10.7637	5.11005e-27	4.25023e-26
TGME49_201170	5455.67	-0.603834	0.0561021	-10.7631	5.13963e-27	4.27049e-26
TGME49_286120	4633.29	0.535827	0.0498581	10.747	6.11883e-27	5.07894e-26
TGME49_205040	2178.52	-0.688607	0.0640845	-10.7453	6.23626e-27	5.17116e-26
TGME49_223570	855.807	-1.03633	0.0964763	-10.7418	6.47396e-27	5.36283e-26
TGME49_204468	74.9437	4.56143	0.42467	10.7411	6.52518e-27	5.39978e-26
TGME49_291960	7691.96	-0.523402	0.0487355	-10.7396	6.63009e-27	5.48106e-26
TGME49_320560	74.5702	4.55745	0.424569	10.7343	7.0241e-27	5.80091e-26
TGME49_219730	4850.46	0.521499	0.0485958	10.7314	7.25205e-27	5.98312e-26
TGME49_319380	156.004	2.52028	0.23488	10.7301	7.35389e-27	6.06103e-26
TGME49_257990	2049.26	0.705148	0.0657918	10.7179	8.39163e-27	6.90936e-26
TGME49_210990	79.1271	4.28814	0.400247	10.7138	8.77327e-27	7.21633e-26
TGME49_240060	5672.9	-0.494732	0.0462533	-10.6961	1.061e-26	8.71831e-26
TGME49_274020	87.5165	3.83213	0.358845	10.6791	1.27554e-26	1.04707e-25
TGME49_227570	1483.79	-0.806146	0.0754905	-10.6788	1.27948e-26	1.04858e-25
TGME49_270750	847.287	-1.02147	0.0956547	-10.6787	1.27994e-26	1.04858e-25
TGME49_218390	164.94	-2.36977	0.221947	-10.6772	1.30191e-26	1.06551e-25
TGME49_286600	2888.34	-0.632836	0.0592998	-10.6718	1.37908e-26	1.12753e-25
TGME49_266990	2400.55	-0.659408	0.0618328	-10.6644	1.4938e-26	1.22011e-25
TGME49_315345	69.426	4.74397	0.445063	10.6591	1.5813e-26	1.29029e-25
TGME49_237490	117.59	3.17793	0.298163	10.6583	1.59413e-26	1.29947e-25
TGME49_314055	71.6964	4.63555	0.434959	10.6574	1.60971e-26	1.31086e-25
TGME49_285160	73.0737	4.53047	0.425263	10.6533	1.68215e-26	1.36848e-25
TGME49_290040	3529.72	0.583117	0.0547556	10.6495	1.75371e-26	1.42528e-25
TGME49_207665	265.006	1.86443	0.175132	10.6459	1.82286e-26	1.48001e-25
TGME49_316690	76.0262	4.34551	0.408411	10.6401	1.94024e-26	1.57375e-25
TGME49_286250	237.06	1.97006	0.185652	10.6116	2.6316e-26	2.1324e-25
TGME49_316710	2291.66	-0.674359	0.063576	-10.6071	2.76102e-26	2.23506e-25
TGME49_264178	81.6779	4.12524	0.388946	10.6062	2.78819e-26	2.25482e-25
TGME49_223420	634.8	1.17781	0.111111	10.6004	2.96804e-26	2.3979e-25
TGME49_280560	1577.46	-0.77173	0.0728408	-10.5948	3.15165e-26	2.54372e-25
TGME49_251770	1900.73	-0.713093	0.0673144	-10.5935	3.19495e-26	2.57613e-25
TGME49_281590	117.765	2.98652	0.281971	10.5916	3.26006e-26	2.62603e-25
TGME49_320230	139.819	2.802	0.264691	10.5859	3.46412e-26	2.78766e-25
TGME49_207730	65.7199	4.83298	0.457075	10.5737	3.94553e-26	3.17194e-25
TGME49_284602	71.5945	4.50398	0.425974	10.5734	3.95936e-26	3.17993e-25
TGME49_313690	919.987	-0.998876	0.0945482	-10.5647	4.34197e-26	3.4838e-25
TGME49_235540	3780.41	-0.616433	0.0583749	-10.5599	4.57129e-26	3.66421e-25
TGME49_297495	148.509	2.70139	0.256019	10.5515	4.99848e-26	4.0027e-25
TGME49_227620	73830.8	-0.358365	0.0339735	-10.5484	5.16801e-26	4.13441e-25
TGME49_231090	75.7073	4.23293	0.401422	10.5449	5.36544e-26	4.28815e-25
TGME49_231410	5693.1	0.619591	0.0587941	10.5383	5.75197e-26	4.59259e-25
TGME49_292200	3010.85	-0.602438	0.0571761	-10.5365	5.86211e-26	4.67596e-25
TGME49_230200	87.3814	3.74962	0.356548	10.5165	7.2543e-26	5.78081e-25
TGME49_247340	78.4211	4.08064	0.388212	10.5114	7.65776e-26	6.09638e-25
TGME49_240370	98.643	3.35632	0.319358	10.5096	7.80155e-26	6.20481e-25
TGME49_217820	2334.84	-0.679633	0.0648059	-10.4872	9.89028e-26	7.8584e-25
TGME49_214270	3225.61	-0.595921	0.0568263	-10.4867	9.94173e-26	7.89161e-25
TGME49_291880	1511.49	-0.788011	0.0751828	-10.4813	1.05321e-25	8.35214e-25
TGME49_316635	199.515	2.12037	0.202623	10.4646	1.25615e-25	9.9518e-25
TGME49_313220	77.8226	4.15061	0.396643	10.4643	1.25954e-25	9.96899e-25
TGME49_265542	89.2941	3.64919	0.349188	10.4505	1.4572e-25	1.15223e-24
TGME49_312270	4226.02	-0.541951	0.0518593	-10.4504	1.45906e-25	1.15259e-24
TGME49_305150	78.8176	3.99685	0.382605	10.4464	1.52155e-25	1.20079e-24
TGME49_253120	104.249	3.28859	0.315117	10.4361	1.69629e-25	1.3374e-24
TGME49_249900	11661.9	0.409528	0.0393045	10.4194	2.0229e-25	1.59338e-24
TGME49_308960	74.4048	4.20043	0.403153	10.419	2.03167e-25	1.59721e-24
TGME49_320280	65.2886	4.66291	0.447537	10.419	2.03e-25	1.59721e-24
TGME49_316570	1631.51	-0.749451	0.0720723	-10.3986	2.51602e-25	1.97608e-24
TGME49_263130	894.303	-1.00011	0.0962236	-10.3936	2.6512e-25	2.08025e-24
TGME49_220100	2259.46	0.660415	0.0635748	10.388	2.81222e-25	2.20448e-24
TGME49_253400	1396.67	-0.798015	0.0768267	-10.3872	2.83518e-25	2.22035e-24
TGME49_251900	75.9647	4.12367	0.397105	10.3843	2.92221e-25	2.28632e-24
TGME49_262600	196.093	2.11696	0.203887	10.383	2.96258e-25	2.31569e-24
TGME49_280725	74.6248	4.10916	0.395988	10.377	3.15607e-25	2.46457e-24
TGME49_305790	87.7941	3.68338	0.355017	10.3752	3.21412e-25	2.50751e-24
TGME49_272370	3576.88	-0.573691	0.0553441	-10.3659	3.54391e-25	2.76216e-24
TGME49_283710	1047.64	-0.954642	0.0921218	-10.3628	3.66003e-25	2.84995e-24
TGME49_313725	71.7956	4.26162	0.41139	10.3591	3.80552e-25	2.96041e-24
TGME49_235010	84.9114	3.64813	0.352514	10.3489	4.23443e-25	3.29094e-24
TGME49_257568	145.723	2.53061	0.244756	10.3393	4.67923e-25	3.63318e-24
TGME49_254360	61.9409	4.75	0.459794	10.3307	5.11761e-25	3.96979e-24
TGME49_267060	8849.7	0.424314	0.0410898	10.3265	5.34809e-25	4.14464e-24
TGME49_228120	2610.77	-0.623927	0.0604267	-10.3253	5.41257e-25	4.19064e-24
TGME49_299900	606.393	1.16823	0.113194	10.3205	5.69089e-25	4.40196e-24
TGME49_214150	625.27	-1.17475	0.113843	-10.3191	5.77636e-25	4.46385e-24
TGME49_262110	326.843	1.63182	0.15824	10.3123	6.19739e-25	4.78469e-24
TGME49_286660	90.3208	3.48662	0.338135	10.3113	6.26345e-25	4.83113e-24
TGME49_230980	4342.18	0.575916	0.055954	10.2927	7.60429e-25	5.85982e-24
TGME49_285840	1188.03	-0.84575	0.0821848	-10.2908	7.7503e-25	5.96671e-24
TGME49_259880	1994.19	-0.696778	0.0677543	-10.2839	8.3288e-25	6.40604e-24
TGME49_278830	5244.22	-0.493051	0.0479562	-10.2813	8.55955e-25	6.57734e-24
TGME49_260600	5334.1	-0.486174	0.0473437	-10.269	9.71748e-25	7.4601e-24
TGME49_219222	77.9025	3.89011	0.379236	10.2578	1.09198e-24	8.37529e-24
TGME49_249530	1882.46	-0.697247	0.0680181	-10.2509	1.17249e-24	8.98434e-24
TGME49_215520	2505.98	0.628778	0.0616314	10.2022	1.93753e-24	1.48326e-23
TGME49_215440	1929.55	0.693381	0.0679688	10.2015	1.95308e-24	1.49377e-23
TGME49_270920	489.109	1.2773	0.125357	10.1893	2.21382e-24	1.69161e-23
TGME49_244620	62.062	4.58661	0.450215	10.1876	2.25228e-24	1.71939e-23
TGME49_295350	9591.56	0.419274	0.0411562	10.1874	2.25768e-24	1.7219e-23
TGME49_309265	922.478	-0.958129	0.0940924	-10.1829	2.36519e-24	1.80222e-23
TGME49_239810	652.671	1.11625	0.109643	10.1808	2.41507e-24	1.83851e-23
TGME49_254620	9569.36	0.513673	0.0504789	10.176	2.53789e-24	1.93021e-23
TGME49_277740	3838.77	-0.546053	0.0536658	-10.1751	2.56237e-24	1.94702e-23
TGME49_278050	2452.5	-0.647416	0.0636938	-10.1645	2.85538e-24	2.16765e-23
TGME49_201650	61.4908	4.57376	0.450827	10.1453	3.47871e-24	2.6384e-23
TGME49_267308	77.9708	3.73735	0.368738	10.1355	3.84286e-24	2.91188e-23
TGME49_203980	3525.8	-0.566225	0.0558704	-10.1346	3.87881e-24	2.93369e-23
TGME49_314670	79.6028	3.68968	0.364066	10.1346	3.87812e-24	2.93369e-23
TGME49_310040	5368.69	0.559081	0.055174	10.1331	3.9414e-24	2.97827e-23
TGME49_286020	154.043	2.3633	0.233281	10.1307	4.03704e-24	3.04772e-23
TGME49_210690	20127	0.363894	0.0359352	10.1264	4.21958e-24	3.18259e-23
TGME49_205590	193.159	2.06452	0.203889	10.1257	4.24776e-24	3.2009e-23
TGME49_234190	5123.5	0.491049	0.0485038	10.1239	4.32731e-24	3.25783e-23
TGME49_203690	1524.33	-0.766411	0.0757095	-10.1231	4.36543e-24	3.28351e-23
TGME49_235950	67.8053	4.18511	0.413493	10.1214	4.44219e-24	3.33817e-23
TGME49_319090	246.062	1.82092	0.179912	10.1212	4.45116e-24	3.34184e-23
TGME49_270595	159.356	2.42482	0.239804	10.1117	4.9029e-24	3.67763e-23
TGME49_203250	90.204	3.37058	0.333514	10.1063	5.18252e-24	3.8838e-23
TGME49_201810	1462.44	-0.766429	0.0758834	-10.1001	5.51939e-24	4.13247e-23
TGME49_317720	5007.67	-0.486518	0.0482221	-10.0891	6.17302e-24	4.61762e-23
TGME49_239430	58.226	4.66331	0.462664	10.0793	6.82433e-24	5.10016e-23
TGME49_233500	2224.96	-0.642851	0.0637826	-10.0788	6.85672e-24	5.11968e-23
TGME49_283820	522.594	-1.21285	0.120339	-10.0786	6.86894e-24	5.12413e-23
TGME49_242900	57.5827	4.65681	0.462611	10.0664	7.77973e-24	5.79827e-23
TGME49_211920	57.5092	4.65598	0.462617	10.0645	7.93269e-24	5.90689e-23
TGME49_309110	1033.65	-0.876783	0.0871583	-10.0597	8.32823e-24	6.19578e-23
TGME49_278460	97.7357	3.15175	0.313704	10.0469	9.48273e-24	7.04825e-23
TGME49_235150	3708.14	0.538066	0.0535694	10.0443	9.73553e-24	7.22959e-23
TGME49_205280	3108.34	-0.571353	0.0569118	-10.0393	1.02425e-23	7.59914e-23
TGME49_285980	4567.45	0.512401	0.0510564	10.036	1.05897e-23	7.84966e-23
TGME49_204560	75.4929	3.76479	0.375352	10.03	1.12491e-23	8.33086e-23
TGME49_257360	1187.13	0.835706	0.0833625	10.025	1.18413e-23	8.7615e-23
TGME49_311240	7017.83	-0.435619	0.0434717	-10.0207	1.23581e-23	9.13562e-23
TGME49_224630	567.003	1.19135	0.11898	10.0131	1.33563e-23	9.86461e-23
TGME49_297380	59.1419	4.52579	0.452142	10.0097	1.38216e-23	1.01991e-22
TGME49_239855	97.8402	3.1119	0.311198	9.99974	1.52795e-23	1.12646e-22
TGME49_256020	106.594	2.89894	0.28998	9.99704	1.57021e-23	1.15658e-22
TGME49_215470	16219	0.407054	0.0407345	9.99285	1.63798e-23	1.20541e-22
TGME49_308020	7447.36	-0.459102	0.046062	-9.96704	2.12472e-23	1.5622e-22
TGME49_286100	64.0848	4.22156	0.423678	9.96408	2.18887e-23	1.60793e-22
TGME49_239100	26156.3	0.352854	0.0354197	9.96209	2.2331e-23	1.63894e-22
TGME49_223870	314.054	1.56726	0.157396	9.95741	2.34085e-23	1.71648e-22
TGME49_291180	4355.15	-0.499924	0.0502086	-9.95695	2.35165e-23	1.72286e-22
TGME49_284530	744.244	-1.00969	0.101464	-9.95125	2.49039e-23	1.82287e-22
TGME49_291680	2596.7	-0.60403	0.0607161	-9.94843	2.5619e-23	1.87353e-22
TGME49_282020	55.8432	4.6148	0.463974	9.94625	2.61869e-23	1.91335e-22
TGME49_293510	2939.59	0.585416	0.0588649	9.94508	2.6496e-23	1.93421e-22
TGME49_205300	925.096	0.921705	0.0927677	9.93562	2.91344e-23	2.12492e-22
TGME49_287160	3061	-0.561175	0.0564882	-9.93439	2.94981e-23	2.14952e-22
TGME49_278780	689.962	-1.0669	0.107499	-9.92473	3.24989e-23	2.36608e-22
TGME49_248425	103.278	2.9217	0.294486	9.92136	3.36156e-23	2.44521e-22
TGME49_227948	3417.79	-0.537203	0.0541771	-9.91569	3.55794e-23	2.58575e-22
TGME49_295950	1016.03	0.901665	0.090941	9.91484	3.5884e-23	2.60557e-22
TGME49_294790	5158.61	-0.488158	0.0492417	-9.91351	3.63628e-23	2.638e-22
TGME49_289020	65.3013	4.12464	0.4161	9.91262	3.66901e-23	2.65938e-22
TGME49_225370	68.0064	3.97365	0.401053	9.90803	3.84143e-23	2.78189e-22
TGME49_234550	11549.5	0.391141	0.0395126	9.89915	4.19844e-23	3.03774e-22
TGME49_240350	55.1018	4.59582	0.464657	9.89077	4.56517e-23	3.30016e-22
TGME49_239550	69.5454	3.90606	0.394931	9.8905	4.57753e-23	3.30617e-22
TGME49_206650	125.054	2.58624	0.261843	9.87705	5.23525e-23	3.77788e-22
TGME49_232000	3542.27	-0.528273	0.0535043	-9.87348	5.42502e-23	3.91137e-22
TGME49_236650	9105.71	-0.407605	0.0413002	-9.86934	5.6538e-23	4.07273e-22
TGME49_230340	1254.28	-0.822798	0.0833754	-9.86859	5.6959e-23	4.09945e-22
TGME49_217510	6371.07	0.496268	0.0503051	9.86516	5.89415e-23	4.2384e-22
TGME49_293830	54.4773	4.58258	0.464974	9.85556	6.48569e-23	4.65967e-22
TGME49_224970	1489.14	-0.743847	0.0755259	-9.8489	6.92982e-23	4.97438e-22
TGME49_214210	2917.86	-0.619934	0.0629959	-9.84086	7.50678e-23	5.38381e-22
TGME49_297090	60.6621	4.26999	0.434259	9.83282	8.13091e-23	5.82632e-22
TGME49_243550	54.3453	4.57276	0.465556	9.82214	9.0406e-23	6.4725e-22
TGME49_237290	1416.65	-0.763018	0.0776984	-9.82025	9.21184e-23	6.58933e-22
TGME49_225000	1482.64	-0.776403	0.0791168	-9.81338	9.86061e-23	7.04724e-22
TGME49_221620	10035.5	0.426408	0.0435535	9.79045	1.23748e-22	8.83637e-22
TGME49_287490	99.2793	2.93495	0.299895	9.78658	1.28567e-22	9.17243e-22
TGME49_315380	61.7676	4.16598	0.425759	9.78484	1.30799e-22	9.3236e-22
TGME49_244590	67.1027	3.94431	0.403413	9.77733	1.40874e-22	1.0033e-21
TGME49_305610	361.232	1.4216	0.145478	9.77195	1.48563e-22	1.05714e-21
TGME49_253920	138.733	2.3869	0.244484	9.76304	1.6222e-22	1.15331e-21
TGME49_318120	109.773	2.77299	0.28445	9.74859	1.87044e-22	1.32864e-21
TGME49_257530	7453.42	-0.441653	0.0453299	-9.74308	1.97479e-22	1.40155e-21
TGME49_289060	95.1442	2.98817	0.307237	9.72594	2.33733e-22	1.65742e-21
TGME49_203060	1421.86	-0.792311	0.0814847	-9.72343	2.39563e-22	1.69582e-21
TGME49_261490	1674.58	-0.709888	0.0730076	-9.72348	2.39461e-22	1.69582e-21
TGME49_239800	1882.04	0.669272	0.0688792	9.71659	2.56206e-22	1.81206e-21
TGME49_216590	3172.5	-0.564892	0.0581504	-9.71432	2.61984e-22	1.85132e-21
TGME49_215990	510.19	-1.27148	0.130934	-9.71083	2.71116e-22	1.9142e-21
TGME49_251180	915.624	0.951977	0.0980395	9.71014	2.72965e-22	1.92559e-21
TGME49_291170	279.579	1.62728	0.167611	9.7087	2.76856e-22	1.95136e-21
TGME49_219750	3573.55	0.565591	0.0583013	9.70116	2.98091e-22	2.09922e-21
TGME49_288610	372.973	1.41354	0.145757	9.69793	3.07666e-22	2.16479e-21
TGME49_205090	71.6223	3.6826	0.379755	9.69731	3.09565e-22	2.17627e-21
TGME49_258790	1690.65	-0.689111	0.0711083	-9.69101	3.29251e-22	2.31268e-21
TGME49_272265	60.8689	4.13643	0.427446	9.67708	3.77335e-22	2.64815e-21
TGME49_251790	835.677	0.958967	0.0991463	9.67224	3.95639e-22	2.77423e-21
TGME49_249350	1089.47	-0.844412	0.0873185	-9.67048	4.02505e-22	2.81995e-21
TGME49_262620	14806.3	-0.36785	0.0380853	-9.65857	4.5211e-22	3.16477e-21
TGME49_206570	70.7597	3.66714	0.379776	9.65605	4.63394e-22	3.24099e-21
TGME49_253110	56.4647	4.30384	0.446013	9.64959	4.93536e-22	3.44885e-21
TGME49_208340	2255.1	0.617101	0.0639585	9.64846	4.9898e-22	3.48391e-21
TGME49_293810	596.595	1.15053	0.119261	9.64716	5.05369e-22	3.52551e-21
TGME49_207480	2507.46	0.585958	0.060763	9.64334	5.24552e-22	3.65621e-21
TGME49_258840	81.4862	3.27719	0.339875	9.64232	5.29754e-22	3.68933e-21
TGME49_312240	132.806	2.40034	0.249092	9.63636	5.61427e-22	3.90658e-21
TGME49_272270	731.033	0.995282	0.103542	9.61235	7.09093e-22	4.92989e-21
TGME49_310260	84.5085	3.17193	0.330225	9.60536	7.58951e-22	5.27204e-21
TGME49_314310	1103.41	0.825775	0.0860648	9.59481	8.40733e-22	5.83517e-21
TGME49_295390	84.0781	3.2585	0.339799	9.5895	8.85149e-22	6.13823e-21
TGME49_278870	4858.97	-0.461156	0.0481361	-9.58025	9.68071e-22	6.70758e-21
TGME49_209490	741.437	0.979773	0.102368	9.57108	1.05794e-21	7.32407e-21
TGME49_275370	302.566	1.52872	0.159748	9.56953	1.07388e-21	7.42812e-21
TGME49_224030	1131.78	0.831775	0.0869521	9.5659	1.11232e-21	7.68748e-21
TGME49_248530	468.629	-1.22338	0.12797	-9.55991	1.17859e-21	8.13864e-21
TGME49_264080	3105.15	-0.536697	0.0561946	-9.5507	1.28827e-21	8.88855e-21
TGME49_222260	72.3829	3.54278	0.370981	9.54975	1.30011e-21	8.96265e-21
TGME49_220910	1188.89	-0.865443	0.0908135	-9.52989	1.57445e-21	1.08448e-20
TGME49_264990	4235.74	-0.488324	0.051252	-9.5279	1.60497e-21	1.10456e-20
TGME49_211360	66.7535	3.67001	0.386179	9.50339	2.03165e-21	1.39703e-20
TGME49_220460	284.833	1.59984	0.168507	9.49419	2.21938e-21	1.52484e-20
TGME49_290590	62.2917	3.84765	0.4055	9.48866	2.34021e-21	1.60651e-20
TGME49_264900	1354.59	-0.758466	0.0799434	-9.48753	2.36569e-21	1.62264e-20
TGME49_223262	103.761	2.748	0.28968	9.48631	2.39369e-21	1.64047e-20
TGME49_307830	3190.49	-0.529955	0.055877	-9.4843	2.44008e-21	1.67086e-20
TGME49_318640	348.227	1.43772	0.151995	9.45902	3.10834e-21	2.12668e-20
TGME49_289250	610.741	1.10105	0.11641	9.45838	3.12755e-21	2.13803e-20
TGME49_213580	15062.4	0.377134	0.0398784	9.45711	3.16578e-21	2.16236e-20
TGME49_312570	3716.07	-0.496123	0.0524616	-9.45687	3.17306e-21	2.16552e-20
TGME49_243382	533.052	2.96251	0.313309	9.45556	3.21289e-21	2.19087e-20
TGME49_240330	48.94	4.43972	0.469553	9.45519	3.22421e-21	2.19676e-20
TGME49_278380	54.1554	4.23937	0.448597	9.4503	3.37865e-21	2.30007e-20
TGME49_278965	165.618	2.0779	0.220213	9.4359	3.87669e-21	2.63692e-20
TGME49_292220	2723.15	-0.616173	0.0653244	-9.43251	4.00389e-21	2.72118e-20
TGME49_306660	2915	-0.569838	0.0604374	-9.42857	4.15703e-21	2.82291e-20
TGME49_299780	4186.09	-0.50211	0.0532735	-9.42513	4.29553e-21	2.91455e-20
TGME49_232230	14149.2	0.358607	0.0380548	9.42342	4.3662e-21	2.96004e-20
TGME49_273478	55.5582	4.13813	0.439203	9.4219	4.42985e-21	3.0007e-20
TGME49_248225	52.8336	4.22029	0.448539	9.40896	5.01063e-21	3.3913e-20
TGME49_294610	6709.16	-0.476719	0.0507137	-9.40021	5.44556e-21	3.68262e-20
TGME49_275760	156.775	2.12595	0.226698	9.37789	6.73034e-21	4.54771e-20
TGME49_289840	54.1901	4.11564	0.439088	9.37315	7.03965e-21	4.75278e-20
TGME49_202030	1692.44	0.705894	0.0753574	9.36728	7.44284e-21	5.02085e-20
TGME49_289370	2779.93	-0.560133	0.0598001	-9.36676	7.47939e-21	5.04134e-20
TGME49_287270	903.269	-0.8804	0.0941284	-9.35319	8.50464e-21	5.72767e-20
TGME49_285650	1001.97	-0.852068	0.0912449	-9.33826	9.7933e-21	6.59012e-20
TGME49_208500	1144.05	-0.801855	0.0858938	-9.33542	1.00588e-20	6.76325e-20
TGME49_236860	839.273	0.906491	0.097207	9.32537	1.10595e-20	7.42996e-20
TGME49_239090	73.7812	3.30352	0.354693	9.31373	1.23424e-20	8.28499e-20
TGME49_312090	10100.9	0.374533	0.0402169	9.31282	1.24487e-20	8.34949e-20
TGME49_243100	49.4123	4.28353	0.45997	9.31264	1.24698e-20	8.3568e-20
TGME49_246130	3783.83	-0.502374	0.0539524	-9.31143	1.26117e-20	8.44501e-20
TGME49_310750	3363.29	-0.510094	0.0547896	-9.31005	1.27778e-20	8.5492e-20
TGME49_267100	1877.89	-0.659468	0.0708455	-9.30854	1.29607e-20	8.66451e-20
TGME49_315260	315.244	1.49705	0.16106	9.29499	1.47215e-20	9.83356e-20
TGME49_305280	53.1415	4.08962	0.440067	9.29318	1.49748e-20	9.99459e-20
TGME49_311090	1622.1	-0.673159	0.0725406	-9.27975	1.69871e-20	1.13284e-19
TGME49_286010	748.365	0.9521	0.10262	9.2779	1.72856e-20	1.15181e-19
TGME49_242380	2018.18	0.658698	0.0710816	9.26678	1.91846e-20	1.27731e-19
TGME49_305270	1816.32	-0.641606	0.0692765	-9.26151	2.01556e-20	1.34086e-19
TGME49_269417	538.647	1.10432	0.119374	9.25096	2.22489e-20	1.47892e-19
TGME49_301370	109.575	2.5853	0.279564	9.24761	2.29559e-20	1.52467e-19
TGME49_211050	52.6208	4.07391	0.440776	9.24258	2.40626e-20	1.59688e-19
TGME49_278430	55.641	4.00082	0.432962	9.24058	2.45172e-20	1.62573e-19
TGME49_309820	12511.5	0.434673	0.047057	9.23717	2.53113e-20	1.67703e-19
TGME49_215343	67.5157	3.44642	0.373259	9.23333	2.62345e-20	1.73679e-19
TGME49_215885	54.1323	3.9858	0.431704	9.23272	2.63849e-20	1.74533e-19
TGME49_235500	455.038	1.21119	0.131278	9.22617	2.80495e-20	1.85394e-19
TGME49_304450	46.4836	4.35594	0.472736	9.21432	3.13243e-20	2.06872e-19
TGME49_266340	73.3804	3.34289	0.363221	9.20348	3.46555e-20	2.28687e-19
TGME49_264620	55.9518	3.90408	0.42442	9.19862	3.62586e-20	2.39073e-19
TGME49_308580	659.651	-1.01938	0.110888	-9.19285	3.82575e-20	2.52049e-19
TGME49_230905	131.692	2.35219	0.255969	9.18933	3.95291e-20	2.60218e-19
TGME49_268190	49.8334	4.14245	0.450904	9.187	4.03944e-20	2.657e-19
TGME49_213060	1400.82	0.709262	0.0772227	9.18463	4.12954e-20	2.71408e-19
TGME49_212060	47.6461	4.2332	0.461629	9.17012	4.72491e-20	3.10288e-19
TGME49_292250	59.9167	3.69021	0.402436	9.16968	4.74408e-20	3.11297e-19
TGME49_265050	55.1873	3.88882	0.424387	9.16339	5.0294e-20	3.29754e-19
TGME49_277810	91.3146	2.80178	0.305897	9.15924	5.22654e-20	3.42406e-19
TGME49_221400	2750.9	-0.589512	0.0643736	-9.15766	5.30344e-20	3.47165e-19
TGME49_280470	1002.55	0.827469	0.0903874	9.15469	5.4516e-20	3.56579e-19
TGME49_205210	133.301	2.2564	0.246581	9.15075	5.65389e-20	3.69514e-19
TGME49_226410	9127.38	-0.372707	0.0407374	-9.14901	5.74578e-20	3.7522e-19
TGME49_223080	4339.18	-0.549691	0.0600951	-9.14702	5.85281e-20	3.81904e-19
TGME49_297060	7514.41	0.403887	0.0441965	9.13844	6.33573e-20	4.13085e-19
TGME49_202975	49.467	4.12656	0.451643	9.13678	6.43396e-20	4.19156e-19
TGME49_203630	10069.7	0.438629	0.0480078	9.13661	6.44393e-20	4.19471e-19
TGME49_253290	2670.48	-0.554757	0.0607597	-9.13035	6.82813e-20	4.44034e-19
TGME49_289050	4641.27	-0.555556	0.0608477	-9.13028	6.83213e-20	4.44034e-19
TGME49_299020	91.5452	2.80202	0.306933	9.12908	6.90816e-20	4.48619e-19
TGME49_213010	1115.76	-0.77137	0.084501	-9.12854	6.94314e-20	4.50533e-19
TGME49_247790	1072.4	0.787554	0.0863012	9.12564	7.13135e-20	4.62378e-19
TGME49_280490	5269.51	-0.430781	0.0472123	-9.12435	7.21668e-20	4.6754e-19
TGME49_285940	70.4241	3.29497	0.361138	9.12384	7.25077e-20	4.69377e-19
TGME49_258400	54.5628	3.87289	0.424826	9.11642	7.76493e-20	5.02263e-19
TGME49_292350	47.1182	4.21557	0.462438	9.11597	7.79705e-20	5.03942e-19
TGME49_211320	76.2907	3.11725	0.342166	9.11034	8.21277e-20	5.30392e-19
TGME49_251500	2673.99	-0.583179	0.0640697	-9.10226	8.84738e-20	5.70925e-19
TGME49_209810	48.792	4.11108	0.452148	9.09233	9.69367e-20	6.25043e-19
TGME49_244850	395.454	1.28231	0.141109	9.08735	1.01485e-19	6.53855e-19
TGME49_245600	70.7889	3.24182	0.356961	9.08172	1.06876e-19	6.88047e-19
TGME49_239530	1611.73	0.704844	0.0776572	9.07635	1.12281e-19	7.22272e-19
TGME49_221630	942.168	0.839805	0.0926381	9.06544	1.24099e-19	7.97668e-19
TGME49_225400	54.4352	3.86164	0.426199	9.06065	1.2968e-19	8.32885e-19
TGME49_207350	134.745	2.28378	0.252215	9.05489	1.36706e-19	8.77324e-19
TGME49_294630	2153.63	-0.584678	0.064607	-9.04976	1.43282e-19	9.18805e-19
TGME49_202900	1565.15	-0.659521	0.0729006	-9.04686	1.47136e-19	9.4278e-19
TGME49_271210	46.4367	4.18979	0.463361	9.04218	1.53578e-19	9.83283e-19
TGME49_248740	5949.26	-0.470227	0.052032	-9.03726	1.60654e-19	1.02779e-18
TGME49_245432	1062.49	0.785479	0.0869369	9.03505	1.63924e-19	1.04789e-18
TGME49_216150	44.0856	4.28895	0.474751	9.0341	1.65353e-19	1.05619e-18
TGME49_293550	1994.28	-0.605399	0.0670224	-9.03278	1.67364e-19	1.0682e-18
TGME49_311290	1196.55	-0.781507	0.0865269	-9.03195	1.68639e-19	1.0755e-18
TGME49_258470	25195.8	0.365211	0.0404496	9.02879	1.73575e-19	1.10612e-18
TGME49_222840	3521.45	-0.494863	0.0548108	-9.02857	1.73933e-19	1.10667e-18
TGME49_226880	53.1731	3.93226	0.435532	9.02864	1.73817e-19	1.10667e-18
TGME49_278518	58.367	3.72564	0.412934	9.02238	1.84054e-19	1.17016e-18
TGME49_246940	7629.91	0.398274	0.0441503	9.02086	1.86625e-19	1.18558e-18
TGME49_222410	959.219	-0.85553	0.0948627	-9.01862	1.90477e-19	1.20912e-18
TGME49_305290	3064.38	0.5168	0.0573073	9.01805	1.91474e-19	1.2145e-18
TGME49_270850	74.0132	3.12757	0.346822	9.01781	1.91889e-19	1.21619e-18
TGME49_229220	1462.69	0.680393	0.0754702	9.01538	1.96192e-19	1.2425e-18
TGME49_239010	1018.65	-0.834894	0.0926584	-9.01045	2.05214e-19	1.29863e-18
TGME49_269980	6539.76	-0.404463	0.0449235	-9.00339	2.18858e-19	1.3839e-18
TGME49_294920	742.935	-0.98596	0.109522	-9.00236	2.20922e-19	1.39587e-18
TGME49_225125	1468.91	-0.730716	0.0812329	-8.99532	2.35549e-19	1.48714e-18
TGME49_315845	73.406	3.11705	0.346569	8.99404	2.383e-19	1.50335e-18
TGME49_286410	1043.1	-0.785565	0.0873612	-8.99215	2.42445e-19	1.52832e-18
TGME49_310340	54.756	3.76386	0.418806	8.98711	2.53809e-19	1.59872e-18
TGME49_293590	3177.88	-0.517372	0.0576131	-8.98011	2.70484e-19	1.70245e-18
TGME49_227360	33340.9	0.72948	0.0813407	8.9682	3.01388e-19	1.8955e-18
TGME49_229170	108.99	2.44023	0.272169	8.96585	3.07885e-19	1.93487e-18
TGME49_285990	860.372	0.854338	0.0952917	8.9655	3.08884e-19	1.93966e-18
TGME49_273640	697.327	0.945591	0.105583	8.95589	3.37007e-19	2.11463e-18
TGME49_285790	44.9561	4.15417	0.464369	8.94584	3.69115e-19	2.31433e-18
TGME49_292120	1267.32	-0.772635	0.0864106	-8.94144	3.84141e-19	2.4067e-18
TGME49_318880	425.954	1.21117	0.1356	8.93189	4.1879e-19	2.62177e-18
TGME49_265255	62.732	3.53978	0.396897	8.91862	4.72127e-19	2.95341e-18
TGME49_226920	1066.73	-0.776405	0.0870586	-8.91819	4.73979e-19	2.96273e-18
TGME49_310320	482.612	-1.11082	0.124568	-8.91737	4.77479e-19	2.98233e-18
TGME49_207010	56.8849	3.61379	0.405382	8.91453	4.8988e-19	3.05745e-18
TGME49_213392	2025.64	-0.602724	0.0676899	-8.90419	5.37783e-19	3.35386e-18
TGME49_270310	824.024	0.86798	0.0975036	8.90203	5.48338e-19	3.41708e-18
TGME49_295130	48.3946	3.9572	0.444793	8.89672	5.75193e-19	3.5817e-18
TGME49_314875	1151.07	-0.746634	0.0839318	-8.89573	5.80383e-19	3.61127e-18
TGME49_290860	744.766	-0.912949	0.102683	-8.89091	6.06079e-19	3.76829e-18
TGME49_217890	5623.66	0.429707	0.0483638	8.88488	6.39921e-19	3.97568e-18
TGME49_314700	1988.8	0.620296	0.0698366	8.88211	6.56049e-19	4.07279e-18
TGME49_206690	1306.53	-0.708178	0.0797724	-8.87749	6.83885e-19	4.24237e-18
TGME49_260530	56.7694	3.60352	0.406658	8.86129	7.90963e-19	4.90289e-18
TGME49_239890	3135.41	-0.494566	0.0558181	-8.86032	7.97875e-19	4.94199e-18
TGME49_219485	937.469	0.941476	0.106314	8.85565	8.32001e-19	5.14946e-18
TGME49_221230	1198.02	-0.729293	0.082368	-8.85408	8.43736e-19	5.21814e-18
TGME49_312110	1465.72	-0.707911	0.0800216	-8.84649	9.03133e-19	5.58127e-18
TGME49_251740	1648.85	-0.663502	0.0750593	-8.83971	9.59685e-19	5.92627e-18
TGME49_313000	46.0299	4.02358	0.455452	8.83425	1.00775e-18	6.2184e-18
TGME49_283480	41.3235	4.21192	0.476875	8.83234	1.02511e-18	6.32075e-18
TGME49_290005	2884.4	-0.50764	0.0574862	-8.83065	1.04067e-18	6.41186e-18
TGME49_246010	317.631	1.43135	0.162135	8.82814	1.06431e-18	6.55256e-18
TGME49_278280	1147.86	-0.739676	0.083858	-8.82058	1.1387e-18	7.00525e-18
TGME49_270890	1127.98	0.744826	0.0844887	8.81569	1.18952e-18	7.31243e-18
TGME49_293280	489.426	1.15914	0.131604	8.80777	1.27663e-18	7.84202e-18
TGME49_316580	71.942	3.12966	0.355581	8.80154	1.34948e-18	8.28328e-18
TGME49_290160	2530.84	-0.559603	0.0636228	-8.79565	1.42228e-18	8.72358e-18
TGME49_266785	65.812	3.25398	0.369974	8.79516	1.42843e-18	8.75478e-18
TGME49_237560	4733.71	0.450944	0.0512728	8.79499	1.43059e-18	8.76141e-18
TGME49_225990	434.335	-1.15341	0.131158	-8.79406	1.44248e-18	8.82762e-18
TGME49_293630	1752.59	-0.611716	0.0695937	-8.78982	1.49805e-18	9.16084e-18
TGME49_235478	842.607	-0.840804	0.0956763	-8.78801	1.52238e-18	9.30265e-18
TGME49_224260	3253.25	-0.492466	0.0560483	-8.78646	1.54345e-18	9.4244e-18
TGME49_212210	1827.47	0.610742	0.0696278	8.77152	1.76263e-18	1.07547e-17
TGME49_284010	417.345	-1.17589	0.134151	-8.76539	1.86124e-18	1.13479e-17
TGME49_316400	46958.8	0.295306	0.0337197	8.75765	1.99357e-18	1.21456e-17
TGME49_222160	1071.55	0.838234	0.0957206	8.75709	2.00354e-18	1.21973e-17
TGME49_229690	1093.84	-0.756752	0.0864556	-8.75307	2.07624e-18	1.26305e-17
TGME49_225540	2526.75	0.534402	0.0610556	8.75272	2.08267e-18	1.26602e-17
TGME49_300055	2798.15	-0.637868	0.0729162	-8.74795	2.17263e-18	1.31972e-17
TGME49_298960	76.3672	3.04015	0.347569	8.74691	2.19275e-18	1.33095e-17
TGME49_240280	1527.74	-0.647817	0.074076	-8.74531	2.22406e-18	1.34896e-17
TGME49_213340	49.1871	3.83345	0.438544	8.7413	2.30442e-18	1.39666e-17
TGME49_219150	815.688	0.905614	0.103717	8.73161	2.51079e-18	1.52061e-17
TGME49_239790	1655.4	-0.645265	0.073985	-8.72156	2.74398e-18	1.66061e-17
TGME49_299220	44.5319	3.98264	0.456722	8.72005	2.78085e-18	1.68168e-17
TGME49_313852	173.919	1.85012	0.212199	8.71879	2.81194e-18	1.69922e-17
TGME49_200595	42.2336	4.06986	0.467125	8.71258	2.97033e-18	1.7936e-17
TGME49_225953	49.733	3.74142	0.429658	8.7079	3.09556e-18	1.86784e-17
TGME49_211330	244.93	-1.55477	0.178576	-8.70648	3.13456e-18	1.88998e-17
TGME49_288840	1380.6	-0.720004	0.0827209	-8.70402	3.2034e-18	1.93006e-17
TGME49_247660	46.2057	3.89086	0.447209	8.70033	3.30928e-18	1.99239e-17
TGME49_314080	2611.7	-0.525655	0.0604408	-8.69702	3.40701e-18	2.04972e-17
TGME49_239410	3506.24	-0.472981	0.0543906	-8.69602	3.43739e-18	2.06648e-17
TGME49_282130	672.67	1.01625	0.116903	8.69313	3.52578e-18	2.11806e-17
TGME49_253500	39.6727	4.15889	0.478546	8.69067	3.60297e-18	2.15967e-17
TGME49_271030	2145.48	-0.560958	0.0645464	-8.69077	3.59989e-18	2.15967e-17
TGME49_289530	12911.7	0.345862	0.0397968	8.69071	3.6017e-18	2.15967e-17
TGME49_290940	1092.66	-0.73624	0.0847336	-8.68888	3.66021e-18	2.19237e-17
TGME49_207740	39.6482	4.15801	0.47858	8.68821	3.68183e-18	2.20371e-17
TGME49_240230	45.3144	3.97875	0.458092	8.68548	3.77142e-18	2.25568e-17
TGME49_312875	548.345	1.07121	0.123493	8.67429	4.16139e-18	2.4871e-17
TGME49_235635	85.6323	2.69767	0.311339	8.66475	4.52497e-18	2.70242e-17
TGME49_289210	2025.94	-0.581346	0.0671691	-8.65495	4.93114e-18	2.94285e-17
TGME49_318430	4192.79	0.486319	0.056196	8.65397	4.97393e-18	2.96622e-17
TGME49_322110	150.893	1.94832	0.225165	8.65284	5.02335e-18	2.99351e-17
TGME49_243950	2843.67	-0.532215	0.0615403	-8.64823	5.23021e-18	3.11451e-17
TGME49_214820	1199.43	-0.715316	0.0827979	-8.6393	5.65578e-18	3.36548e-17
TGME49_261022	1023.12	0.772069	0.0893773	8.63831	5.70496e-18	3.39228e-17
TGME49_294980	812.53	-0.837617	0.0970094	-8.63439	5.90406e-18	3.50811e-17
TGME49_235875	56.701	3.49293	0.404589	8.63327	5.96202e-18	3.53998e-17
TGME49_288680	1929.19	0.595222	0.0689931	8.62727	6.28362e-18	3.72822e-17
TGME49_248430	94.8507	2.56385	0.297216	8.62624	6.34033e-18	3.75914e-17
TGME49_230598	49.544	3.72254	0.43156	8.62578	6.36555e-18	3.77136e-17
TGME49_319870	5873.69	-0.396203	0.0459346	-8.62537	6.38853e-18	3.78223e-17
TGME49_222385	51.9607	3.58334	0.415701	8.62	6.69541e-18	3.96105e-17
TGME49_265538	45.957	3.86832	0.448993	8.61555	6.96093e-18	4.11515e-17
TGME49_286590	2885.22	-0.531764	0.0617273	-8.61473	7.01054e-18	4.14149e-17
TGME49_315110	818.151	-0.843861	0.0979691	-8.61355	7.08348e-18	4.18156e-17
TGME49_214180	1972.31	-0.582019	0.0675715	-8.61338	7.09392e-18	4.1847e-17
TGME49_217220	1243.05	-0.719989	0.0836149	-8.61078	7.2565e-18	4.27751e-17
TGME49_299100	803.997	-0.849229	0.0986318	-8.6101	7.2999e-18	4.3e-17
TGME49_315240	54.7126	3.53617	0.410743	8.60921	7.35641e-18	4.33016e-17
TGME49_218210	85.0886	2.6854	0.312044	8.60585	7.57539e-18	4.45265e-17
TGME49_257430	1605.93	-0.62996	0.0732009	-8.6059	7.57189e-18	4.45265e-17
TGME49_230605	45.093	3.85766	0.448456	8.60208	7.8284e-18	4.59806e-17
TGME49_272285	75.045	2.88343	0.335397	8.59706	8.17821e-18	4.80007e-17
TGME49_264225	300.424	1.52365	0.17744	8.58684	8.93967e-18	5.24324e-17
TGME49_213530	57.2734	3.35647	0.391057	8.58305	9.23892e-18	5.41487e-17
TGME49_243600	1391.89	-0.666689	0.0777544	-8.5743	9.96894e-18	5.83854e-17
TGME49_315370	38.3067	4.11156	0.480079	8.56435	1.08691e-17	6.3612e-17
TGME49_200310	1726.21	0.643961	0.0752337	8.55947	1.1339e-17	6.63143e-17
TGME49_306190	5235.17	-0.413012	0.0482826	-8.55406	1.18837e-17	6.94507e-17
TGME49_215510	1216.82	0.71503	0.0836322	8.54969	1.23416e-17	7.20748e-17
TGME49_308950	1299.02	-0.698626	0.0817331	-8.54765	1.2562e-17	7.331e-17
TGME49_267720	2623.15	-0.527751	0.0617614	-8.54499	1.28548e-17	7.49649e-17
TGME49_217961	101.27	2.39953	0.281263	8.53125	1.44771e-17	8.43656e-17
TGME49_291930	5012.19	-0.409949	0.0480552	-8.5308	1.45345e-17	8.46399e-17
TGME49_266830	1904.8	-0.575217	0.0675303	-8.51792	1.6245e-17	9.45333e-17
TGME49_258200	69.1119	2.96477	0.348501	8.50721	1.78173e-17	1.03609e-16
TGME49_316190	46.5208	3.7538	0.44129	8.50642	1.79393e-17	1.04244e-16
TGME49_263630	2479.1	0.528535	0.0621476	8.50451	1.82371e-17	1.05899e-16
TGME49_251962	42.1679	3.90559	0.459399	8.50151	1.87137e-17	1.0859e-16
TGME49_268850	15062.9	0.313836	0.0369298	8.49819	1.92577e-17	1.11667e-16
TGME49_254490	788.158	-0.859531	0.101169	-8.49599	1.96254e-17	1.13719e-16
TGME49_301470	79.9321	2.74579	0.323344	8.49185	2.03368e-17	1.17758e-16
TGME49_203380	996.86	-0.752602	0.0886339	-8.49114	2.04625e-17	1.18402e-16
TGME49_249010	2015.53	0.569244	0.0670494	8.48992	2.06786e-17	1.19568e-16
TGME49_310030	3104.18	0.525712	0.0619647	8.48405	2.17488e-17	1.25667e-16
TGME49_321650	1681.49	-0.603145	0.0711393	-8.47836	2.28382e-17	1.31868e-16
TGME49_313150	1770.11	0.589279	0.0695165	8.47682	2.31427e-17	1.33532e-16
TGME49_223700	50.9705	3.54607	0.418329	8.47674	2.31595e-17	1.33535e-16
TGME49_247025	184.865	1.80346	0.212826	8.47388	2.37346e-17	1.36723e-16
TGME49_310150	4190.14	0.435276	0.0513671	8.47383	2.37459e-17	1.36723e-16
TGME49_212290	14394.8	0.325965	0.038473	8.47258	2.40012e-17	1.38096e-16
TGME49_267050	944.602	-0.767803	0.0906457	-8.47037	2.44615e-17	1.40645e-16
TGME49_246110	45.5061	3.73408	0.441192	8.46362	2.59201e-17	1.48927e-16
TGME49_295990	1422.29	-0.652166	0.0770927	-8.45951	2.6851e-17	1.54167e-16
TGME49_268020	170.229	1.95928	0.231683	8.45672	2.75002e-17	1.57784e-16
TGME49_203700	1029.6	0.754634	0.0893779	8.44318	3.08822e-17	1.77064e-16
TGME49_209515	36.9898	4.06445	0.48159	8.43965	3.18297e-17	1.82369e-16
TGME49_231770	39.4202	3.97087	0.470536	8.43903	3.1999e-17	1.8321e-16
TGME49_323110	1545.55	0.639538	0.0757842	8.43893	3.20243e-17	1.83227e-16
TGME49_312480	1021.58	-0.742548	0.0880089	-8.43719	3.25065e-17	1.85855e-16
TGME49_281460	48.3583	3.5854	0.425478	8.42676	3.55377e-17	2.03044e-16
TGME49_258618	41.6205	3.88112	0.460578	8.42664	3.55744e-17	2.03112e-16
TGME49_313660	205.453	1.60828	0.191078	8.41688	3.86642e-17	2.20599e-16
TGME49_254760	44.9631	3.71685	0.441921	8.41067	4.07687e-17	2.32282e-16
TGME49_259660	1653.55	0.602282	0.0716089	8.41071	4.0752e-17	2.32282e-16
TGME49_279460	42.9554	3.79021	0.450814	8.4075	4.18847e-17	2.38474e-16
TGME49_248970	44.9314	3.71475	0.442234	8.39998	4.46545e-17	2.54068e-16
TGME49_288510	571.607	0.975737	0.116187	8.39796	4.54297e-17	2.58299e-16
TGME49_221675	2653.96	0.519818	0.0619088	8.39651	4.59927e-17	2.61318e-16
TGME49_267470	76.1835	2.80063	0.333557	8.39625	4.60965e-17	2.61726e-16
TGME49_241610	1368.57	-0.717541	0.0854733	-8.39492	4.66227e-17	2.64529e-16
TGME49_218070	1399.73	-0.655712	0.0781117	-8.39455	4.677e-17	2.65181e-16
TGME49_280605	55.4207	3.30299	0.393861	8.3862	5.02126e-17	2.84503e-16
TGME49_278790	38.6565	3.94849	0.471247	8.37881	5.34635e-17	3.02713e-16
TGME49_223610	1115.66	0.723188	0.0863483	8.37524	5.51108e-17	3.11824e-16
TGME49_254370	3303.93	-0.53901	0.0644206	-8.36705	5.90762e-17	3.3403e-16
TGME49_239740	13832.3	-0.321719	0.0385028	-8.35573	6.50308e-17	3.67445e-16
TGME49_230940	10665.9	-0.336789	0.0403125	-8.35445	6.57375e-17	3.71181e-16
TGME49_265790	6067.21	-0.412008	0.0493268	-8.35263	6.67589e-17	3.76688e-16
TGME49_291150	274.812	1.38516	0.165937	8.34751	6.97157e-17	3.93101e-16
TGME49_229480	10669.1	-0.34065	0.0408205	-8.34506	7.11784e-17	4.01072e-16
TGME49_203780	880.593	-0.792458	0.0950274	-8.33926	7.47574e-17	4.20948e-16
TGME49_213430	40.6887	3.84923	0.461713	8.33684	7.63043e-17	4.29363e-16
TGME49_209090	1186.46	-0.68741	0.082461	-8.33618	7.67308e-17	4.31466e-16
TGME49_209480	42.0856	3.76114	0.451885	8.32323	8.55974e-17	4.80993e-16
TGME49_284615	75.0967	2.77808	0.33392	8.31959	8.82695e-17	4.95667e-16
TGME49_315123	287.623	1.33607	0.160622	8.31815	8.9348e-17	5.01379e-16
TGME49_306670	3924.7	0.439359	0.0528322	8.31612	9.08933e-17	5.09701e-16
TGME49_243378	40.2719	3.84022	0.461886	8.31421	9.23624e-17	5.17584e-16
TGME49_278180	38.0226	3.92467	0.472093	8.31334	9.30419e-17	5.21035e-16
TGME49_278320	43.2849	3.76926	0.453502	8.31146	9.45292e-17	5.29001e-16
TGME49_234310	2111.29	0.558158	0.0672526	8.29943	1.04611e-16	5.8502e-16
TGME49_293450	51.3713	3.44145	0.41476	8.29745	1.06373e-16	5.94465e-16
TGME49_248310	659.792	0.893173	0.107718	8.29179	1.11556e-16	6.23009e-16
TGME49_262450	2069.85	-0.570219	0.0687867	-8.28967	1.13562e-16	6.33775e-16
TGME49_266330	53.4137	3.32984	0.401693	8.28953	1.13697e-16	6.34098e-16
TGME49_239340	647.81	-0.894771	0.107996	-8.28519	1.17922e-16	6.57212e-16
TGME49_204870	37.8019	3.91445	0.472585	8.28305	1.20061e-16	6.68678e-16
TGME49_312630	8265.07	0.349261	0.0422003	8.27626	1.27102e-16	7.0741e-16
TGME49_262575	38.2433	3.91392	0.47314	8.27222	1.31486e-16	7.31313e-16
TGME49_216710	701.291	0.867215	0.104908	8.26646	1.37994e-16	7.66467e-16
TGME49_277270	6850.31	-0.450496	0.0544965	-8.2665	1.37944e-16	7.66467e-16
TGME49_325800	1267.13	-0.666744	0.0806619	-8.26591	1.38631e-16	7.69479e-16
TGME49_233180	44.187	3.67448	0.444749	8.26191	1.43356e-16	7.9517e-16
TGME49_299980	1839.26	-0.564921	0.0684581	-8.25206	1.55688e-16	8.62984e-16
TGME49_301140	61.1338	3.07418	0.372641	8.2497	1.58794e-16	8.79609e-16
TGME49_220330	961.12	0.776902	0.0942372	8.24412	1.66384e-16	9.21028e-16
TGME49_308075	883.626	-0.786623	0.0954225	-8.24358	1.67137e-16	9.2457e-16
TGME49_212710	41.5823	3.7369	0.453401	8.24193	1.69448e-16	9.36717e-16
TGME49_239670	35.0787	3.98859	0.484163	8.23811	1.74953e-16	9.66495e-16
TGME49_226570	7067.55	-0.369402	0.0449765	-8.21322	2.15341e-16	1.18881e-15
TGME49_249425	3471.74	0.477685	0.0582008	8.20754	2.25774e-16	1.24557e-15
TGME49_231110	35.1674	3.97874	0.484849	8.20615	2.28403e-16	1.25922e-15
TGME49_268980	3661.72	-0.434634	0.052965	-8.20605	2.28586e-16	1.25938e-15
TGME49_205658	46.6332	3.51987	0.429048	8.2039	2.32705e-16	1.28121e-15
TGME49_240290	62.8725	2.99066	0.364574	8.20316	2.34151e-16	1.2883e-15
TGME49_321590	1420.4	-0.678771	0.0827499	-8.20268	2.35078e-16	1.29253e-15
TGME49_278540	1418.31	-0.641985	0.0782731	-8.20186	2.36694e-16	1.30054e-15
TGME49_313848	70.0031	2.7768	0.338673	8.19906	2.42277e-16	1.33033e-15
TGME49_230850	1936.51	-0.572945	0.0698874	-8.19811	2.44194e-16	1.33995e-15
TGME49_275970	103.17	2.31375	0.282412	8.19282	2.55167e-16	1.39923e-15
TGME49_249190	456.836	1.04942	0.128279	8.18073	2.8214e-16	1.5461e-15
TGME49_225320	1013.88	-0.724521	0.0886303	-8.17464	2.96755e-16	1.62509e-15
TGME49_226040	1784.35	0.675319	0.0827637	8.15961	3.36113e-16	1.8394e-15
TGME49_209470	38.4437	3.78126	0.46362	8.15595	3.4645e-16	1.8947e-15
TGME49_311880	2254.9	-0.515221	0.0632599	-8.14451	3.80814e-16	2.08124e-15
TGME49_205200	962.704	0.736214	0.0904111	8.14295	3.8575e-16	2.10681e-15
TGME49_261570	21564.7	0.285001	0.0350141	8.13962	3.96524e-16	2.16421e-15
TGME49_283830	153.63	-1.79851	0.221022	-8.13724	4.04375e-16	2.20558e-15
TGME49_234490	1127.13	0.707106	0.0869253	8.13463	4.13187e-16	2.25214e-15
TGME49_207440	17979.4	0.295789	0.0363738	8.13193	4.22498e-16	2.30136e-15
TGME49_202610	2947.41	-0.474683	0.0583807	-8.13081	4.26432e-16	2.32124e-15
TGME49_316250	4504.75	-0.908502	0.11181	-8.12544	4.45752e-16	2.4248e-15
TGME49_297810	4265.3	0.40885	0.050336	8.12243	4.56952e-16	2.48407e-15
TGME49_289320	1826.88	-0.614153	0.075728	-8.10998	5.06284e-16	2.75042e-15
TGME49_258150	1524.85	-0.630315	0.0777416	-8.10782	5.15379e-16	2.79797e-15
TGME49_309352	61.4488	2.95633	0.364847	8.10293	5.36512e-16	2.91076e-15
TGME49_266910	876.54	0.767681	0.0948649	8.09236	5.85194e-16	3.17277e-15
TGME49_215150	6686.52	-0.36016	0.0445119	-8.09132	5.90193e-16	3.19776e-15
TGME49_228500	35.7695	3.84037	0.474871	8.08718	6.10603e-16	3.30615e-15
TGME49_309910	1379.16	-0.624585	0.0772542	-8.08479	6.22689e-16	3.36936e-15
TGME49_264870	2431.11	-0.517324	0.0640095	-8.08199	6.37204e-16	3.44562e-15
TGME49_201260	4526.41	-0.420159	0.052009	-8.07859	6.55176e-16	3.54046e-15
TGME49_249570	2643.93	-0.50716	0.0628007	-8.0757	6.70879e-16	3.62293e-15
TGME49_233280	41.2634	3.59834	0.446141	8.06549	7.29444e-16	3.93659e-15
TGME49_226515	125.426	1.99051	0.246825	8.06445	7.35635e-16	3.96738e-15
TGME49_223110	2950.9	0.483869	0.0600077	8.06345	7.41731e-16	3.99762e-15
TGME49_260240	4882.86	-0.388305	0.0482126	-8.05403	8.01126e-16	4.31489e-15
TGME49_313430	1339.35	-0.672079	0.0834738	-8.05139	8.18618e-16	4.4062e-15
TGME49_240630	2355.67	0.523911	0.0650752	8.05085	8.22208e-16	4.42261e-15
TGME49_306334	44.5454	3.46441	0.430441	8.04851	8.38112e-16	4.5052e-15
TGME49_300270	1434.36	-0.614941	0.0764182	-8.04705	8.48143e-16	4.55612e-15
TGME49_276120	1087.48	0.689603	0.0857314	8.04376	8.71224e-16	4.67704e-15
TGME49_201660	42.6033	3.51778	0.438326	8.02548	1.0113e-15	5.42547e-15
TGME49_287210	2314.03	-0.499101	0.0621936	-8.02495	1.01569e-15	5.44545e-15
TGME49_214570	37.2155	3.73313	0.465521	8.01926	1.06387e-15	5.70002e-15
TGME49_233360	93.0077	2.31626	0.289077	8.01261	1.12299e-15	6.01283e-15
TGME49_203090	47.1712	3.33864	0.416767	8.0108	1.1396e-15	6.09778e-15
TGME49_271025	83.6804	2.49977	0.312164	8.0079	1.16684e-15	6.23945e-15
TGME49_225230	893.46	-0.763454	0.0954534	-7.99818	1.26268e-15	6.74752e-15
TGME49_290150	775.79	-0.789613	0.0987264	-7.99799	1.2647e-15	6.7539e-15
TGME49_214300	2087.15	0.526534	0.065937	7.98542	1.40048e-15	7.47409e-15
TGME49_259150	99.7397	2.30227	0.288553	7.97868	1.47912e-15	7.88864e-15
TGME49_294620	4402.8	-0.417663	0.0523781	-7.97399	1.53633e-15	8.18843e-15
TGME49_292920	2884.99	-0.466589	0.0585267	-7.97225	1.55814e-15	8.29926e-15
TGME49_236780	605.574	-0.959182	0.120338	-7.97075	1.57711e-15	8.39481e-15
TGME49_222935	32.4449	3.88491	0.487415	7.97042	1.58133e-15	8.41179e-15
TGME49_268650	514.535	1.0191	0.127862	7.9703	1.58292e-15	8.41482e-15
TGME49_272695	953.903	0.726149	0.091113	7.96977	1.58973e-15	8.44552e-15
TGME49_271750	392.345	1.11508	0.139968	7.96663	1.63054e-15	8.65667e-15
TGME49_213280	8713.31	0.384844	0.0483117	7.96585	1.64098e-15	8.70645e-15
TGME49_257440	411.047	1.09877	0.138023	7.96077	1.70969e-15	9.06514e-15
TGME49_263290	706.343	0.831557	0.104591	7.95057	1.85657e-15	9.83752e-15
TGME49_248110	1687.11	-0.564329	0.070991	-7.9493	1.87561e-15	9.93198e-15
TGME49_304500	1569.39	-0.581	0.0730892	-7.9492	1.87726e-15	9.93428e-15
TGME49_202310	848.767	-0.758695	0.0954708	-7.94688	1.91264e-15	1.0115e-14
TGME49_240295	42.7598	3.50112	0.44075	7.94355	1.96481e-15	1.03842e-14
TGME49_300260	3816.19	-0.41811	0.0526644	-7.93914	2.03586e-15	1.07527e-14
TGME49_227910	3561.3	0.450193	0.0567114	7.93832	2.04942e-15	1.08173e-14
TGME49_228440	32.6958	3.87507	0.488268	7.93635	2.08211e-15	1.09828e-14
TGME49_230520	1938.23	0.558499	0.070381	7.93537	2.09873e-15	1.10593e-14
TGME49_275590	32.1845	3.87166	0.487902	7.93533	2.09932e-15	1.10593e-14
TGME49_254870	1068.7	0.698335	0.088021	7.93373	2.12668e-15	1.11962e-14
TGME49_259240	10431.5	0.320059	0.0403587	7.93037	2.18494e-15	1.14955e-14
TGME49_262690	17063.6	0.30739	0.0387715	7.92825	2.2226e-15	1.16862e-14
TGME49_272475	536.865	-0.965009	0.12181	-7.92227	2.33212e-15	1.22541e-14
TGME49_209180	105.211	2.12352	0.268056	7.92193	2.33848e-15	1.22796e-14
TGME49_262970	1903.4	0.554048	0.069949	7.92074	2.36098e-15	1.23898e-14
TGME49_232020	1165.43	-0.655782	0.0828325	-7.91696	2.4338e-15	1.27638e-14
TGME49_316130	89.0896	2.33779	0.295406	7.91381	2.49631e-15	1.30832e-14
TGME49_273750	46.318	3.30848	0.418071	7.91368	2.49886e-15	1.30882e-14
TGME49_257760	1187.47	0.650966	0.0822899	7.91065	2.56044e-15	1.34022e-14
TGME49_219260	1020.09	-0.695228	0.0878996	-7.90934	2.5875e-15	1.35351e-14
TGME49_212250	2121.74	-0.522161	0.0661262	-7.89643	2.87009e-15	1.50037e-14
TGME49_310900	2380.98	-0.536693	0.0679791	-7.89498	2.90368e-15	1.51696e-14
TGME49_254520	992.092	-0.706569	0.0895074	-7.89398	2.92705e-15	1.5282e-14
TGME49_217182	2456.09	-0.55794	0.0706944	-7.89228	2.96713e-15	1.54813e-14
TGME49_242030	620.207	-0.870138	0.110272	-7.89082	3.00208e-15	1.56537e-14
TGME49_308965	344.943	1.15416	0.146273	7.89046	3.01067e-15	1.56885e-14
TGME49_227000	1816.88	-0.551501	0.0698981	-7.89007	3.02006e-15	1.57274e-14
TGME49_239600	955.3	0.714724	0.0905863	7.88998	3.02242e-15	1.57297e-14
TGME49_269365	34.1281	3.76629	0.477706	7.88411	3.16776e-15	1.64756e-14
TGME49_267312	58.0555	2.93107	0.37191	7.88113	3.24433e-15	1.68631e-14
TGME49_217930	117.596	2.03617	0.258445	7.87854	3.31233e-15	1.72056e-14
TGME49_216290	157.765	1.72983	0.219651	7.87534	3.39809e-15	1.76399e-14
TGME49_262390	1168.39	-0.660109	0.0838268	-7.87468	3.4162e-15	1.77226e-14
TGME49_276930	2782.66	0.474652	0.0602921	7.87253	3.47537e-15	1.80182e-14
TGME49_234510	1009.31	0.729151	0.0926227	7.87227	3.48261e-15	1.80443e-14
TGME49_213255	387.781	1.1162	0.141801	7.87157	3.50211e-15	1.81338e-14
TGME49_269240	318.104	1.20737	0.153486	7.86633	3.65182e-15	1.8897e-14
TGME49_305050	2337.68	-0.487902	0.0620688	-7.86066	3.82107e-15	1.97603e-14
TGME49_235870	48.7873	3.26067	0.414925	7.85847	3.88861e-15	2.00969e-14
TGME49_221890	234.982	1.42204	0.181591	7.831	4.84023e-15	2.49953e-14
TGME49_285180	1551.36	0.585274	0.0747388	7.83094	4.84254e-15	2.49953e-14
TGME49_254150	523.898	0.988078	0.126222	7.8281	4.95282e-15	2.55484e-14
TGME49_251930	930.412	-0.761635	0.0973619	-7.82272	5.16959e-15	2.66498e-14
TGME49_202390	1963.13	0.525012	0.0671286	7.82098	5.24126e-15	2.70022e-14
TGME49_242330	18654.6	0.278661	0.0356878	7.80829	5.79674e-15	2.98452e-14
TGME49_238110	577.363	-0.902808	0.115682	-7.80425	5.98581e-15	3.07799e-14
TGME49_245680	17717.1	0.298238	0.0382148	7.80425	5.98546e-15	3.07799e-14
TGME49_201680	4684.75	-0.389028	0.0498529	-7.80351	6.02092e-15	3.0941e-14
TGME49_214170	568.822	-0.896781	0.114941	-7.80207	6.09001e-15	3.12764e-14
TGME49_253510	806.604	0.762859	0.0978064	7.79968	6.20621e-15	3.18531e-14
TGME49_220340	320.056	1.18529	0.151997	7.79811	6.28427e-15	3.22335e-14
TGME49_246080	2125.53	0.505878	0.06491	7.79352	6.51653e-15	3.34039e-14
TGME49_310740	497.73	-0.960815	0.123403	-7.78597	6.91797e-15	3.54394e-14
TGME49_236660	1636.47	-0.581154	0.07467	-7.78297	7.08416e-15	3.6268e-14
TGME49_237510	457.01	-1.00578	0.129303	-7.77845	7.34213e-15	3.75653e-14
TGME49_314810	16597.6	0.291446	0.0374804	7.77596	7.48757e-15	3.82854e-14
TGME49_208570	2033.6	-0.516297	0.0664295	-7.77211	7.71873e-15	3.94427e-14
TGME49_310275	34.9552	3.64317	0.468874	7.77005	7.84531e-15	4.00645e-14
TGME49_290700	9159.57	-0.361399	0.046517	-7.76917	7.9002e-15	4.03196e-14
TGME49_318160	5080.95	0.416533	0.0536482	7.76417	8.21846e-15	4.19178e-14
TGME49_313495	644.375	-0.840637	0.108274	-7.76398	8.23074e-15	4.19542e-14
TGME49_247485	666.443	-0.850822	0.109615	-7.76192	8.36519e-15	4.26129e-14
TGME49_284570	667.213	0.871273	0.112334	7.75608	8.75969e-15	4.45948e-14
TGME49_244470	3053.58	0.444184	0.057295	7.75258	9.00465e-15	4.58133e-14
TGME49_320540	35.6462	3.64416	0.470324	7.74819	9.32094e-15	4.7393e-14
TGME49_287250	104.212	2.08226	0.268951	7.74213	9.77677e-15	4.96798e-14
TGME49_265500	715.683	-0.874725	0.113045	-7.73787	1.01096e-14	5.13393e-14
TGME49_215640	1270.88	-0.616736	0.0797502	-7.73335	1.04754e-14	5.31637e-14
TGME49_202730	558.458	-0.908246	0.117483	-7.73088	1.06805e-14	5.41711e-14
TGME49_267150	64.142	2.68565	0.347593	7.72642	1.10617e-14	5.60695e-14
TGME49_220290	571.616	0.89869	0.116452	7.71723	1.18887e-14	6.02242e-14
TGME49_319530	2678.76	-0.455853	0.0590994	-7.71332	1.22585e-14	6.20592e-14
TGME49_252250	148.787	-1.71744	0.222707	-7.71167	1.24184e-14	6.28298e-14
TGME49_249250	13506.2	0.289782	0.0375832	7.71044	1.25389e-14	6.34003e-14
TGME49_218950	550.375	0.902433	0.117112	7.70572	1.30109e-14	6.57458e-14
TGME49_225300	1181.22	-0.633912	0.0822732	-7.70496	1.30889e-14	6.60995e-14
TGME49_233540	311.606	-1.19235	0.154816	-7.7017	1.34268e-14	6.77637e-14
TGME49_210470	39.6378	3.41054	0.442879	7.70086	1.35156e-14	6.81698e-14
TGME49_258240	2530.88	-0.483071	0.0627451	-7.69895	1.37186e-14	6.91514e-14
TGME49_224090	890.678	-0.719048	0.0934171	-7.69718	1.391e-14	7.00729e-14
TGME49_261400	3403.51	0.438801	0.0570376	7.69319	1.43516e-14	7.22527e-14
TGME49_248677	61.3439	2.76842	0.360228	7.6852	1.52759e-14	7.68591e-14
TGME49_233030	4815.71	-0.385103	0.0501107	-7.68506	1.52928e-14	7.68967e-14
TGME49_280400	4268.14	-0.390837	0.0509723	-7.66763	1.75206e-14	8.80443e-14
TGME49_312510	86.8598	2.26591	0.295712	7.66256	1.82257e-14	9.15315e-14
TGME49_297492	56.4872	2.9328	0.38311	7.65526	1.92923e-14	9.68287e-14
TGME49_268310	52.0944	2.97054	0.388192	7.65224	1.97512e-14	9.90708e-14
TGME49_248880	2661.98	-0.462964	0.0605079	-7.65131	1.9894e-14	9.97262e-14
TGME49_248470	141.605	1.74033	0.227761	7.64105	2.15464e-14	1.07943e-13
TGME49_224210	1091.33	-0.663525	0.0868965	-7.6358	2.24419e-14	1.12361e-13
TGME49_260310	740.257	0.777014	0.101794	7.63317	2.29058e-14	1.14613e-13
TGME49_304740	3826.09	-0.399393	0.0523615	-7.62761	2.3915e-14	1.1959e-13
TGME49_221180	3141.49	-0.43059	0.056476	-7.62431	2.45347e-14	1.22614e-13
TGME49_313910	18358.9	0.28221	0.03702	7.62319	2.47489e-14	1.23608e-13
TGME49_233350	2106.69	-0.498916	0.0655036	-7.61662	2.60402e-14	1.29978e-13
TGME49_243740	184.203	1.52169	0.199829	7.61493	2.6384e-14	1.31614e-13
TGME49_253670	33.3629	3.58213	0.470789	7.60878	2.76701e-14	1.37946e-13
TGME49_261720	2005.78	-0.503259	0.0661807	-7.60431	2.86426e-14	1.42707e-13
TGME49_300140	12523.5	0.297237	0.039093	7.60332	2.8864e-14	1.43722e-13
TGME49_268680	1704.21	-0.538928	0.0708835	-7.60302	2.89308e-14	1.43967e-13
TGME49_244300	446.525	-0.972214	0.127924	-7.59991	2.96333e-14	1.47374e-13
TGME49_312160	2729.41	0.482671	0.0635411	7.59621	3.04936e-14	1.5156e-13
TGME49_290620	2190.87	-0.481515	0.0634472	-7.58922	3.21832e-14	1.5986e-13
TGME49_214800	313.758	1.20405	0.158691	7.58739	3.26424e-14	1.62043e-13
TGME49_263785	273.542	-1.26872	0.167289	-7.58402	3.35007e-14	1.66202e-13
TGME49_320630	2894.59	-0.513728	0.0677843	-7.57886	3.48594e-14	1.72838e-13
TGME49_229180	1622.48	-0.546944	0.0722503	-7.57013	3.72851e-14	1.84753e-13
TGME49_233160	1989.39	-0.522677	0.0691586	-7.55766	4.104e-14	2.03236e-13
TGME49_315530	925.386	-0.708623	0.093792	-7.55526	4.1802e-14	2.06884e-13
TGME49_313100	611.435	-0.833196	0.110354	-7.55019	4.3463e-14	2.14975e-13
TGME49_220240	7133.65	0.326628	0.0432886	7.54538	4.50987e-14	2.22931e-13
TGME49_312140	1221.82	-0.639851	0.0848486	-7.54109	4.66057e-14	2.30241e-13
TGME49_207840	10396.3	-0.302482	0.0401136	-7.54064	4.67657e-14	2.30892e-13
TGME49_297660	43.951	3.13835	0.416287	7.53891	4.73925e-14	2.33845e-13
TGME49_255210	434.136	1.03251	0.136982	7.53752	4.79004e-14	2.36209e-13
TGME49_244310	1036.78	-0.660139	0.0877623	-7.52189	5.39887e-14	2.66071e-13
TGME49_291040	5878.08	0.376725	0.0500936	7.52041	5.46027e-14	2.68935e-13
TGME49_247230	1179.16	0.630064	0.0839026	7.50947	5.93693e-14	2.92236e-13
TGME49_207140	125.854	1.93055	0.257116	7.50848	5.98175e-14	2.94265e-13
TGME49_260540	2295	-0.474254	0.0631836	-7.50596	6.09819e-14	2.99812e-13
TGME49_207060	5487.01	-0.402052	0.0536003	-7.50093	6.33682e-14	3.11357e-13
TGME49_310490	13539.6	0.283649	0.0378409	7.49582	6.58844e-14	3.23526e-13
TGME49_200400	2561.05	0.462712	0.0617321	7.49548	6.60574e-14	3.24181e-13
TGME49_278100	209.208	1.41426	0.188687	7.4953	6.61488e-14	3.24434e-13
TGME49_318370	501.29	0.916937	0.122378	7.49267	6.74879e-14	3.30804e-13
TGME49_201180	1039.51	0.689377	0.0920398	7.48999	6.8879e-14	3.37218e-13
TGME49_311310	2528.85	-0.453609	0.0605614	-7.49007	6.88382e-14	3.37218e-13
TGME49_269260	718.537	0.848727	0.113325	7.48932	6.92324e-14	3.38746e-13
TGME49_312490	1679.44	-0.532634	0.0711205	-7.48918	6.93062e-14	3.38904e-13
TGME49_292170	878.041	0.725785	0.096915	7.48889	6.94611e-14	3.39458e-13
TGME49_290720	2336.62	-0.469742	0.0627283	-7.48852	6.96568e-14	3.40212e-13
TGME49_289740	2955.52	0.427131	0.057059	7.48578	7.11232e-14	3.47166e-13
TGME49_208440	2187.12	0.482348	0.0644717	7.48155	7.34509e-14	3.58314e-13
TGME49_276970	1112.59	-0.6375	0.0852234	-7.48035	7.41276e-14	3.614e-13
TGME49_247300	2571.1	-0.465589	0.062259	-7.47826	7.53157e-14	3.66973e-13
TGME49_261970	920.473	-0.69146	0.0925153	-7.47401	7.77898e-14	3.78803e-13
TGME49_321570	1323.82	0.590424	0.0790896	7.46524	8.31449e-14	4.04638e-13
TGME49_200385	2713.25	-0.469526	0.0629284	-7.46128	8.56892e-14	4.16773e-13
TGME49_211690	1171.35	-0.625071	0.0838039	-7.45874	8.73557e-14	4.24625e-13
TGME49_229420	1410.93	0.649356	0.0870728	7.45762	8.80962e-14	4.2797e-13
TGME49_259670	125.606	1.82308	0.24467	7.45116	9.25259e-14	4.49223e-13
TGME49_315580	1257.1	-0.619498	0.0832155	-7.44451	9.73066e-14	4.72153e-13
TGME49_264200	313.751	-1.16102	0.156009	-7.44196	9.91989e-14	4.8105e-13
TGME49_265030	90.5828	2.12863	0.28607	7.44094	9.99693e-14	4.84499e-13
TGME49_213940	7728.06	0.332417	0.0447088	7.43515	1.04446e-13	5.05895e-13
TGME49_290980	1488.46	0.559583	0.0753261	7.4288	1.09586e-13	5.30474e-13
TGME49_215070	1172.2	-0.625054	0.0841859	-7.42468	1.1305e-13	5.46921e-13
TGME49_248890	778.94	-0.773516	0.10431	-7.41555	1.21117e-13	5.85601e-13
TGME49_264610	3931.25	-0.384351	0.0518446	-7.41351	1.22997e-13	5.94338e-13
TGME49_224350	4551.36	0.374822	0.0506004	7.40748	1.28726e-13	6.21655e-13
TGME49_255730	40.6943	3.20826	0.433277	7.40463	1.31518e-13	6.34762e-13
TGME49_222970	982.087	0.686033	0.09267	7.40297	1.33172e-13	6.42366e-13
TGME49_243200	6410.56	-0.359036	0.0485011	-7.40264	1.33502e-13	6.4358e-13
TGME49_294010	535.24	-0.897163	0.121235	-7.40021	1.35965e-13	6.55066e-13
TGME49_297070	8883.38	-0.320555	0.0433484	-7.39486	1.41562e-13	6.8163e-13
TGME49_246978	545.706	-0.889492	0.120344	-7.39124	1.45464e-13	7.00008e-13
TGME49_295995	30.2193	3.58047	0.484699	7.38699	1.50185e-13	7.22301e-13
TGME49_320210	1064.98	-0.638214	0.0864581	-7.38178	1.56186e-13	7.50722e-13
TGME49_260000	31.4517	3.49811	0.473928	7.3811	1.56992e-13	7.54151e-13
TGME49_323310	85.9003	2.18236	0.295717	7.37988	1.58429e-13	7.60609e-13
TGME49_306060	8643.54	0.332415	0.0450641	7.3765	1.62505e-13	7.79717e-13
TGME49_269730	3422.08	-0.399543	0.0541696	-7.37578	1.63385e-13	7.83482e-13
TGME49_202090	36.7437	3.29971	0.447393	7.3754	1.63854e-13	7.8527e-13
TGME49_255260	26431	-0.278628	0.0377864	-7.37375	1.65899e-13	7.94604e-13
TGME49_295750	45.8569	3.0086	0.408262	7.36929	1.71538e-13	8.21131e-13
TGME49_206670	2931	-0.43624	0.0592013	-7.36877	1.72212e-13	8.23397e-13
TGME49_299050	16800.6	0.26777	0.0363382	7.36884	1.72122e-13	8.23397e-13
TGME49_226720	1210.42	0.609467	0.0827286	7.36707	1.74425e-13	8.33487e-13
TGME49_203100	27.1528	3.64515	0.494887	7.36563	1.76316e-13	8.42034e-13
TGME49_312340	583.14	0.847788	0.115123	7.36417	1.78255e-13	8.50796e-13
TGME49_227330	2982.56	-0.485293	0.0659189	-7.36197	1.81213e-13	8.64409e-13
TGME49_310830	88.0061	2.13601	0.290218	7.36003	1.83875e-13	8.76594e-13
TGME49_306310	1017.34	-0.64704	0.0880172	-7.3513	1.96292e-13	9.35249e-13
TGME49_265390	732.786	-0.771074	0.104903	-7.35033	1.97717e-13	9.41489e-13
TGME49_212960	596.095	-0.846057	0.115177	-7.34573	2.0464e-13	9.73885e-13
TGME49_217610	841.581	0.702927	0.0957122	7.34418	2.07028e-13	9.84676e-13
TGME49_312840	839.149	-0.702794	0.0957036	-7.34344	2.08168e-13	9.89526e-13
TGME49_203790	4230.54	0.380768	0.0519259	7.33292	2.25192e-13	1.06983e-12
TGME49_318470	1278.28	-0.579979	0.0791839	-7.32446	2.39865e-13	1.13887e-12
TGME49_282070	5864.45	-0.333182	0.0454998	-7.32271	2.43005e-13	1.15311e-12
TGME49_240410	657.032	-0.860913	0.117586	-7.32155	2.45121e-13	1.16248e-12
TGME49_322100	201.336	3.38454	0.462499	7.31796	2.51778e-13	1.19335e-12
TGME49_243110	31.5664	3.4789	0.475501	7.31629	2.54928e-13	1.20758e-12
TGME49_253440	4939.38	-0.373866	0.0511154	-7.31415	2.59006e-13	1.22619e-12
TGME49_251880	1299.97	-0.575667	0.0787428	-7.31073	2.65697e-13	1.25714e-12
TGME49_249780	1774.47	-0.513686	0.0702775	-7.3094	2.68345e-13	1.26893e-12
TGME49_203330	30.8178	3.47074	0.474844	7.30922	2.68702e-13	1.26989e-12
TGME49_309730	7388.95	0.335035	0.0458867	7.30135	2.8489e-13	1.34561e-12
TGME49_205290	1343.07	0.571338	0.0782729	7.2993	2.89266e-13	1.3655e-12
TGME49_255330	288.856	-1.18211	0.161987	-7.29754	2.93072e-13	1.38267e-12
TGME49_241160	668.256	-0.769841	0.105498	-7.29719	2.93829e-13	1.38544e-12
TGME49_235470	17368.1	-0.292701	0.0401173	-7.29613	2.96162e-13	1.39563e-12
TGME49_315900	122.863	1.80015	0.247115	7.28468	3.22424e-13	1.51851e-12
TGME49_289690	21294.2	0.259092	0.0355818	7.2816	3.2988e-13	1.55274e-12
TGME49_208710	398.626	1.00155	0.137563	7.28069	3.32114e-13	1.56235e-12
TGME49_315780	1751.41	0.520557	0.0715096	7.27954	3.34956e-13	1.57481e-12
TGME49_248260	697.521	-0.763484	0.104909	-7.27757	3.39899e-13	1.59714e-12
TGME49_287510	38.0353	3.21807	0.442411	7.27395	3.4913e-13	1.63957e-12
TGME49_285930	1015.63	0.655967	0.0901899	7.27318	3.51124e-13	1.64798e-12
TGME49_262590	73.4742	2.29768	0.31604	7.2702	3.58963e-13	1.68381e-12
TGME49_215220	11964.9	0.298427	0.0410541	7.2691	3.61897e-13	1.6966e-12
TGME49_322700	191.422	-1.42363	0.196009	-7.2631	3.78312e-13	1.77254e-12
TGME49_306330	1626.66	0.525988	0.0724392	7.2611	3.83945e-13	1.7979e-12
TGME49_218740	1452.36	-0.544108	0.0750253	-7.25232	4.09682e-13	1.91732e-12
TGME49_271380	1290.8	0.583084	0.0804282	7.24975	4.17556e-13	1.95305e-12
TGME49_311300	333.476	1.11776	0.15427	7.24549	4.30894e-13	2.01429e-12
TGME49_213240	506.616	-0.942698	0.130127	-7.24445	4.34189e-13	2.02853e-12
TGME49_224675	26.2095	3.59475	0.496497	7.24022	4.47946e-13	2.09161e-12
TGME49_267590	683.755	-0.795502	0.109933	-7.23626	4.6123e-13	2.15241e-12
TGME49_215550	918.337	-0.675404	0.0934351	-7.22859	4.88034e-13	2.27619e-12
TGME49_294230	2668.59	0.431494	0.0597093	7.22658	4.9531e-13	2.30881e-12
TGME49_212220	2164.83	-0.469257	0.064984	-7.22112	5.15594e-13	2.40199e-12
TGME49_297780	671.084	-0.817768	0.113281	-7.21893	5.2399e-13	2.43971e-12
TGME49_289222	130.941	1.75212	0.242936	7.21228	5.50211e-13	2.56035e-12
TGME49_263320	4282.35	0.399066	0.0553653	7.20788	5.68277e-13	2.64291e-12
TGME49_219130	884.971	0.679986	0.0943596	7.20633	5.7482e-13	2.67182e-12
TGME49_215420	432.396	-0.950923	0.131959	-7.20622	5.75266e-13	2.67237e-12
TGME49_318180	25.8359	3.57794	0.496937	7.19998	6.02204e-13	2.79592e-12
TGME49_270800	1442.8	-0.554375	0.0771055	-7.18983	6.48733e-13	3.01024e-12
TGME49_265840	1686.62	-0.524667	0.0730441	-7.18288	6.82575e-13	3.16548e-12
TGME49_255510	2570.63	-0.434289	0.0604756	-7.18123	6.90862e-13	3.20209e-12
TGME49_250710	14869.9	-0.333243	0.0464475	-7.17461	7.25133e-13	3.35903e-12
TGME49_205120	295.906	1.14564	0.159816	7.16852	7.58114e-13	3.50982e-12
TGME49_291640	792.283	0.7192	0.1004	7.16333	7.87385e-13	3.64327e-12
TGME49_318580	1368.66	0.556438	0.0776974	7.16161	7.97346e-13	3.68728e-12
TGME49_289030	54.1466	2.63882	0.368691	7.15726	8.23064e-13	3.80406e-12
TGME49_234420	867.335	-0.680368	0.0950751	-7.1561	8.30031e-13	3.83409e-12
TGME49_247350	6204.7	-0.337234	0.0471316	-7.15516	8.35776e-13	3.85844e-12
TGME49_294340	2697.85	-0.42079	0.0588183	-7.15406	8.4251e-13	3.88734e-12
TGME49_301440	8953.24	-0.300074	0.041947	-7.15365	8.44988e-13	3.89657e-12
TGME49_253380	2510.79	-0.458327	0.0640816	-7.15225	8.53667e-13	3.93438e-12
TGME49_278245	70.436	2.30376	0.322209	7.1499	8.68416e-13	4.00009e-12
TGME49_203540	2886.53	-0.462792	0.0647763	-7.14447	9.03459e-13	4.15917e-12
TGME49_264210	536.982	-0.838097	0.117348	-7.14196	9.20109e-13	4.23307e-12
TGME49_314482	25.5359	3.55492	0.497755	7.14189	9.20548e-13	4.23307e-12
TGME49_321690	1418	-0.551202	0.0772315	-7.137	9.53878e-13	4.38387e-12
TGME49_267350	1097.59	-0.616692	0.0864399	-7.13434	9.72513e-13	4.467e-12
TGME49_240380	3213.37	0.425365	0.0596618	7.1296	1.00659e-12	4.62094e-12
TGME49_305140	1387.03	0.547753	0.0769238	7.12073	1.07358e-12	4.92571e-12
TGME49_310230	667.786	-0.811874	0.114074	-7.11709	1.10231e-12	5.05466e-12
TGME49_308000	952.851	-0.640765	0.0900726	-7.11387	1.12832e-12	5.17106e-12
TGME49_229320	53.584	2.62397	0.368893	7.11311	1.13459e-12	5.19686e-12
TGME49_224270	1033.58	-0.629223	0.088462	-7.11291	1.13619e-12	5.20128e-12
TGME49_300080	34.3926	3.2065	0.450838	7.11231	1.14118e-12	5.2212e-12
TGME49_316200	748.288	-0.712583	0.100201	-7.11153	1.1476e-12	5.24762e-12
TGME49_309990	367.046	1.01705	0.143043	7.1101	1.15963e-12	5.29966e-12
TGME49_240900	1517.51	0.59677	0.0840003	7.10438	1.20867e-12	5.52072e-12
TGME49_273050	1099.02	0.611623	0.0861009	7.10356	1.21585e-12	5.55041e-12
TGME49_229650	870.037	-0.665215	0.0936646	-7.1021	1.22874e-12	5.60614e-12
TGME49_291070	247.94	1.23883	0.174438	7.10181	1.23137e-12	5.615e-12
TGME49_278070	27.3309	3.46442	0.487944	7.10003	1.24731e-12	5.68449e-12
TGME49_205420	40.3638	3.00285	0.422991	7.09907	1.25597e-12	5.7208e-12
TGME49_227420	600.617	-0.788311	0.111049	-7.09877	1.25868e-12	5.72993e-12
TGME49_226000	1355.88	-0.57262	0.0807149	-7.09436	1.29955e-12	5.91272e-12
TGME49_273090	10158.4	0.290255	0.0409155	7.094	1.30288e-12	5.92454e-12
TGME49_233090	333.498	-1.05919	0.149386	-7.09033	1.3379e-12	6.0804e-12
TGME49_200010	3973.99	0.389121	0.0549774	7.07784	1.46414e-12	6.65044e-12
TGME49_221320	3518.73	-0.409177	0.057819	-7.07685	1.47468e-12	6.69461e-12
TGME49_278522	32.6964	3.25286	0.460505	7.06369	1.62139e-12	7.35655e-12
TGME49_228290	1508.98	-0.529121	0.0749224	-7.06226	1.63815e-12	7.42844e-12
TGME49_219690	6228.52	0.341665	0.0484013	7.059	1.67706e-12	7.60068e-12
TGME49_220530	596.687	-0.888632	0.125889	-7.05885	1.67891e-12	7.60485e-12
TGME49_204010	123.571	1.79978	0.255263	7.0507	1.78014e-12	8.05894e-12
TGME49_315400	46.6681	2.79864	0.397051	7.04858	1.80758e-12	8.17863e-12
TGME49_204080	1888.48	-0.478052	0.0678896	-7.04161	1.90031e-12	8.59342e-12
TGME49_259155	59.7543	2.46921	0.351205	7.03068	2.05534e-12	9.28936e-12
TGME49_217920	24.6322	3.50878	0.499133	7.02975	2.06908e-12	9.34632e-12
TGME49_201390	16621.2	-0.270725	0.0385125	-7.02953	2.07224e-12	9.35541e-12
TGME49_293900	3260.64	-0.392029	0.055792	-7.02661	2.11605e-12	9.54793e-12
TGME49_223125	1324.97	0.56186	0.0799952	7.02367	2.16122e-12	9.74637e-12
TGME49_229210	821.471	-0.681075	0.0970428	-7.0183	2.24587e-12	1.01225e-11
TGME49_316700	414.374	0.940156	0.133964	7.01799	2.25079e-12	1.01391e-11
TGME49_320150	185.806	1.4818	0.211293	7.013	2.33254e-12	1.05016e-11
TGME49_320710	24.5832	3.50079	0.499487	7.00877	2.4043e-12	1.08187e-11
TGME49_278878	256.88	1.23691	0.176588	7.00448	2.47908e-12	1.11491e-11
TGME49_300250	1835.99	-0.48332	0.0690228	-7.00232	2.51753e-12	1.13157e-11
TGME49_253600	1050.69	0.607467	0.086759	7.00178	2.52734e-12	1.13536e-11
TGME49_306320	511.74	-0.836101	0.119539	-6.99437	2.6646e-12	1.19636e-11
TGME49_224950	1645.58	-0.502383	0.0719969	-6.97784	2.99751e-12	1.3451e-11
TGME49_270510	6588.89	-0.312158	0.0447398	-6.97718	3.01157e-12	1.35066e-11
TGME49_307840	44.3834	2.86052	0.41007	6.97568	3.04399e-12	1.36446e-11
TGME49_213360	27.3987	3.42165	0.490684	6.97323	3.09749e-12	1.38768e-11
TGME49_277870	898.599	-0.68287	0.0979437	-6.97207	3.12321e-12	1.39843e-11
TGME49_244406	37.8469	3.00638	0.431222	6.97178	3.12963e-12	1.40054e-11
TGME49_268880	766.496	0.70106	0.100582	6.97003	3.16869e-12	1.41724e-11
TGME49_314740	1776.11	-0.503163	0.0722323	-6.9659	3.26314e-12	1.45869e-11
TGME49_220570	1072.92	0.601111	0.0863687	6.95982	3.40699e-12	1.52216e-11
TGME49_298840	560.208	-0.800219	0.115005	-6.95813	3.44823e-12	1.53974e-11
TGME49_289570	1557.01	-0.533553	0.0767567	-6.95123	3.62125e-12	1.61612e-11
TGME49_256050	2163.83	-0.46343	0.0666971	-6.94829	3.69749e-12	1.64925e-11
TGME49_319710	504.094	-0.842666	0.121295	-6.94721	3.7257e-12	1.66092e-11
TGME49_271870	561.325	-0.824577	0.118735	-6.9447	3.79255e-12	1.6898e-11
TGME49_314487	47.4166	2.69067	0.387462	6.94434	3.80226e-12	1.69321e-11
TGME49_318360	284.927	-1.13204	0.16304	-6.9433	3.83032e-12	1.70477e-11
TGME49_216600	856.497	-0.674876	0.0972012	-6.94308	3.8364e-12	1.70655e-11
TGME49_298630	2521.85	0.420315	0.0605415	6.9426	3.84954e-12	1.71147e-11
TGME49_253925	55.4547	2.50767	0.361336	6.93999	3.92127e-12	1.74241e-11
TGME49_270010	578.966	-0.783209	0.112858	-6.93979	3.92692e-12	1.74397e-11
TGME49_217370	41.3036	2.92616	0.421834	6.93677	4.01169e-12	1.78065e-11
TGME49_263050	18157.3	0.262161	0.0377999	6.93549	4.04812e-12	1.79584e-11
TGME49_228250	1107.46	-0.593417	0.0855917	-6.93311	4.11681e-12	1.82533e-11
TGME49_286090	7238.17	-0.306572	0.0442566	-6.92715	4.29404e-12	1.90287e-11
TGME49_275810	12464	0.264971	0.0382521	6.92697	4.29942e-12	1.90423e-11
TGME49_321520	9381.55	0.317242	0.0458225	6.92327	4.41343e-12	1.95366e-11
TGME49_227650	1152.08	-0.578504	0.0835651	-6.92279	4.42845e-12	1.95925e-11
TGME49_315130	1533.49	0.516066	0.0745503	6.92239	4.44089e-12	1.96369e-11
TGME49_209910	9661.59	0.288678	0.0417113	6.92086	4.48921e-12	1.98399e-11
TGME49_312940	3693.11	0.376934	0.0544806	6.91869	4.55854e-12	2.01354e-11
TGME49_319630	61.5606	2.37576	0.34367	6.91291	4.74809e-12	2.09613e-11
TGME49_204270	979.671	0.623752	0.0902584	6.91074	4.8213e-12	2.12731e-11
TGME49_301250	4048.6	-0.359928	0.052101	-6.90828	4.90577e-12	2.16341e-11
TGME49_268170	271.986	-1.23224	0.178559	-6.90103	5.16269e-12	2.27548e-11
TGME49_315320	11206.8	0.313188	0.0453838	6.90089	5.16771e-12	2.27646e-11
TGME49_247360	1410.74	-0.535672	0.0776649	-6.89723	5.30279e-12	2.33471e-11
TGME49_227952	1473.88	-0.522654	0.0757936	-6.89576	5.35769e-12	2.35761e-11
TGME49_242080	737.765	-0.694543	0.100783	-6.89148	5.52155e-12	2.42841e-11
TGME49_271810	2200.11	-0.440747	0.0639693	-6.88998	5.57995e-12	2.45278e-11
TGME49_232300	9711.03	0.322904	0.046869	6.8895	5.59885e-12	2.45976e-11
TGME49_260490	218.012	1.25201	0.181788	6.88721	5.68991e-12	2.49843e-11
TGME49_210460	23.6889	3.4495	0.501023	6.88492	5.78199e-12	2.5375e-11
TGME49_266150	32.5478	3.12708	0.45423	6.88435	5.80534e-12	2.54638e-11
TGME49_293650	192.978	-1.32051	0.191839	-6.8834	5.84414e-12	2.56202e-11
TGME49_286050	311.736	-1.03768	0.150795	-6.88137	5.92793e-12	2.59736e-11
TGME49_237220	2228.21	-0.460373	0.0669135	-6.88012	5.98031e-12	2.61891e-11
TGME49_309840	32.9357	3.12931	0.455112	6.87592	6.15925e-12	2.69582e-11
TGME49_320300	2197.71	-0.443388	0.0644863	-6.8757	6.1688e-12	2.69856e-11
TGME49_291630	652.169	0.77307	0.112472	6.87346	6.26619e-12	2.7397e-11
TGME49_216620	2063.25	0.452737	0.0659036	6.8697	6.4339e-12	2.81152e-11
TGME49_224520	1914.9	-0.483	0.0703111	-6.86946	6.44434e-12	2.81327e-11
TGME49_238040	1054.33	0.603206	0.0878108	6.86938	6.44823e-12	2.81327e-11
TGME49_305930	386.861	0.974955	0.141926	6.86945	6.44501e-12	2.81327e-11
TGME49_297850	632.025	0.76407	0.111265	6.8671	6.55199e-12	2.85702e-11
TGME49_218260	12554.7	0.305123	0.0444333	6.86698	6.55745e-12	2.85787e-11
TGME49_243930	4308.56	-0.353718	0.0515249	-6.86499	6.64946e-12	2.89643e-11
TGME49_304870	110.167	1.76181	0.256787	6.86097	6.83935e-12	2.97756e-11
TGME49_308096	109.946	1.7745	0.258759	6.85772	6.99702e-12	3.04458e-11
TGME49_257040	1316.83	-0.551605	0.0804429	-6.8571	7.02725e-12	3.05611e-11
TGME49_318600	759.902	0.724064	0.105615	6.8557	7.09636e-12	3.08452e-11
TGME49_221190	579.736	0.831633	0.12134	6.85372	7.1954e-12	3.12591e-11
TGME49_289600	3577.52	0.389056	0.056769	6.85332	7.21553e-12	3.13299e-11
TGME49_254625	43.4676	2.76763	0.404081	6.84921	7.42593e-12	3.22263e-11
TGME49_259965	32.7583	3.11844	0.455628	6.84428	7.68616e-12	3.3338e-11
TGME49_200350	654.492	-0.749257	0.109478	-6.84391	7.70586e-12	3.34057e-11
TGME49_247580	729.25	0.699058	0.102177	6.84161	7.83067e-12	3.39288e-11
TGME49_253000	1307.88	-0.552629	0.0807818	-6.84101	7.86382e-12	3.40544e-11
TGME49_224830	242.663	1.18341	0.173142	6.83489	8.20675e-12	3.55206e-11
TGME49_239500	2214.66	-0.431272	0.0631661	-6.82759	8.63558e-12	3.73569e-11
TGME49_258670	217.826	1.24125	0.18192	6.82305	8.91279e-12	3.85357e-11
TGME49_323100	3284.99	-0.378328	0.055456	-6.82212	8.97056e-12	3.87649e-11
TGME49_257810	38.8824	2.92628	0.429117	6.8193	9.14876e-12	3.95142e-11
TGME49_245570	885.7	-0.642525	0.094285	-6.81471	9.44544e-12	4.0774e-11
TGME49_232060	265.033	-1.10704	0.162522	-6.81161	9.65138e-12	4.1641e-11
TGME49_280600	2377.63	-0.427148	0.0627502	-6.80711	9.95785e-12	4.29406e-11
TGME49_254750	27.0611	3.27892	0.482004	6.80268	1.02691e-11	4.42596e-11
TGME49_306400	1608.35	-0.489987	0.0720607	-6.79965	1.04876e-11	4.51773e-11
TGME49_267990	28.647	3.21345	0.472601	6.7995	1.0498e-11	4.51982e-11
TGME49_216965	25.7796	3.34886	0.492587	6.79852	1.05697e-11	4.54831e-11
TGME49_225860	1989.31	0.474015	0.0697319	6.79768	1.06317e-11	4.57259e-11
TGME49_286630	3578.45	-0.367241	0.054027	-6.79735	1.06562e-11	4.58071e-11
TGME49_250810	10206.8	0.281383	0.0413977	6.79707	1.06772e-11	4.58732e-11
TGME49_205740	1182.8	-0.572676	0.0842665	-6.79602	1.07552e-11	4.61841e-11
TGME49_285190	1016.74	-0.592917	0.0872876	-6.79268	1.10068e-11	4.72396e-11
TGME49_203560	631.108	-0.758387	0.111697	-6.78969	1.12379e-11	4.8206e-11
TGME49_217530	349.4	1.00359	0.147829	6.78888	1.13009e-11	4.84512e-11
TGME49_289260	37.8432	2.90336	0.42786	6.78576	1.15476e-11	4.94826e-11
TGME49_222330	380.587	0.959787	0.141477	6.78404	1.16861e-11	5.00499e-11
TGME49_290270	733.922	-0.696185	0.102634	-6.78319	1.17549e-11	5.03182e-11
TGME49_284180	6088.77	-0.312531	0.0460763	-6.7829	1.17787e-11	5.0394e-11
TGME49_249980	33.7579	3.0464	0.449139	6.78275	1.17912e-11	5.04211e-11
TGME49_308880	401.813	-0.912516	0.134541	-6.78245	1.18157e-11	5.04991e-11
TGME49_265870	1803.74	-0.47942	0.0706959	-6.78144	1.18986e-11	5.08272e-11
TGME49_311140	458.78	-0.870766	0.128484	-6.77722	1.22512e-11	5.23061e-11
TGME49_263560	2058.05	0.460375	0.0679385	6.77635	1.2325e-11	5.25937e-11
TGME49_229720	347.275	1.03382	0.152565	6.77627	1.23317e-11	5.25949e-11
TGME49_252090	39.2415	2.8601	0.422171	6.77475	1.2462e-11	5.31225e-11
TGME49_212990	853.066	-0.642249	0.0948023	-6.77461	1.24742e-11	5.31469e-11
TGME49_226810	986.34	-0.720345	0.106357	-6.77291	1.26216e-11	5.37189e-11
TGME49_266850	620.577	0.762124	0.112524	6.77297	1.26162e-11	5.37189e-11
TGME49_234280	752.763	-0.693918	0.102498	-6.77004	1.28749e-11	5.47687e-11
TGME49_243340	270.415	-1.16717	0.17241	-6.76974	1.2901e-11	5.4851e-11
TGME49_256060	1449.01	0.522239	0.077165	6.76782	1.30742e-11	5.55584e-11
TGME49_222870	850.887	-0.649687	0.0959977	-6.76773	1.30815e-11	5.55608e-11
TGME49_226380	5225.05	-0.338376	0.05	-6.76753	1.30997e-11	5.56092e-11
TGME49_249860	1449.39	-0.507491	0.0750011	-6.76645	1.31981e-11	5.59978e-11
TGME49_214840	9692.35	-0.319279	0.0472206	-6.76142	1.36646e-11	5.79472e-11
TGME49_226110	75.3693	2.11904	0.313778	6.7533	1.44518e-11	6.12535e-11
TGME49_202300	627.878	0.769116	0.113908	6.75207	1.45746e-11	6.17418e-11
TGME49_222860	5337.56	-0.315713	0.0467597	-6.75182	1.45998e-11	6.18167e-11
TGME49_281555	24.6401	3.32346	0.492358	6.75009	1.47754e-11	6.25279e-11
TGME49_261075	276.389	-1.21776	0.180442	-6.74876	1.49112e-11	6.30699e-11
TGME49_283730	690.478	-0.705622	0.10457	-6.74788	1.50024e-11	6.34229e-11
TGME49_310885	734.584	-0.818736	0.121468	-6.74035	1.58001e-11	6.67605e-11
TGME49_236160	869.678	-0.641018	0.09512	-6.73905	1.59431e-11	6.73299e-11
TGME49_264980	347.994	-1.01052	0.149961	-6.73856	1.59963e-11	6.75197e-11
TGME49_259020	45.8741	2.63599	0.391246	6.73742	1.61229e-11	6.8019e-11
TGME49_230380	8889.58	0.290628	0.0431399	6.73686	1.61842e-11	6.82425e-11
TGME49_248445	1251.39	-0.567741	0.0844464	-6.7231	1.77901e-11	7.49752e-11
TGME49_230860	1117.95	-0.578601	0.0861003	-6.72008	1.81627e-11	7.6506e-11
TGME49_234470	857.163	0.667755	0.0995381	6.70853	1.96593e-11	8.27677e-11
TGME49_221200	1535.86	-0.512978	0.0764735	-6.70792	1.97414e-11	8.30701e-11
TGME49_218500	58.2526	2.33487	0.348329	6.70305	2.04117e-11	8.58467e-11
TGME49_223140	1569.13	-0.506767	0.0756824	-6.69597	2.14249e-11	9.00615e-11
TGME49_252430	2115.51	-0.431937	0.0645147	-6.69517	2.15425e-11	9.05096e-11
TGME49_221665	46.3831	2.58772	0.386582	6.69385	2.1737e-11	9.128e-11
TGME49_315630	49.9658	2.51222	0.375322	6.69349	2.17911e-11	9.146e-11
TGME49_289280	35.9365	2.92033	0.436818	6.68546	2.30194e-11	9.65656e-11
TGME49_283702	598.99	-0.810837	0.121307	-6.68418	2.32222e-11	9.73666e-11
TGME49_249180	4072.84	-0.35698	0.0534141	-6.68326	2.33686e-11	9.793e-11
TGME49_286140	658.56	-0.7169	0.107278	-6.68263	2.34693e-11	9.83019e-11
TGME49_280710	2181.84	-0.43722	0.0654271	-6.68254	2.3483e-11	9.83089e-11
TGME49_242400	22.1946	3.36253	0.503458	6.67888	2.40778e-11	1.00747e-10
TGME49_232080	1471.12	-0.572691	0.0857856	-6.67584	2.45813e-11	1.02801e-10
TGME49_240325	33.9374	2.95235	0.442334	6.67448	2.48115e-11	1.03711e-10
TGME49_318350	1204.3	-0.549566	0.0823497	-6.67357	2.4966e-11	1.04304e-10
TGME49_235680	3743.26	-0.348919	0.0522863	-6.67323	2.50227e-11	1.04487e-10
TGME49_210820	1805.7	-0.471566	0.0707092	-6.6691	2.57381e-11	1.07419e-10
TGME49_268950	2512.57	0.403041	0.06051	6.66074	2.72446e-11	1.13649e-10
TGME49_244100	727.124	-0.695334	0.1044	-6.66026	2.73347e-11	1.13966e-10
TGME49_316890	29.3458	3.10247	0.466216	6.65458	2.84105e-11	1.18392e-10
TGME49_319500	908.139	-0.658409	0.0990393	-6.64796	2.97187e-11	1.2378e-10
TGME49_221170	1090.99	-0.562874	0.0847111	-6.64463	3.03973e-11	1.26542e-10
TGME49_316510	3303.36	0.400621	0.0603159	6.64205	3.09346e-11	1.28713e-10
TGME49_217390	24.8745	3.28768	0.495215	6.6389	3.16024e-11	1.31425e-10
TGME49_310790	5988.97	-0.312981	0.0473141	-6.61496	3.71655e-11	1.54481e-10
TGME49_271270	2426.67	0.418419	0.0632594	6.61434	3.73203e-11	1.55046e-10
TGME49_284040	603.412	-0.767506	0.116116	-6.60984	3.8474e-11	1.59758e-10
TGME49_267380	465.158	0.839355	0.126995	6.60933	3.86051e-11	1.60221e-10
TGME49_276100	557.947	0.857503	0.129809	6.6059	3.95108e-11	1.63897e-10
TGME49_243290	961.191	-0.589975	0.0893693	-6.60154	4.06898e-11	1.68702e-10
TGME49_203240	1522.02	-0.494977	0.0751117	-6.58987	4.40198e-11	1.82415e-10
TGME49_307630	23.5591	3.25863	0.494547	6.58912	4.42447e-11	1.83255e-10
TGME49_311690	1121.06	-0.550565	0.0836228	-6.58391	4.58222e-11	1.89692e-10
TGME49_213860	23.4119	3.25377	0.494642	6.57803	4.76729e-11	1.97254e-10
TGME49_253820	2316.12	-0.436517	0.0663904	-6.57501	4.86503e-11	2.01196e-10
TGME49_219742	56.5761	2.37061	0.360699	6.57227	4.95553e-11	2.04835e-10
TGME49_226072	2570.02	-0.415362	0.0632263	-6.56944	5.05054e-11	2.08657e-10
TGME49_213570	2293.18	-0.414357	0.0631024	-6.56643	5.15371e-11	2.12812e-10
TGME49_297120	2274.65	-0.450303	0.0685929	-6.56487	5.20779e-11	2.14936e-10
TGME49_291920	33.0186	2.9129	0.44394	6.56148	5.32777e-11	2.19777e-10
TGME49_202930	103.435	1.71118	0.261014	6.55592	5.53012e-11	2.28009e-10
TGME49_220470	1744.53	-0.50626	0.077302	-6.54911	5.78808e-11	2.38525e-10
TGME49_233810	2922.98	-0.39985	0.0610837	-6.54594	5.91228e-11	2.4352e-10
TGME49_306000	2840.19	-0.376709	0.0576139	-6.53851	6.21358e-11	2.55802e-10
TGME49_211650	767.829	-0.6506	0.0995112	-6.53796	6.23654e-11	2.56489e-10
TGME49_221910	1861.84	-0.451818	0.0691067	-6.53797	6.23593e-11	2.56489e-10
TGME49_223485	1025.72	-0.571787	0.0874876	-6.53563	6.33433e-11	2.60379e-10
TGME49_312445	23.1516	3.2361	0.495291	6.53373	6.4152e-11	2.63571e-10
TGME49_271860	414.077	0.871012	0.133522	6.52338	6.87398e-11	2.82278e-10
TGME49_281440	3181.74	0.370117	0.0567853	6.51783	7.13338e-11	2.92784e-10
TGME49_274170	51.4845	2.38917	0.366899	6.5118	7.42534e-11	3.04614e-10
TGME49_268970	142.961	1.48547	0.228145	6.51105	7.46263e-11	3.0599e-10
TGME49_292290	123.042	1.57932	0.242564	6.51094	7.46829e-11	3.06069e-10
TGME49_255450	2888.63	-0.377368	0.0579889	-6.50758	7.63706e-11	3.12814e-10
TGME49_314900	1425.28	-0.496093	0.076234	-6.50751	7.64054e-11	3.12814e-10
TGME49_254310	24.7692	3.16188	0.486021	6.50565	7.73559e-11	3.16547e-10
[truncated: 6,324 more rows]

## Sheet: MORC_RNAseq
Table S3B. RNAseq analysis from MORC(AID-HA) line in Pru background after 24 hour IAA-induced depletion
GeneID	Base_mean	log2FC	StdErr	WaldStats	Pvalue	Padj
TGME49_202020	3481.26	4.34572	0.10579	41.0787	0	0
TGME49_203135	2492.5	6.90036	0.182752	37.7581	0	0
TGME49_206550	2718.12	5.86849	0.1436	40.8668	0	0
TGME49_208730	5223.17	3.51308	0.09292	37.8076	0	0
TGME49_211440	6619.56	3.57497	0.0927756	38.5335	0	0
TGME49_213460	3625.62	4.40499	0.103475	42.5706	0	0
TGME49_216140	6747.66	6.40896	0.121451	52.7699	0	0
TGME49_230830	2081.52	5.00143	0.130232	38.4041	0	0
TGME49_253150	3164.58	6.99441	0.171267	40.8392	0	0
TGME49_258550	5295.22	6.30306	0.128553	49.031	0	0
TGME49_280570	3119.46	6.28594	0.155363	40.4596	0	0
TGME49_290970	3926.01	3.95622	0.0998915	39.6052	0	0
TGME49_293790	3419.35	6.99562	0.171118	40.8819	0	0
TGME49_319308	3559.68	4.38604	0.107622	40.7542	0	0
TGME49_321480	2546.2	4.65935	0.121607	38.3149	0	0
TGME49_313050	2437.71	4.26734	0.116397	36.6619	2.96169e-294	1.51749e-291
TGME49_227100	1802.03	5.76473	0.158468	36.3779	9.52783e-290	4.59465e-287
TGME49_247500	2129.97	6.72795	0.186098	36.1528	3.36684e-286	1.53341e-283
TGME49_264660	6976.43	3.77765	0.105341	35.861	1.23745e-281	5.33925e-279
TGME49_235920	1940.76	4.32433	0.122195	35.3889	2.52883e-274	1.03657e-271
TGME49_289027	2089.09	4.17353	0.118693	35.1624	7.5041e-271	2.92946e-268
TGME49_213480	1644.48	5.16053	0.147573	34.9695	6.55563e-268	2.44287e-265
TGME49_210682	6923.99	3.63694	0.104053	34.9528	1.17213e-267	4.17788e-265
TGME49_315802	1652.95	5.2011	0.149006	34.9053	6.17546e-267	2.10943e-264
TGME49_207865	1702.62	4.30923	0.124608	34.5822	4.67154e-262	1.53189e-259
TGME49_216335	2667.17	4.44	0.131204	33.8406	4.99709e-251	1.57562e-248
TGME49_294820	1803.11	5.43503	0.160755	33.8095	1.432e-250	4.34798e-248
TGME49_243382	1639.24	4.32186	0.129217	33.4466	2.88103e-245	8.43525e-243
TGME49_224180	1356.72	5.00509	0.150197	33.3235	1.76439e-243	4.98774e-241
TGME49_306338	2527.17	3.34694	0.101925	32.8373	1.73079e-236	4.72966e-234
TGME49_294600	1744.55	6.82692	0.207925	32.8335	1.95807e-236	5.17814e-234
TGME49_219218	1601.32	4.0464	0.123518	32.7595	2.22436e-235	5.69853e-233
TGME49_216285	1455.22	4.77092	0.145909	32.698	1.66899e-234	4.14617e-232
TGME49_220280	1596.14	3.94643	0.121121	32.5826	7.24445e-233	1.74677e-230
TGME49_288475	2404.11	3.34487	0.102889	32.5096	7.81085e-232	1.82952e-229
TGME49_301170	1947.03	7.2742	0.225312	32.285	1.13687e-228	2.58891e-226
TGME49_306240	1362.87	6.11991	0.193957	31.553	1.63206e-218	3.61611e-216
TGME49_285470	1168.62	5.12665	0.162869	31.4771	1.78952e-217	3.86065e-215
TGME49_254160	1175.63	4.74093	0.150953	31.4066	1.64541e-216	3.45874e-214
TGME49_219828	1314.53	4.14481	0.132429	31.2984	4.91296e-215	1.00691e-212
TGME49_209920	2519.87	8.20509	0.262773	31.225	4.88275e-214	9.76312e-212
TGME49_215920	2278.19	3.2116	0.102952	31.1951	1.24056e-213	2.42145e-211
TGME49_205430	1238.37	4.42607	0.141952	31.1801	1.98527e-213	3.78494e-211
TGME49_216640	2355.66	3.64692	0.117838	30.9485	2.65942e-210	4.95498e-208
TGME49_241130	1355.94	4.29811	0.139066	30.9071	9.58737e-210	1.74661e-207
TGME49_222940	1376.78	4.10156	0.134782	30.431	2.13497e-203	3.80489e-201
TGME49_315480	1186.14	5.99112	0.196987	30.4137	3.62041e-203	6.31492e-201
TGME49_257910	1153.95	5.71476	0.188862	30.2589	3.9807e-201	6.79871e-199
TGME49_262110	2096.59	3.39123	0.112531	30.1359	1.64322e-199	2.74922e-197
TGME49_293840	1314.08	3.95147	0.132048	29.9245	9.45372e-197	1.55003e-194
TGME49_319380	1206.39	6.22754	0.208147	29.919	1.11424e-196	1.79108e-194
TGME49_225560	6231.92	-2.57056	0.0866049	-29.6815	1.33054e-193	2.09764e-191
TGME49_210478	1023.25	4.91294	0.165969	29.6016	1.4237e-192	2.20217e-190
TGME49_275850	1006.71	4.88698	0.166198	29.4045	4.80913e-190	7.30097e-188
TGME49_304930	1331.74	3.72506	0.12766	29.1796	3.52226e-187	5.25009e-185
TGME49_256800	2510.18	3.24664	0.111416	29.1398	1.12498e-186	1.64689e-184
TGME49_225290	985.783	4.51416	0.154966	29.13	1.49851e-186	2.15523e-184
TGME49_227370	992.016	5.46675	0.188285	29.0344	2.41981e-185	3.42028e-183
TGME49_315560	1136.3	3.88133	0.134275	28.9059	1.00548e-183	1.39711e-181
TGME49_249290	1073.69	6.09563	0.211541	28.8153	1.37858e-182	1.8836e-180
TGME49_288050	1012.19	4.14955	0.144169	28.7826	3.54043e-182	4.75811e-180
TGME49_266670	957.733	4.33489	0.151345	28.6424	1.99338e-180	2.63576e-178
TGME49_319312	1318.1	4.54947	0.15925	28.5681	1.67605e-179	2.18099e-177
TGME49_282230	974.824	5.71998	0.200246	28.5647	1.84513e-179	2.3635e-177
TGME49_278080	1460.68	7.29044	0.256732	28.3971	2.19885e-177	2.77326e-175
TGME49_295740	881.311	4.78811	0.169392	28.2665	8.93458e-176	1.10978e-173
TGME49_202025	1116.87	6.47676	0.230759	28.0673	2.46014e-173	3.01018e-171
TGME49_237800	1018.42	6.11078	0.218408	27.9788	2.94497e-172	3.55042e-170
TGME49_202280	1384.46	3.25344	0.1169	27.8309	1.8357e-170	2.18103e-168
TGME49_216610	849.918	5.02845	0.180807	27.8111	3.18158e-170	3.72609e-168
TGME49_265205	928.083	5.84532	0.210472	27.7724	9.35634e-170	1.08033e-167
TGME49_296231	992.065	3.91842	0.141197	27.7514	1.67776e-169	1.91032e-167
TGME49_310680	971.863	5.76059	0.208357	27.6476	2.97971e-168	3.34625e-166
TGME49_266130	886.381	4.42347	0.160567	27.549	4.55165e-167	5.04249e-165
TGME49_256792	1099.51	6.6287	0.240847	27.5224	9.46833e-167	1.03495e-164
TGME49_253790	1065.52	3.68819	0.134073	27.5089	1.37509e-166	1.48329e-164
TGME49_272430	900.17	4.28626	0.156543	27.3807	4.66041e-165	4.96183e-163
TGME49_309980	4561.6	2.54051	0.0929051	27.3452	1.23111e-164	1.29393e-162
TGME49_221840	884.836	5.81772	0.213306	27.274	8.61956e-164	8.9447e-162
TGME49_266860	1051.18	3.65834	0.134586	27.1821	1.05598e-162	1.08211e-160
TGME49_313440	965.469	3.77216	0.139222	27.0947	1.13818e-161	1.15195e-159
TGME49_289240	815.717	5.31969	0.197452	26.9417	7.13351e-160	7.13177e-158
TGME49_255480	878.005	4.00432	0.148684	26.9318	9.33001e-160	9.21536e-158
TGME49_213635	821.802	4.69547	0.174563	26.8985	2.287e-159	2.23201e-157
TGME49_228410	784.657	4.65856	0.173342	26.8749	4.31452e-159	4.16122e-157
TGME49_245980	923.241	3.75518	0.140474	26.7321	1.99209e-157	1.89897e-155
TGME49_243940	1137.36	4.05726	0.151962	26.6993	4.79915e-157	4.52223e-155
TGME49_212275	1170.95	3.61532	0.135757	26.6309	2.97619e-156	2.77259e-154
TGME49_246760	1595.21	2.90826	0.109567	26.5433	3.06861e-155	2.82657e-153
TGME49_320270	1044.48	6.76787	0.255499	26.4888	1.30339e-154	1.18724e-152
TGME49_314330	1859.14	2.81177	0.106578	26.3822	2.19148e-153	1.97426e-151
TGME49_312330	2246.26	2.91513	0.110648	26.3459	5.71942e-153	5.0965e-151
TGME49_235650	923.503	3.94367	0.15003	26.2859	2.77831e-152	2.44909e-150
TGME49_207875	799.689	4.69606	0.178672	26.2831	2.99074e-152	2.6083e-150
TGME49_286932	2289.85	2.67854	0.10206	26.2448	8.18618e-152	7.06424e-150
TGME49_207210	1101.42	6.83777	0.262106	26.0878	5.01172e-150	4.2798e-148
TGME49_286670	748.683	5.21493	0.200171	26.0523	1.26616e-149	1.0701e-147
TGME49_218340	731.526	4.44879	0.171409	25.9542	1.6302e-148	1.36371e-146
TGME49_221830	877.498	3.8173	0.147525	25.8755	1.25549e-147	1.03964e-145
TGME49_235860	700.308	5.04083	0.195909	25.7304	5.34147e-146	4.37893e-144
TGME49_235630	715.004	4.98272	0.193716	25.7218	6.67383e-146	5.41704e-144
TGME49_286740	1525.52	2.84353	0.110574	25.7161	7.71724e-146	6.20254e-144
TGME49_210950	1011.74	6.88244	0.267814	25.6986	1.21202e-145	9.6467e-144
TGME49_318675	755.388	5.7121	0.22261	25.6596	3.29994e-145	2.60124e-143
TGME49_218470	904.498	3.50339	0.136632	25.6411	5.30976e-145	4.14566e-143
TGME49_300130	847.936	3.90304	0.152305	25.6265	7.72538e-145	5.97478e-143
TGME49_200130	743.812	5.73848	0.224721	25.536	7.85558e-144	6.0187e-142
TGME49_224710	847.669	3.75972	0.147651	25.4635	4.9996e-143	3.79506e-141
TGME49_260480	1648.09	2.81468	0.110542	25.4625	5.13517e-143	3.86222e-141
TGME49_315550	1018.68	6.9804	0.274889	25.3936	2.96965e-142	2.2132e-140
TGME49_306230	946.401	3.47395	0.137052	25.3477	9.53016e-142	7.03858e-140
TGME49_249150	728.019	5.70533	0.225413	25.3105	2.44511e-141	1.78974e-139
TGME49_257690	678.413	4.80512	0.190356	25.2428	1.36017e-140	9.86784e-139
TGME49_245770	1343.68	2.87835	0.114067	25.2339	1.70177e-140	1.22378e-138
TGME49_284598	1223.61	2.96393	0.117667	25.189	5.28423e-140	3.76696e-138
TGME49_200295	680.836	4.44215	0.176357	25.1884	5.37305e-140	3.79726e-138
TGME49_319890	1555.99	3.02476	0.120143	25.1763	7.28358e-140	5.10349e-138
TGME49_212810	977.18	3.35138	0.133143	25.1713	8.26762e-140	5.7439e-138
TGME49_318610	802.435	3.82142	0.151896	25.1581	1.15142e-139	7.9322e-138
TGME49_286000	929.319	3.39947	0.135239	25.1368	1.97268e-139	1.34767e-137
TGME49_243482	673.839	5.13998	0.205114	25.0591	1.38876e-138	9.40915e-137
TGME49_215340	663.267	5.18898	0.207743	24.9779	1.06416e-137	7.15078e-136
TGME49_237860	1525.55	2.84695	0.114112	24.9487	2.2074e-137	1.47124e-135
TGME49_285445	668.99	4.33347	0.173788	24.9353	3.08126e-137	2.03711e-135
TGME49_266610	1014.21	7.06381	0.283707	24.8983	7.76499e-137	5.09259e-135
TGME49_213255	1252.76	2.90088	0.11675	24.8471	2.78258e-136	1.81045e-134
TGME49_208850	1090.55	3.46639	0.139623	24.8267	4.61647e-136	2.97999e-134
TGME49_221310	1130.14	3.06594	0.124053	24.7148	7.42353e-135	4.75454e-133
TGME49_219650	766.46	6.24952	0.253591	24.6441	4.2606e-134	2.70763e-132
TGME49_304730	668.547	4.50673	0.18307	24.6175	8.20999e-134	5.17735e-132
TGME49_224932	659.338	4.75907	0.19343	24.6036	1.15655e-133	7.2377e-132
TGME49_235187	2028.68	8.95819	0.364202	24.5968	1.36826e-133	8.4977e-132
TGME49_260830	666.262	4.06943	0.165822	24.541	5.39653e-133	3.32637e-131
TGME49_310160	634.235	4.37813	0.178424	24.5377	5.84864e-133	3.57815e-131
TGME49_315520	628.825	4.55588	0.186037	24.4892	1.92767e-132	1.1706e-130
TGME49_243470	640.78	4.39513	0.179561	24.477	2.59519e-132	1.56436e-130
TGME49_297410	619.891	4.91022	0.201322	24.3898	2.19356e-131	1.31261e-129
TGME49_254960	771.598	3.88186	0.159398	24.3532	5.36226e-131	3.18549e-129
TGME49_301180	1103.19	3.10996	0.128014	24.2939	2.27482e-130	1.34165e-128
TGME49_314362	608.721	4.48391	0.18482	24.2609	5.07177e-130	2.96989e-128
TGME49_213445	1827.23	2.49132	0.102978	24.1929	2.64464e-129	1.53765e-127
TGME49_295400	1671.72	2.61969	0.10834	24.1804	3.5762e-129	2.06463e-127
TGME49_270950	597.97	4.91641	0.204066	24.0922	3.01765e-128	1.72998e-126
TGME49_315970	815.26	6.66171	0.27704	24.046	9.19215e-128	5.23314e-126
TGME49_243500	631.443	5.47976	0.228088	24.0247	1.53352e-127	8.67023e-126
TGME49_274140	735.396	6.29947	0.262295	24.0167	1.86088e-127	1.0449e-125
TGME49_210600	626.181	4.70356	0.195856	24.0155	1.91668e-127	1.06891e-125
TGME49_301000	682.156	3.99508	0.166593	23.9811	4.37885e-127	2.42553e-125
TGME49_220650	668.958	4.00684	0.16782	23.8759	5.4564e-126	3.00212e-124
TGME49_274040	968.432	7.2635	0.304676	23.8401	1.28392e-125	7.01706e-124
TGME49_269050	709.449	3.67386	0.154437	23.7887	4.37117e-125	2.37317e-123
TGME49_294240	637.905	5.72036	0.240886	23.7472	1.17563e-124	6.34068e-123
TGME49_266035	602.184	4.604	0.193942	23.739	1.42568e-124	7.63902e-123
TGME49_217420	683.286	6.11412	0.258388	23.6625	8.77335e-124	4.67038e-122
TGME49_292260	622.265	4.25554	0.179848	23.6619	8.91035e-124	4.71271e-122
TGME49_278910	593.372	5.0818	0.214892	23.6482	1.23251e-123	6.47701e-122
TGME49_228240	641.493	5.88174	0.248731	23.647	1.26741e-123	6.61797e-122
TGME49_278930	579.55	5.24541	0.22239	23.5865	5.30303e-123	2.75153e-121
TGME49_224080	619.436	4.3599	0.184909	23.5786	6.38733e-123	3.29329e-121
TGME49_278110	1093.49	2.93424	0.124732	23.5243	2.29885e-122	1.17787e-120
TGME49_269930	868.607	3.40548	0.144884	23.5049	3.63826e-122	1.85258e-120
TGME49_275660	847.201	6.96199	0.296429	23.4862	5.64234e-122	2.8553e-120
TGME49_215895	1442.52	2.61061	0.111449	23.4243	2.41778e-121	1.21601e-119
TGME49_202140	566.666	4.95418	0.211917	23.378	7.16132e-121	3.57979e-119
TGME49_223430	1115.86	3.08156	0.13193	23.3576	1.15255e-120	5.72645e-119
TGME49_315830	549.18	4.77244	0.204451	23.3427	1.63437e-120	8.0714e-119
TGME49_264170	1780.43	2.82151	0.120892	23.3391	1.77991e-120	8.73756e-119
TGME49_269400	794.443	6.8164	0.292393	23.3124	3.31546e-120	1.61786e-118
TGME49_209755	600.719	5.66208	0.242906	23.3098	3.52705e-120	1.71093e-118
TGME49_257670	922.902	3.04693	0.130811	23.2927	5.26058e-120	2.53684e-118
TGME49_315798	553.087	4.67077	0.200622	23.2814	6.83553e-120	3.27706e-118
TGME49_208810	757.201	6.65261	0.286051	23.2567	1.21676e-119	5.79941e-118
TGME49_210482	558.014	4.91515	0.212331	23.1485	1.50392e-118	7.12669e-117
TGME49_235183	921.46	7.31316	0.31656	23.102	4.42236e-118	2.08359e-116
TGME49_316670	563.999	4.42372	0.191655	23.0817	7.06444e-118	3.30939e-116
TGME49_213700	686.487	3.54791	0.153869	23.058	1.22135e-117	5.68899e-116
TGME49_301240	568.585	5.43456	0.235801	23.0472	1.56838e-117	7.26415e-116
TGME49_233920	535.708	4.71366	0.20493	23.0013	4.52049e-117	2.08196e-115
TGME49_242750	715.984	6.52484	0.284595	22.9267	2.51573e-116	1.15217e-114
TGME49_204460	523.776	4.63018	0.202385	22.878	7.68695e-116	3.50098e-114
TGME49_288220	557.633	4.24286	0.18598	22.8135	3.36756e-115	1.52526e-113
TGME49_269310	570.371	5.68294	0.249774	22.7523	1.36116e-114	6.13121e-113
TGME49_221220	898.574	3.23835	0.142889	22.6635	1.02705e-113	4.60095e-112
TGME49_214510	565.858	5.73425	0.253204	22.6467	1.50264e-113	6.69492e-112
TGME49_319360	574.219	5.68779	0.252008	22.5698	8.5745e-113	3.79966e-111
TGME49_269075	727.775	3.99105	0.176892	22.562	1.02276e-112	4.50785e-111
TGME49_205250	8434.05	-1.89372	0.0839425	-22.5597	1.07853e-112	4.72822e-111
TGME49_304870	579.763	4.00488	0.177561	22.555	1.20072e-112	5.23589e-111
TGME49_254190	622.123	6.1872	0.275045	22.4953	4.61754e-112	2.00289e-110
TGME49_313950	620.73	3.59667	0.15999	22.4806	6.43246e-112	2.77544e-110
TGME49_233040	595.613	5.85148	0.26036	22.4746	7.36304e-112	3.16032e-110
TGME49_216160	513.419	5.06662	0.226208	22.398	4.11324e-111	1.75627e-109
TGME49_233065	799.173	7.10712	0.317372	22.3936	4.54055e-111	1.92867e-109
TGME49_244412	1114.95	2.61726	0.117248	22.3224	2.23996e-110	9.46558e-109
TGME49_297290	1227.52	8.23856	0.369989	22.267	7.71866e-110	3.245e-108
TGME49_291340	494.06	4.57425	0.205851	22.2211	2.14534e-109	8.97322e-108
TGME49_297280	1031.03	7.81965	0.352048	22.2119	2.63642e-109	1.09712e-107
TGME49_252350	532.158	5.64146	0.255222	22.1041	2.8835e-108	1.19389e-106
TGME49_270595	594.229	4.38462	0.198623	22.0751	5.48468e-108	2.25947e-106
TGME49_311490	799.941	3.06801	0.139289	22.0263	1.61301e-107	6.61173e-106
TGME49_276850	1124.35	8.11362	0.369812	21.9399	1.08223e-106	4.41399e-105
TGME49_261022	1965.29	2.34471	0.106914	21.9308	1.31964e-106	5.35566e-105
TGME49_294330	1425.3	2.44145	0.111495	21.8974	2.75129e-106	1.11109e-104
TGME49_263410	557.99	3.58352	0.164297	21.8112	1.81594e-105	7.29759e-104
TGME49_248240	478.278	4.26756	0.19578	21.7977	2.43878e-105	9.75274e-104
TGME49_259670	537.8	3.71829	0.170825	21.7666	4.80856e-105	1.91362e-103
TGME49_243200	4808.51	-1.89771	0.0872079	-21.7608	5.45881e-105	2.1619e-103
TGME49_294651	502.858	4.59703	0.211289	21.7571	5.91712e-105	2.33214e-103
TGME49_266270	501.777	4.18519	0.192482	21.7432	8.0044e-105	3.13971e-103
TGME49_208020	656.398	3.32093	0.152834	21.729	1.09201e-104	4.26301e-103
TGME49_252395	474.796	4.39941	0.203247	21.6457	6.67683e-104	2.59415e-102
TGME49_294400	1809.59	2.23928	0.103469	21.642	7.23349e-104	2.79718e-102
TGME49_236980	1186.44	2.53475	0.117264	21.6157	1.27721e-103	4.91578e-102
TGME49_238970	512.478	5.70465	0.26398	21.6101	1.44319e-103	5.52863e-102
TGME49_316370	500.383	4.24573	0.196487	21.6082	1.50376e-103	5.73387e-102
TGME49_280420	744.919	7.13371	0.330411	21.5904	2.21047e-103	8.38954e-102
TGME49_282200	459.083	4.75711	0.220685	21.5561	4.63986e-103	1.75288e-101
TGME49_226710	4643.64	-1.96349	0.0915613	-21.4446	5.13336e-102	1.93042e-100
TGME49_318240	504.992	5.70161	0.267146	21.3427	4.55919e-101	1.70668e-99
TGME49_217410	611.121	3.35488	0.157204	21.341	4.72764e-101	1.76169e-99
TGME49_226755	1325.36	2.81076	0.131809	21.3245	6.73249e-101	2.49742e-99
TGME49_211370	960.174	7.88499	0.37014	21.3027	1.07141e-100	3.95648e-99
TGME49_292390	458.504	4.36542	0.205137	21.2805	1.72196e-100	6.33034e-99
TGME49_312435	453.448	4.72517	0.222372	21.249	3.36869e-100	1.23288e-98
TGME49_250670	510.65	3.66195	0.172602	21.2161	6.77636e-100	2.469e-98
TGME49_293560	884.795	3.01576	0.142441	21.1721	1.72825e-99	6.26911e-98
TGME49_264070	893.701	2.69753	0.127607	21.1393	3.46142e-99	1.25008e-97
TGME49_248170	750.363	2.91157	0.137851	21.1211	5.09341e-99	1.83139e-97
TGME49_278580	572.053	3.35992	0.159147	21.112	6.16605e-99	2.20739e-97
TGME49_223060	2121.62	2.3192	0.109911	21.1006	7.8469e-99	2.79691e-97
TGME49_203200	981.934	8.0083	0.379705	21.0908	9.65902e-99	3.42791e-97
TGME49_233210	432.178	4.57745	0.217705	21.026	3.79665e-98	1.34159e-96
TGME49_278120	560.489	6.30536	0.300005	21.0175	4.53794e-98	1.59665e-96
TGME49_235515	576.382	3.30617	0.157428	21.0012	6.39421e-98	2.24016e-96
TGME49_274080	520.596	3.51761	0.167959	20.9432	2.16311e-97	7.54603e-96
TGME49_249230	1149.39	2.39836	0.114804	20.8909	6.47915e-97	2.25068e-95
TGME49_230460	452.725	5.40828	0.259502	20.841	1.84072e-96	6.36718e-95
TGME49_219370	502.39	3.64567	0.175276	20.7996	4.36347e-96	1.50302e-94
TGME49_232580	457.076	3.9381	0.189434	20.7888	5.4624e-96	1.87367e-94
TGME49_312240	437.083	4.16275	0.200619	20.7496	1.23637e-95	4.22323e-94
TGME49_294650	448.663	4.66744	0.225135	20.7318	1.79087e-95	6.09194e-94
TGME49_273740	471.434	5.65112	0.272663	20.7257	2.03321e-95	6.8877e-94
TGME49_275360	430.479	5.10185	0.246372	20.7079	2.93834e-95	9.91296e-94
TGME49_216290	466.827	4.50023	0.217548	20.6862	4.61244e-95	1.5497e-93
TGME49_306500	717.041	7.30233	0.353536	20.6551	8.77483e-95	2.93616e-93
TGME49_255710	423.516	4.2889	0.207693	20.6503	9.71039e-95	3.23601e-93
TGME49_231060	469.275	5.6439	0.273772	20.6153	2.00043e-94	6.63948e-93
TGME49_220420	527.194	3.45835	0.168089	20.5745	4.64311e-94	1.53485e-92
TGME49_309590	50519.3	-1.66193	0.0810868	-20.4957	2.35203e-93	7.74374e-92
TGME49_237045	509.833	6.22717	0.304149	20.4741	3.66733e-93	1.20259e-91
TGME49_215328	506.819	6.2187	0.304083	20.4506	5.92979e-93	1.93675e-91
TGME49_294410	409.247	4.58939	0.224637	20.4303	8.99718e-93	2.92694e-91
TGME49_217961	415.002	4.96415	0.243207	20.4112	1.32883e-92	4.30585e-91
TGME49_256030	1982.72	-2.14476	0.105346	-20.3592	3.85205e-92	1.24327e-90
TGME49_223830	433.373	5.37457	0.264445	20.3239	7.8986e-92	2.53932e-90
TGME49_203500	637.937	7.0523	0.347031	20.3218	8.24451e-92	2.6391e-90
TGME49_221855	430.157	5.52041	0.271651	20.3217	8.27334e-92	2.6391e-90
TGME49_301210	2295.98	1.97104	0.0970564	20.3082	1.08744e-91	3.45536e-90
TGME49_266700	412.524	5.01361	0.246936	20.3033	1.20182e-91	3.80405e-90
TGME49_224140	451.804	3.73301	0.184	20.2881	1.63959e-91	5.16976e-90
TGME49_295440	624.688	2.95576	0.146058	20.2369	4.63439e-91	1.45566e-89
TGME49_267030	584	3.50155	0.173357	20.1985	1.00975e-90	3.15951e-89
TGME49_233610	554.582	3.16875	0.157034	20.1787	1.50694e-90	4.69729e-89
TGME49_309930	1928.55	2.18405	0.108382	20.1514	2.61553e-90	8.12203e-89
TGME49_226100	548.076	3.13714	0.156098	20.0972	7.80487e-90	2.4145e-88
TGME49_294585	456.837	5.95665	0.296435	20.0943	8.28141e-90	2.55229e-88
TGME49_309030	397.557	5.11657	0.25486	20.076	1.19673e-89	3.67447e-88
TGME49_272590	396.963	5.1786	0.258209	20.0559	1.79441e-89	5.48903e-88
TGME49_239475	731.355	2.7524	0.137285	20.0488	2.06655e-89	6.29798e-88
TGME49_270210	396.061	4.15108	0.20731	20.0236	3.43196e-89	1.04204e-87
TGME49_204500	406.451	4.00294	0.200498	19.965	1.11092e-88	3.36064e-87
TGME49_238160	395.245	4.41103	0.221263	19.9356	1.99717e-88	6.01941e-87
TGME49_309530	591.851	6.95044	0.348939	19.9188	2.79702e-88	8.39927e-87
TGME49_289910	2304.4	-1.91722	0.0963033	-19.9081	3.46153e-88	1.03568e-86
TGME49_233153	403.238	4.33454	0.217805	19.901	3.99093e-88	1.18973e-86
TGME49_239520	472.504	6.16872	0.310583	19.8618	8.71629e-88	2.58899e-86
TGME49_203570	418.598	5.6883	0.286469	19.8566	9.6638e-88	2.86007e-86
TGME49_234570	679.652	7.39646	0.373025	19.8283	1.69592e-87	5.00115e-86
TGME49_249660	524.919	3.2263	0.162799	19.8177	2.09387e-87	6.15252e-86
TGME49_315100	715.745	2.75948	0.139364	19.8005	2.94622e-87	8.6261e-86
TGME49_224760	389.078	5.00423	0.253212	19.763	6.19811e-87	1.80826e-85
TGME49_233290	568.475	6.88545	0.348883	19.7357	1.0647e-86	3.09519e-85
TGME49_257130	407.001	3.7937	0.193165	19.6396	7.09188e-86	2.05439e-84
TGME49_205050	1934.81	2.18637	0.111469	19.6141	1.17101e-85	3.38027e-84
TGME49_211385	504.47	6.5022	0.331672	19.6043	1.42035e-85	4.08563e-84
TGME49_203770	406.105	3.82982	0.195403	19.5996	1.55768e-85	4.46499e-84
TGME49_304920	370.108	4.7034	0.240035	19.5947	1.7175e-85	4.90595e-84
TGME49_254790	395.394	5.39356	0.275269	19.5938	1.74758e-85	4.97454e-84
TGME49_221880	857.239	2.45332	0.125238	19.5893	1.90609e-85	5.40698e-84
TGME49_232400	397.552	4.05765	0.2075	19.5549	3.74765e-85	1.05942e-83
TGME49_261018	418.138	3.80092	0.1945	19.542	4.82362e-85	1.3589e-83
TGME49_253580	416.947	3.84936	0.197267	19.5135	8.43196e-85	2.3673e-83
TGME49_312440	372.095	4.63026	0.237364	19.507	9.56634e-85	2.67662e-83
TGME49_222330	1499.08	2.36257	0.121167	19.4984	1.13381e-84	3.16156e-83
TGME49_239365	367.253	4.90627	0.251738	19.4896	1.34576e-84	3.73984e-83
TGME49_252260	649.841	3.03719	0.156116	19.4547	2.66133e-84	7.37081e-83
TGME49_220560	702.888	7.6267	0.393735	19.3701	1.37892e-83	3.8062e-82
TGME49_228430	387.463	5.5764	0.28808	19.3571	1.77669e-83	4.88769e-82
TGME49_203590	647.053	7.40777	0.383231	19.3298	3.01776e-83	8.2741e-82
TGME49_221550	361.878	4.52745	0.234247	19.3277	3.14114e-83	8.58368e-82
TGME49_239120	396.757	3.68848	0.191234	19.2878	6.8063e-83	1.85376e-81
TGME49_243330	365.455	4.36407	0.226319	19.2829	7.48357e-83	2.03147e-81
TGME49_202030	4002.39	1.75092	0.0909425	19.253	1.33095e-82	3.60102e-81
TGME49_295390	358.59	4.81004	0.249938	19.2449	1.5563e-82	4.19688e-81
TGME49_316635	489.658	3.31273	0.172408	19.2145	2.79802e-82	7.52072e-81
TGME49_205520	361.96	4.14206	0.215683	19.2043	3.40372e-82	9.11886e-81
TGME49_288960	672.39	7.56712	0.394607	19.1763	5.8351e-82	1.55818e-80
TGME49_295430	556.599	2.92416	0.15272	19.1472	1.02093e-81	2.71741e-80
TGME49_268035	838.481	2.86749	0.149862	19.1342	1.31067e-81	3.4773e-80
TGME49_215195	579.757	7.15784	0.374209	19.1279	1.47905e-81	3.91138e-80
TGME49_270580	370.245	4.86203	0.254572	19.0988	2.5829e-81	6.80855e-80
TGME49_211270	3721.32	1.88882	0.0990607	19.0673	4.71656e-81	1.23931e-79
TGME49_233960	538.611	6.96856	0.365493	19.0662	4.8191e-81	1.2622e-79
TGME49_236120	355.839	4.80743	0.25224	19.059	5.53446e-81	1.44495e-79
TGME49_301160	1223.03	2.39163	0.12549	19.0583	5.61122e-81	1.46034e-79
TGME49_297120	1869.03	-1.97053	0.103401	-19.0572	5.72744e-81	1.48587e-79
TGME49_239910	2544.02	1.80128	0.0946281	19.0354	8.69007e-81	2.24736e-79
TGME49_311470	8745.17	-1.6549	0.0870286	-19.0156	1.26623e-80	3.26433e-79
TGME49_243720	846	2.40608	0.12667	18.9948	1.88346e-80	4.84033e-79
TGME49_226610	369.392	5.17904	0.272833	18.9825	2.3806e-80	6.0988e-79
TGME49_218750	785.897	2.51436	0.132575	18.9656	3.28517e-80	8.38997e-79
TGME49_296340	1292.61	2.13895	0.112799	18.9625	3.4832e-80	8.8681e-79
TGME49_291960	5946.95	-1.64456	0.0867803	-18.9508	4.34814e-80	1.10359e-78
TGME49_240310	446.184	6.39763	0.337781	18.9402	5.32136e-80	1.34643e-78
TGME49_283450	552.038	2.88217	0.152474	18.9027	1.08418e-79	2.73479e-78
TGME49_236990	1435.07	2.05208	0.108637	18.8893	1.39736e-79	3.51398e-78
TGME49_239880	406.994	6.0677	0.321227	18.8891	1.40166e-79	3.51402e-78
TGME49_225413	486.094	3.36295	0.178098	18.8826	1.58614e-79	3.96439e-78
TGME49_207160	386.263	5.35955	0.284444	18.8422	3.40427e-79	8.48275e-78
TGME49_315730	964.612	8.54696	0.453759	18.8359	3.83505e-79	9.5272e-78
TGME49_272260	353.159	5.39437	0.286918	18.8011	7.40038e-79	1.83288e-77
TGME49_306620	1160.96	2.13038	0.113563	18.7595	1.61972e-78	3.99953e-77
TGME49_234400	332.223	4.38909	0.234459	18.72	3.39834e-78	8.36625e-77
TGME49_315340	443.684	3.29517	0.176366	18.6837	6.72154e-78	1.6498e-76
TGME49_297070	8037.02	-1.69236	0.0909247	-18.6128	2.5298e-77	6.19084e-76
TGME49_203890	484.107	6.81569	0.367226	18.56	6.77517e-77	1.65306e-75
TGME49_265120	417.194	6.29055	0.339114	18.55	8.15957e-77	1.98493e-75
TGME49_219450	459.142	6.65906	0.359276	18.5346	1.08516e-76	2.632e-75
TGME49_320200	822.062	2.49504	0.134807	18.5082	1.77411e-76	4.29031e-75
TGME49_254430	348.836	4.2223	0.228139	18.5076	1.79365e-76	4.32481e-75
TGME49_224810	656.253	2.61517	0.141392	18.4958	2.23025e-76	5.36176e-75
TGME49_252080	328.487	4.86915	0.263655	18.4679	3.74668e-76	8.98108e-75
TGME49_209485	343.811	5.49295	0.298259	18.4167	9.64946e-76	2.3063e-74
TGME49_278965	608.874	2.65881	0.144521	18.3974	1.37814e-75	3.2843e-74
TGME49_225028	322.872	4.50166	0.244805	18.3888	1.61634e-75	3.84081e-74
TGME49_205265	658.263	2.56493	0.139506	18.3858	1.70571e-75	4.04145e-74
TGME49_218270	1218.55	-2.16033	0.117684	-18.357	2.90347e-75	6.85954e-74
TGME49_272240	413.507	3.40489	0.1855	18.3552	2.99835e-75	7.06337e-74
TGME49_306510	322.356	4.22338	0.231051	18.279	1.21743e-74	2.85973e-73
TGME49_276980	329.182	4.40168	0.241033	18.2617	1.66897e-74	3.90919e-73
TGME49_269380	315.357	4.54363	0.24919	18.2336	2.79476e-74	6.52748e-73
TGME49_314670	357.45	5.82008	0.319301	18.2276	3.11965e-74	7.26559e-73
TGME49_272200	312.182	4.68348	0.25718	18.2109	4.23012e-74	9.82393e-73
TGME49_296020	317.247	4.20497	0.230922	18.2095	4.33983e-74	1.00503e-72
TGME49_297820	547.601	7.26883	0.40004	18.1702	8.88197e-74	2.05111e-72
TGME49_305790	388.949	6.20393	0.341955	18.1425	1.4709e-73	3.38719e-72
TGME49_272730	793.167	2.33404	0.128689	18.1371	1.62399e-73	3.72927e-72
TGME49_285870	10121.4	-1.87133	0.103187	-18.1353	1.6769e-73	3.84001e-72
TGME49_240240	540.252	3.01483	0.166426	18.1152	2.41742e-73	5.52034e-72
TGME49_293620	894.754	8.58609	0.474101	18.1103	2.64495e-73	6.02314e-72
TGME49_262730	5737.63	-1.6307	0.0901062	-18.0975	3.33362e-73	7.57037e-72
TGME49_257945	465.283	3.01428	0.166662	18.0862	4.09293e-73	9.24348e-72
TGME49_307790	440.828	3.02907	0.167478	18.0864	4.08182e-73	9.24348e-72
TGME49_254320	314.924	4.43865	0.245538	18.0772	4.81741e-73	1.08498e-71
TGME49_262600	496.917	3.06463	0.169796	18.0489	8.04434e-73	1.80678e-71
TGME49_261740	25265.7	-1.5397	0.0853386	-18.0422	9.07949e-73	2.03371e-71
TGME49_312270	3423.58	-1.64944	0.0915196	-18.0228	1.29096e-72	2.88374e-71
TGME49_293850	398.333	6.37691	0.35402	18.0129	1.54453e-72	3.44077e-71
TGME49_247540	397.86	3.46039	0.192334	17.9916	2.26862e-72	5.04015e-71
TGME49_244360	333.232	5.60317	0.31146	17.99	2.33307e-72	5.16932e-71
TGME49_293500	940.93	2.14481	0.119252	17.9855	2.52868e-72	5.58764e-71
TGME49_213530	328.356	5.48256	0.305313	17.9571	4.22025e-72	9.30044e-71
TGME49_223725	464.548	3.12588	0.174091	17.9554	4.35259e-72	9.56637e-71
TGME49_256020	302.758	4.32818	0.241282	17.9383	5.92683e-72	1.29915e-70
TGME49_206400	476.546	2.86736	0.159861	17.9367	6.10193e-72	1.33042e-70
TGME49_253120	313.903	5.26577	0.293575	17.9367	6.09488e-72	1.33042e-70
TGME49_271892	305.951	4.58286	0.256	17.9018	1.14177e-71	2.48281e-70
TGME49_291830	379.601	6.23282	0.34829	17.8955	1.27873e-71	2.77329e-70
TGME49_319390	577.479	7.5661	0.423537	17.8641	2.24499e-71	4.85604e-70
TGME49_307780	327.102	5.58589	0.313087	17.8413	3.37449e-71	7.28003e-70
TGME49_312970	327.916	5.53817	0.310589	17.8312	4.04627e-71	8.70638e-70
TGME49_232420	310.949	4.81518	0.270554	17.7975	7.39251e-71	1.58649e-69
TGME49_268225	300.03	5.0281	0.282919	17.7722	1.1596e-70	2.48208e-69
TGME49_281470	438.536	6.75476	0.380186	17.767	1.27324e-70	2.71823e-69
TGME49_278680	307.036	5.27832	0.297173	17.7618	1.39783e-70	2.97648e-69
TGME49_217860	311.131	4.0046	0.226052	17.7154	3.19057e-70	6.77625e-69
TGME49_314250	467.763	2.91646	0.164833	17.6934	4.71527e-70	9.98856e-69
TGME49_297647	327.005	5.74914	0.326227	17.6231	1.63774e-69	3.46037e-68
TGME49_259890	1129.65	5.98221	0.339589	17.616	1.85548e-69	3.91035e-68
TGME49_202110	300.287	5.30039	0.301785	17.5635	4.69305e-69	9.86503e-68
TGME49_200230	286.839	4.52417	0.257862	17.5449	6.5035e-69	1.36357e-67
TGME49_257000	425.299	2.99872	0.171036	17.5327	8.06575e-69	1.68681e-67
TGME49_225140	598.461	7.73845	0.441753	17.5176	1.05175e-68	2.19396e-67
TGME49_311380	1049.45	2.12782	0.121589	17.5001	1.42934e-68	2.97405e-67
TGME49_284602	307.505	5.54489	0.317582	17.4597	2.90477e-68	6.02868e-67
TGME49_295020	779.443	2.22278	0.127347	17.4546	3.1777e-68	6.57848e-67
TGME49_300980	440.969	6.96123	0.400283	17.3908	9.69335e-68	2.00166e-66
TGME49_300100	7187.9	-1.58015	0.09096	-17.3719	1.34706e-67	2.77468e-66
TGME49_269035	293.872	5.31266	0.305828	17.3714	1.35894e-67	2.79213e-66
TGME49_224770	347.949	6.17769	0.356226	17.3421	2.2648e-67	4.6417e-66
TGME49_215320	295.266	5.32291	0.307241	17.3248	3.05566e-67	6.24696e-66
TGME49_316260	2884.96	-1.62264	0.0937322	-17.3114	3.85745e-67	7.86652e-66
TGME49_275790	379.346	6.38458	0.369026	17.3012	4.60684e-67	9.37143e-66
TGME49_285410	325.03	3.58233	0.207248	17.2852	6.07715e-67	1.23318e-65
TGME49_310260	283.433	4.64682	0.26921	17.261	9.25275e-67	1.87294e-65
TGME49_209300	295.004	5.42091	0.314089	17.2592	9.54481e-67	1.9273e-65
TGME49_289930	611.385	7.89816	0.457932	17.2474	1.16953e-66	2.35572e-65
TGME49_230130	303.645	3.7041	0.215132	17.2178	1.9537e-66	3.9256e-65
TGME49_316130	274.355	4.43053	0.257639	17.1966	2.81352e-66	5.63942e-65
TGME49_254020	279.772	4.79772	0.278996	17.1964	2.82483e-66	5.64828e-65
TGME49_218890	276.94	4.29274	0.249761	17.1874	3.30172e-66	6.58577e-65
TGME49_277230	736.009	2.35187	0.136843	17.1867	3.34072e-66	6.64737e-65
TGME49_245530	2160.96	1.80694	0.105227	17.1719	4.30992e-66	8.55513e-65
TGME49_310830	290.815	4.27819	0.249228	17.1658	4.79046e-66	9.48605e-65
TGME49_203800	340.063	6.14409	0.358281	17.1488	6.41658e-66	1.26755e-64
TGME49_212075	419.847	6.88956	0.401838	17.1451	6.83708e-66	1.34736e-64
TGME49_241710	427.471	2.99682	0.174814	17.1429	7.10297e-66	1.39641e-64
TGME49_277572	801.517	8.59228	0.50124	17.1421	7.20594e-66	1.41326e-64
TGME49_300990	373.623	6.53299	0.381369	17.1304	8.8094e-66	1.72362e-64
TGME49_248673	295.964	4.34057	0.253661	17.1117	1.21477e-65	2.37111e-64
TGME49_232170	474.307	7.28514	0.426072	17.0984	1.52528e-65	2.97013e-64
TGME49_256040	284.811	5.22183	0.306102	17.0591	2.99094e-65	5.81036e-64
TGME49_203688	284.491	5.37452	0.315074	17.058	3.05071e-65	5.91246e-64
TGME49_235200	434.55	7.04667	0.413342	17.048	3.61523e-65	6.99e-64
TGME49_322110	281.213	5.02354	0.294687	17.047	3.67731e-65	7.09331e-64
TGME49_260430	447.898	2.96072	0.173787	17.0365	4.40231e-65	8.47186e-64
TGME49_258910	321.417	5.98737	0.351452	17.0361	4.43196e-65	8.50895e-64
TGME49_276155	424.124	2.81245	0.165388	17.0052	7.52045e-65	1.44048e-63
TGME49_320180	535.726	2.62387	0.1544	16.994	9.10452e-65	1.73983e-63
TGME49_220640	2325.14	1.76213	0.103715	16.9901	9.71496e-65	1.85217e-63
TGME49_271320	283.642	5.36877	0.316004	16.9896	9.81065e-65	1.86607e-63
TGME49_278350	662.9	8.15817	0.48062	16.9743	1.27358e-64	2.41685e-63
TGME49_289030	272.244	4.91358	0.289477	16.974	1.27966e-64	2.42278e-63
TGME49_220585	509.098	2.82513	0.166825	16.9347	2.49439e-64	4.71175e-63
TGME49_297920	264.723	4.64368	0.274315	16.9283	2.78415e-64	5.247e-63
TGME49_235000	317.984	3.40581	0.201343	16.9155	3.45969e-64	6.50517e-63
TGME49_283840	334.931	3.32458	0.196665	16.9048	4.14535e-64	7.77655e-63
TGME49_202200	3662.78	-1.56711	0.0927448	-16.897	4.73675e-64	8.86572e-63
TGME49_202400	263.985	4.60392	0.272566	16.891	5.23899e-64	9.78342e-63
TGME49_284310	265.203	4.50912	0.267218	16.8743	6.95336e-64	1.29554e-62
TGME49_208740	12624.9	1.55957	0.0926067	16.8408	1.22487e-63	2.27657e-62
TGME49_228680	366.602	6.59276	0.391477	16.8407	1.22742e-63	2.27657e-62
TGME49_258370	279.504	5.45479	0.324762	16.7963	2.5989e-63	4.80943e-62
TGME49_203930	2213.81	-1.65453	0.0985078	-16.796	2.61173e-63	4.82229e-62
TGME49_293030	342.795	3.41782	0.2036	16.787	3.04052e-63	5.60139e-62
TGME49_299020	263.928	4.97076	0.296144	16.7849	3.14559e-63	5.78196e-62
TGME49_268020	346.794	3.17793	0.189859	16.7383	6.88836e-63	1.26333e-61
TGME49_306450	406.607	3.18012	0.190016	16.736	7.16021e-63	1.31026e-61
TGME49_301150	268.025	5.235	0.312884	16.7314	7.73492e-63	1.41227e-61
TGME49_248330	401.89	2.94328	0.175915	16.7313	7.75803e-63	1.41334e-61
TGME49_289280	273.627	4.02665	0.240695	16.7293	8.02395e-63	1.45854e-61
TGME49_217630	356.991	3.26382	0.195201	16.7203	9.32575e-63	1.69143e-61
TGME49_259205	290.469	5.6933	0.340813	16.7051	1.2038e-62	2.17853e-61
TGME49_207480	5170.65	1.7141	0.10277	16.6789	1.86556e-62	3.36869e-61
TGME49_243190	440.843	3.00051	0.1799	16.6788	1.87032e-62	3.36987e-61
TGME49_220900	6811.19	-1.41596	0.0849287	-16.6723	2.08301e-62	3.74485e-61
TGME49_224630	1165.77	1.84694	0.110848	16.6619	2.48117e-62	4.45091e-61
TGME49_235390	1906.27	1.73621	0.104224	16.6585	2.62414e-62	4.69709e-61
TGME49_235370	3037.24	-1.61051	0.0967576	-16.6448	3.29869e-62	5.89164e-61
TGME49_306570	422.417	7.11571	0.427613	16.6405	3.5454e-62	6.31852e-61
TGME49_237585	270.672	5.41079	0.32564	16.6158	5.35124e-62	9.51616e-61
TGME49_262800	257.302	4.91919	0.296402	16.5964	7.40567e-62	1.31411e-60
TGME49_218450	663.67	8.32683	0.501742	16.5959	7.46656e-62	1.32205e-60
TGME49_212740	288.134	5.83248	0.353229	16.5119	3.01144e-61	5.32064e-60
TGME49_269120	649.12	8.29426	0.502622	16.502	3.55072e-61	6.25996e-60
TGME49_212970	759.525	2.17472	0.132147	16.4568	7.49316e-61	1.31822e-59
TGME49_231640	16548.9	-1.43439	0.0872035	-16.4488	8.56084e-61	1.50282e-59
TGME49_274020	268.293	5.46554	0.332314	16.4469	8.82247e-61	1.54544e-59
TGME49_251730	1696.55	1.71398	0.104272	16.4375	1.03048e-60	1.80126e-59
TGME49_267308	261.406	5.36166	0.326553	16.4189	1.40001e-60	2.44197e-59
TGME49_294570	250.473	4.60675	0.28072	16.4105	1.60987e-60	2.80206e-59
TGME49_221890	526.609	2.46703	0.150426	16.4003	1.90274e-60	3.3048e-59
TGME49_243655	258.243	4.66764	0.284614	16.3999	1.91477e-60	3.31867e-59
TGME49_207650	254.01	4.15769	0.253624	16.3931	2.1407e-60	3.70241e-59
TGME49_280670	1493.23	-1.73858	0.106093	-16.3872	2.35912e-60	4.07159e-59
TGME49_265430	299.746	3.62332	0.221165	16.3829	2.53541e-60	4.36666e-59
TGME49_316320	439.169	7.29734	0.445867	16.3667	3.30908e-60	5.68718e-59
TGME49_201170	4614.29	-1.52741	0.0934742	-16.3404	5.09118e-60	8.7317e-59
TGME49_268820	384.931	6.98647	0.429294	16.2743	1.50155e-59	2.56987e-58
TGME49_215540	367.185	6.80016	0.418171	16.2617	1.84646e-59	3.1536e-58
TGME49_314055	457.96	7.48957	0.461032	16.2452	2.41417e-59	4.11462e-58
TGME49_223480	2302.65	1.69467	0.104337	16.2424	2.52931e-59	4.30193e-58
TGME49_263520	3986.44	-1.59009	0.0979021	-16.2416	2.56209e-59	4.34865e-58
TGME49_220290	1118.05	1.91565	0.118079	16.2235	3.44108e-59	5.82851e-58
TGME49_250360	571.354	2.36954	0.146228	16.2045	4.69039e-59	7.92821e-58
TGME49_305150	266.688	5.65097	0.348863	16.1983	5.18775e-59	8.75086e-58
TGME49_268930	261.702	5.55305	0.343266	16.1771	7.31656e-59	1.23165e-57
TGME49_231770	251.671	5.24758	0.325034	16.1447	1.23719e-58	2.07837e-57
TGME49_207880	2022.7	1.61758	0.100357	16.1183	1.89796e-58	3.1819e-57
TGME49_223870	421.802	2.63326	0.163503	16.1053	2.34145e-58	3.9174e-57
TGME49_215670	269.403	5.73404	0.356214	16.0972	2.67034e-58	4.45855e-57
TGME49_313780	1388.63	-1.81463	0.112985	-16.0609	4.79652e-58	7.99225e-57
TGME49_222975	367.132	6.91481	0.43083	16.0499	5.72126e-58	9.51377e-57
TGME49_320280	437.674	7.42449	0.463276	16.0261	8.40176e-58	1.39428e-56
TGME49_249840	1342.18	1.78725	0.111837	15.9809	1.73747e-57	2.87753e-56
TGME49_203682	248.391	5.40982	0.338955	15.9603	2.41598e-57	3.99319e-56
TGME49_258120	379.999	7.08914	0.446008	15.8946	6.90184e-57	1.13846e-55
TGME49_218910	1216.36	1.96256	0.123718	15.8632	1.13898e-56	1.87496e-55
TGME49_248820	267.839	5.87341	0.37048	15.8535	1.32963e-56	2.18443e-55
TGME49_297495	264.578	3.79899	0.239652	15.8521	1.36e-56	2.22986e-55
TGME49_204420	1917.29	1.77346	0.112041	15.8287	1.97195e-56	3.22675e-55
TGME49_210370	3548.81	-1.57924	0.0999314	-15.8033	2.95394e-56	4.82398e-55
TGME49_204360	1262.13	1.76405	0.111685	15.7949	3.37232e-56	5.49627e-55
TGME49_285650	977.428	-2.0025	0.126869	-15.784	4.0065e-56	6.51693e-55
TGME49_282030	273.133	5.9852	0.37926	15.7813	4.1874e-56	6.79769e-55
TGME49_267470	225.513	4.56365	0.289198	15.7804	4.24814e-56	6.88266e-55
TGME49_319520	325.468	3.28072	0.208039	15.7698	5.02289e-56	8.12182e-55
TGME49_286040	277.804	6.10393	0.387108	15.7681	5.16145e-56	8.32944e-55
TGME49_201640	264.565	5.86373	0.372163	15.7558	6.26613e-56	1.00923e-54
TGME49_259150	272.382	3.44431	0.218728	15.747	7.19915e-56	1.15723e-54
TGME49_202500	8232.97	-1.30631	0.0829945	-15.7397	8.07951e-56	1.2962e-54
TGME49_267130	581.937	2.19923	0.139756	15.7362	8.54332e-56	1.36793e-54
TGME49_228065	229.717	4.71899	0.3007	15.6934	1.67946e-55	2.68387e-54
TGME49_235315	398.517	7.28897	0.464563	15.6899	1.77204e-55	2.82629e-54
TGME49_211000	363.119	2.82188	0.179884	15.6872	1.8505e-55	2.94571e-54
TGME49_313220	244.579	5.46311	0.348259	15.6869	1.85942e-55	2.95417e-54
TGME49_258670	523.326	2.56021	0.163293	15.6786	2.11846e-55	3.35921e-54
TGME49_286590	2680.41	-1.49514	0.0953981	-15.6726	2.32749e-55	3.68354e-54
TGME49_258580	9239.07	-1.2937	0.0826706	-15.6488	3.38419e-55	5.34559e-54
TGME49_295950	2317.07	1.48318	0.0948496	15.6372	4.06001e-55	6.40076e-54
TGME49_282070	4893.71	-1.33884	0.0857581	-15.6118	6.05212e-55	9.52309e-54
TGME49_255450	2226.75	-1.49041	0.0954951	-15.6072	6.50731e-55	1.02197e-53
TGME49_239510	288.908	3.14096	0.20155	15.5841	9.34068e-55	1.46415e-53
TGME49_315845	220.674	4.60422	0.2955	15.5811	9.78536e-55	1.53092e-53
TGME49_212780	1722.82	-1.57352	0.100994	-15.5804	9.89262e-55	1.54476e-53
TGME49_269350	349.194	6.9688	0.447375	15.5771	1.04164e-54	1.62346e-53
TGME49_272280	349.561	6.96758	0.447355	15.5751	1.07554e-54	1.67311e-53
TGME49_294790	4389.86	-1.61367	0.103663	-15.5664	1.23095e-54	1.91123e-53
TGME49_265255	236.39	3.8551	0.247725	15.562	1.31827e-54	2.04294e-53
TGME49_265420	1947.84	-1.55175	0.0997738	-15.5527	1.52576e-54	2.36004e-53
TGME49_235190	481.603	7.87363	0.50683	15.535	2.00931e-54	3.10214e-53
TGME49_242760	217.723	4.72696	0.304521	15.5226	2.43958e-54	3.75934e-53
TGME49_319970	224.572	5.07102	0.327412	15.4882	4.1682e-54	6.41106e-53
TGME49_230200	220.17	4.99632	0.322708	15.4825	4.55668e-54	6.99544e-53
TGME49_264620	222.646	5.18949	0.336945	15.4016	1.59682e-53	2.44686e-52
TGME49_271010	325.233	3.00944	0.195537	15.3906	1.89261e-53	2.89471e-52
TGME49_218210	224.595	3.95615	0.257089	15.3882	1.96327e-53	2.99718e-52
TGME49_275610	2154.43	-1.48162	0.0965029	-15.3531	3.37811e-53	5.14754e-52
TGME49_258622	216.706	4.6223	0.301551	15.3284	4.93975e-53	7.51319e-52
TGME49_272540	352.926	7.12124	0.465305	15.3044	7.1412e-53	1.08414e-51
TGME49_310520	1074.61	1.73898	0.11403	15.2501	1.64265e-52	2.48917e-51
TGME49_290590	218.228	5.22041	0.342474	15.2432	1.8267e-52	2.76297e-51
TGME49_254330	219.284	4.23406	0.27792	15.2348	2.07629e-52	3.1347e-51
TGME49_288685	2578.43	1.54111	0.101191	15.2296	2.24799e-52	3.38768e-51
TGME49_264178	220.937	5.18513	0.340508	15.2277	2.31743e-52	3.48592e-51
TGME49_315540	621.964	8.62207	0.566553	15.2185	2.66666e-52	4.0039e-51
TGME49_237810	222.456	5.3007	0.348819	15.1961	3.75107e-52	5.6218e-51
TGME49_320500	430.018	7.71502	0.507958	15.1883	4.22797e-52	6.32498e-51
TGME49_286100	377.238	7.36214	0.485122	15.1758	5.11256e-52	7.63439e-51
TGME49_258570	340.609	7.06711	0.466021	15.1648	6.04904e-52	9.01637e-51
TGME49_230160	10237.6	-1.49694	0.0987462	-15.1595	6.55518e-52	9.75306e-51
TGME49_243635	559.457	2.21397	0.146176	15.1459	8.06763e-52	1.19816e-50
TGME49_206650	235.24	3.8575	0.254773	15.1409	8.69584e-52	1.28912e-50
TGME49_201890	233.542	5.66945	0.375068	15.1158	1.27382e-51	1.88498e-50
TGME49_259960	245.897	5.92608	0.392068	15.1149	1.29111e-51	1.90712e-50
TGME49_254180	313.666	6.81477	0.450916	15.1132	1.32596e-51	1.95508e-50
TGME49_293810	1256.86	1.6447	0.108912	15.1012	1.59012e-51	2.34036e-50
TGME49_250500	360.498	2.77769	0.184553	15.0509	3.40352e-51	5.00037e-50
TGME49_226450	203.017	4.44478	0.29534	15.0497	3.46934e-51	5.08795e-50
TGME49_224010	265.718	6.33781	0.42233	15.0067	6.63191e-51	9.70864e-50
TGME49_293250	573.928	8.50801	0.56727	14.9982	7.54581e-51	1.10268e-49
TGME49_294320	255.319	6.17267	0.411645	14.9951	7.90295e-51	1.15282e-49
TGME49_200595	303.265	6.77059	0.452546	14.9611	1.31781e-50	1.91891e-49
TGME49_263100	922.131	1.8141	0.121313	14.9538	1.47042e-50	2.13732e-49
TGME49_211910	227.392	5.72358	0.382812	14.9514	1.52489e-50	2.21257e-49
TGME49_231090	207.707	4.59644	0.307436	14.9509	1.53704e-50	2.22409e-49
TGME49_266770	241.664	3.45003	0.230759	14.9508	1.53825e-50	2.22409e-49
TGME49_305100	322.654	6.98797	0.467703	14.9411	1.78134e-50	2.57102e-49
TGME49_295960	3349.76	1.33655	0.0894631	14.9397	1.81892e-50	2.62064e-49
TGME49_238915	402.018	7.61325	0.509826	14.933	2.00903e-50	2.88948e-49
TGME49_225320	843.386	-1.85083	0.12408	-14.9164	2.5769e-50	3.69973e-49
TGME49_297960	5373.66	-1.26123	0.0845736	-14.9128	2.7212e-50	3.90007e-49
TGME49_242310	253.698	6.15655	0.413152	14.9014	3.22685e-50	4.6167e-49
TGME49_290585	215.728	5.33108	0.358138	14.8855	4.09192e-50	5.84418e-49
TGME49_223920	8098.39	-1.38077	0.0927932	-14.8801	4.43674e-50	6.32563e-49
TGME49_321470	290.109	6.70158	0.45153	14.8419	7.84532e-50	1.1166e-48
TGME49_294610	5522.4	-1.29014	0.0869393	-14.8396	8.12599e-50	1.15454e-48
TGME49_219738	1699.1	1.48763	0.100261	14.8376	8.37073e-50	1.18725e-48
TGME49_257010	227.236	5.72068	0.385804	14.828	9.66329e-50	1.36821e-48
TGME49_258840	202.787	5.10966	0.344714	14.8229	1.04193e-49	1.47272e-48
TGME49_280725	230.754	5.83076	0.393372	14.8225	1.04812e-49	1.47892e-48
TGME49_275670	2679.63	-1.39244	0.0939578	-14.8198	1.09032e-49	1.53581e-48
TGME49_254060	556.308	2.11917	0.143085	14.8106	1.25194e-49	1.76045e-48
TGME49_287490	209.847	4.24701	0.286804	14.8081	1.29909e-49	1.82363e-48
TGME49_248430	225.77	3.50028	0.236381	14.8078	1.30392e-49	1.82728e-48
TGME49_207410	446.35	2.30345	0.155586	14.805	1.35971e-49	1.89896e-48
TGME49_298960	199.722	4.60458	0.311013	14.8051	1.35785e-49	1.89896e-48
TGME49_278340	1523.48	7.29845	0.494869	14.7482	3.15793e-49	4.40284e-48
TGME49_271335	212.096	3.74687	0.25408	14.7468	3.2238e-49	4.48705e-48
TGME49_207970	399.593	2.39443	0.162487	14.7361	3.77795e-49	5.24944e-48
TGME49_228510	201.543	5.10687	0.346855	14.7234	4.56286e-49	6.32933e-48
TGME49_252070	545.793	2.39923	0.163131	14.7074	5.77937e-49	8.00326e-48
TGME49_212770	5364.47	-1.33133	0.090752	-14.67	1.00377e-48	1.38768e-47
TGME49_222370	1674.91	1.703	0.1161	14.6684	1.02776e-48	1.41845e-47
TGME49_254350	365.144	7.4761	0.509749	14.6662	1.06075e-48	1.46151e-47
TGME49_248677	197.229	4.02957	0.275048	14.6504	1.33869e-48	1.84138e-47
TGME49_266785	219.678	5.76372	0.393479	14.6481	1.38579e-48	1.90296e-47
TGME49_223900	564.435	2.0352	0.139104	14.6308	1.78721e-48	2.45009e-47
TGME49_207965	292.803	6.8486	0.468502	14.6181	2.15382e-48	2.94775e-47
TGME49_248730	218.222	5.65305	0.387075	14.6045	2.62725e-48	3.5897e-47
TGME49_269340	4038.99	-1.34796	0.0923275	-14.5998	2.81686e-48	3.84237e-47
TGME49_321650	1208.41	-1.6971	0.116294	-14.5932	3.10306e-48	4.22573e-47
TGME49_210820	1426.6	-1.52376	0.104478	-14.5846	3.51943e-48	4.78479e-47
TGME49_305270	1444.18	-1.60306	0.110011	-14.5718	4.24548e-48	5.76232e-47
TGME49_228230	7292.59	-1.19979	0.0824656	-14.5489	5.9334e-48	8.04e-47
TGME49_218290	353.205	7.43177	0.510861	14.5475	6.05339e-48	8.18905e-47
TGME49_217800	313.066	7.09584	0.488209	14.5345	7.32974e-48	9.88309e-47
TGME49_230350	2774.91	-1.34883	0.0928017	-14.5345	7.32234e-48	9.88309e-47
TGME49_214570	284.363	6.80538	0.468773	14.5174	9.39643e-48	1.26489e-46
TGME49_264630	193.239	4.0331	0.277823	14.5168	9.48796e-48	1.27512e-46
TGME49_201670	1684.2	1.66803	0.115007	14.5036	1.14879e-47	1.54137e-46
TGME49_233050	614.747	8.84652	0.611115	14.476	1.71709e-47	2.30011e-46
TGME49_271260	2171.3	-1.38596	0.0957959	-14.4678	1.93507e-47	2.58789e-46
TGME49_203110	371.456	2.42171	0.167502	14.4579	2.23676e-47	2.98648e-46
TGME49_248760	246.499	6.35119	0.439314	14.4571	2.26231e-47	3.01567e-46
TGME49_232475	200.938	4.14196	0.287064	14.4287	3.41429e-47	4.54389e-46
TGME49_235500	998.521	1.72985	0.119907	14.4266	3.52059e-47	4.67776e-46
TGME49_249570	2235.43	-1.53079	0.106122	-14.4249	3.6092e-47	4.78089e-46
TGME49_291130	189.443	4.14141	0.287102	14.4249	3.60987e-47	4.78089e-46
TGME49_201660	339.367	7.3764	0.511422	14.4233	3.69172e-47	4.88141e-46
TGME49_315210	5721.24	-1.29944	0.0901452	-14.4149	4.16951e-47	5.5043e-46
TGME49_230020	407.04	7.80921	0.541915	14.4104	4.45243e-47	5.86833e-46
TGME49_315090	310.222	7.08152	0.49159	14.4053	4.78923e-47	6.30211e-46
TGME49_208760	201.529	3.73672	0.259534	14.3978	5.34066e-47	7.01646e-46
TGME49_227810	5877.27	-1.4534	0.100971	-14.3942	5.6293e-47	7.38384e-46
TGME49_244406	188.184	4.94531	0.343694	14.3887	6.09364e-47	7.98014e-46
TGME49_314485	188.667	4.30559	0.300328	14.3363	1.29845e-46	1.69772e-45
TGME49_313210	238.204	3.256	0.227332	14.3227	1.5794e-46	2.06177e-45
TGME49_258520	460.52	8.19884	0.572952	14.3098	1.90017e-46	2.47656e-45
TGME49_258660	9745.34	-1.2136	0.0848557	-14.3019	2.12905e-46	2.77047e-45
TGME49_213060	2680.98	1.34999	0.0944148	14.2985	2.23456e-46	2.90316e-45
TGME49_267875	184.881	4.53389	0.317104	14.2978	2.25862e-46	2.92978e-45
TGME49_318275	452.422	2.17552	0.152215	14.2924	2.44179e-46	3.16237e-45
TGME49_210210	448.433	8.1641	0.571314	14.29	2.52492e-46	3.26488e-45
TGME49_228050	184.574	4.97163	0.348121	14.2813	2.86141e-46	3.69415e-45
TGME49_203340	195.085	5.40803	0.379152	14.2635	3.69618e-46	4.76436e-45
TGME49_221665	189.42	4.11924	0.288894	14.2587	3.95903e-46	5.09515e-45
TGME49_257970	185.011	4.48171	0.314477	14.2513	4.39748e-46	5.65055e-45
TGME49_237190	650.579	-1.87811	0.131852	-14.2441	4.87951e-46	6.26013e-45
TGME49_210420	882.47	-1.68819	0.118618	-14.2321	5.79064e-46	7.41745e-45
TGME49_205140	245.356	6.45805	0.453912	14.2276	6.18016e-46	7.90405e-45
TGME49_297450	188.13	4.42245	0.311235	14.2094	8.01482e-46	1.02345e-44
TGME49_274030	231.461	6.25111	0.440302	14.1973	9.5207e-46	1.21385e-44
TGME49_242600	212.76	5.9032	0.415989	14.1908	1.04516e-45	1.33047e-44
TGME49_293780	1086.25	1.74103	0.122824	14.175	1.3089e-45	1.66362e-44
TGME49_264182	231.846	3.4136	0.240848	14.1733	1.34111e-45	1.70192e-44
TGME49_251710	636.402	1.89667	0.133855	14.1696	1.41295e-45	1.79032e-44
TGME49_237700	199.305	5.52887	0.390206	14.1691	1.42293e-45	1.80018e-44
TGME49_248425	221.654	3.43162	0.242276	14.1641	1.52843e-45	1.93067e-44
TGME49_262050	8075.58	-1.25039	0.0883095	-14.1591	1.64029e-45	2.06879e-44
TGME49_247850	194.355	5.50046	0.388912	14.1432	2.05735e-45	2.59081e-44
TGME49_242350	541.55	8.66369	0.61321	14.1284	2.53711e-45	3.19006e-44
TGME49_286782	421.532	8.07769	0.572491	14.1097	3.30946e-45	4.15481e-44
TGME49_278518	179.619	4.93479	0.350017	14.0987	3.86831e-45	4.84899e-44
TGME49_215343	186.116	5.2678	0.373711	14.0959	4.02517e-45	5.03791e-44
TGME49_295750	224.167	6.21302	0.441601	14.0693	5.86341e-45	7.32748e-44
TGME49_299230	207.493	5.87164	0.417446	14.0656	6.17821e-45	7.70913e-44
TGME49_240370	177.914	4.19703	0.298515	14.0597	6.71568e-45	8.36704e-44
TGME49_247010	223.574	6.20674	0.441545	14.0569	6.99038e-45	8.69607e-44
TGME49_286660	187.851	4.85555	0.345748	14.0436	8.42877e-45	1.04695e-43
TGME49_316340	8744.05	-1.19147	0.0848643	-14.0396	8.91551e-45	1.10574e-43
TGME49_289850	213.069	6.02259	0.429207	14.0319	9.94678e-45	1.23178e-43
TGME49_273478	219.825	6.18404	0.441655	14.002	1.51624e-44	1.87483e-43
TGME49_250920	513.104	2.03411	0.145291	14.0002	1.55396e-44	1.91858e-43
TGME49_247520	13399.1	-1.26517	0.0903744	-13.9992	1.57586e-44	1.94269e-43
TGME49_266660	256.129	6.65818	0.476757	13.9656	2.52817e-44	3.112e-43
TGME49_229405	240.633	2.96707	0.212546	13.9597	2.74776e-44	3.37723e-43
TGME49_237180	1605.58	-1.47943	0.106034	-13.9524	3.04349e-44	3.73511e-43
TGME49_238220	173.67	4.65085	0.333487	13.9461	3.32083e-44	4.06938e-43
TGME49_271285	217.726	6.15719	0.441741	13.9385	3.6981e-44	4.52493e-43
TGME49_240470	181.13	4.75728	0.341435	13.9332	3.98091e-44	4.86371e-43
TGME49_244260	688.539	1.80473	0.129793	13.9046	5.9374e-44	7.24328e-43
TGME49_285160	175.346	4.59684	0.330631	13.9032	6.05419e-44	7.37478e-43
TGME49_315900	220.683	3.17834	0.22889	13.8859	7.71449e-44	9.38329e-43
TGME49_268360	226.72	3.13117	0.225626	13.8777	8.64826e-44	1.05035e-42
TGME49_281675	654.805	1.90522	0.137335	13.8728	9.25327e-44	1.12216e-42
TGME49_301690	240.759	3.29583	0.237885	13.8547	1.19119e-43	1.44245e-42
TGME49_292280	227.138	6.34288	0.457828	13.8543	1.19846e-43	1.44911e-42
TGME49_320190	1274.89	5.06639	0.366268	13.8324	1.62412e-43	1.96091e-42
TGME49_211360	181.848	5.39432	0.390577	13.8112	2.18273e-43	2.63148e-42
TGME49_222385	178.578	5.28209	0.382713	13.8017	2.48891e-43	2.9962e-42
TGME49_313000	321.86	7.48607	0.543322	13.7783	3.44157e-43	4.13695e-42
TGME49_239855	197.581	3.50744	0.255121	13.7481	5.22593e-43	6.27265e-42
TGME49_270850	173.746	4.1202	0.299764	13.7448	5.4701e-43	6.55613e-42
TGME49_270720	1678.24	1.58213	0.115125	13.7426	5.63754e-43	6.74694e-42
TGME49_244030	185.089	5.6023	0.408309	13.7207	7.62855e-43	9.11645e-42
TGME49_231400	272.847	7.06184	0.515823	13.6904	1.15845e-42	1.38238e-41
TGME49_253340	173.467	3.97018	0.29035	13.6738	1.45623e-42	1.73519e-41
TGME49_283480	448.243	8.40416	0.614875	13.6681	1.57481e-42	1.87377e-41
TGME49_277950	531.894	2.00737	0.146876	13.6671	1.59588e-42	1.89609e-41
TGME49_244500	1988.9	-1.40681	0.102939	-13.6664	1.6116e-42	1.91199e-41
TGME49_320515	1022.48	-1.59264	0.116569	-13.6626	1.6978e-42	2.01135e-41
TGME49_204560	269.592	7.04753	0.516115	13.655	1.8858e-42	2.23085e-41
TGME49_277810	204.641	3.32996	0.243957	13.6498	2.02414e-42	2.39105e-41
TGME49_272285	166.62	4.69393	0.343894	13.6494	2.03645e-42	2.40213e-41
TGME49_269600	384.386	2.24857	0.164788	13.6452	2.15672e-42	2.54034e-41
TGME49_263380	172.458	4.06019	0.298131	13.6188	3.09557e-42	3.64095e-41
TGME49_233280	209.893	6.23531	0.457943	13.6159	3.22125e-42	3.78335e-41
TGME49_250720	184.078	3.71429	0.272855	13.6127	3.36568e-42	3.94733e-41
TGME49_261650	2914.33	1.38098	0.101495	13.6064	3.66719e-42	4.29481e-41
TGME49_252640	641.004	5.79692	0.426291	13.5985	4.08705e-42	4.77969e-41
TGME49_259230	1071.78	1.51919	0.111824	13.5856	4.8767e-42	5.69504e-41
TGME49_289222	318.218	2.54218	0.187243	13.5769	5.48733e-42	6.39902e-41
TGME49_297870	1159.78	-1.51364	0.111539	-13.5705	5.99204e-42	6.97766e-41
TGME49_219832	657.863	1.79421	0.132293	13.5624	6.69006e-42	7.77944e-41
TGME49_267410	175.2	5.43349	0.401484	13.5335	9.91617e-42	1.15146e-40
TGME49_226540	1874.92	1.40257	0.103644	13.5326	1.00351e-41	1.16362e-40
TGME49_304450	237.421	6.70537	0.495652	13.5284	1.06332e-41	1.23122e-40
TGME49_277860	465.685	2.02319	0.149573	13.5264	1.09194e-41	1.26259e-40
TGME49_242390	346.853	7.79986	0.576855	13.5214	1.16996e-41	1.35089e-40
TGME49_229140	1189.16	1.49141	0.110327	13.5181	1.22305e-41	1.4102e-40
TGME49_292270	562.678	9.00995	0.66798	13.4884	1.83122e-41	2.10848e-40
TGME49_297390	255.795	6.9732	0.517097	13.4853	1.90962e-41	2.19566e-40
TGME49_257550	1381.39	-1.41677	0.105113	-13.4786	2.09012e-41	2.39983e-40
TGME49_259965	171.565	5.40434	0.401525	13.4595	2.70653e-41	3.10324e-40
TGME49_253710	4134.59	1.1669	0.086702	13.4588	2.73368e-41	3.12999e-40
TGME49_211430	166.421	4.8792	0.362705	13.4523	2.98636e-41	3.41453e-40
TGME49_235690	3789.04	-1.28511	0.0955345	-13.4518	3.00324e-41	3.42904e-40
TGME49_225950	234.977	6.68598	0.497148	13.4487	3.13375e-41	3.57309e-40
TGME49_233320	162.104	4.39237	0.326736	13.4432	3.37576e-41	3.84367e-40
TGME49_215530	9343.78	-1.27339	0.0948722	-13.4221	4.48601e-41	5.10074e-40
TGME49_320715	330.457	7.73016	0.576361	13.412	5.14227e-41	5.83883e-40
TGME49_306895	1197.89	-1.46771	0.109642	-13.3863	7.27061e-41	8.24405e-40
TGME49_276960	336.195	2.50425	0.187259	13.3732	8.6733e-41	9.82095e-40
TGME49_275798	202.096	6.17891	0.462114	13.371	8.93611e-41	1.01046e-39
TGME49_264990	3506.3	-1.30801	0.0978313	-13.37	9.051e-41	1.02204e-39
TGME49_221420	161.73	4.05812	0.303547	13.369	9.17576e-41	1.0347e-39
TGME49_232020	951.695	-1.60325	0.120103	-13.3489	1.20195e-40	1.35352e-39
TGME49_268800	219.381	3.00026	0.224768	13.3483	1.21249e-40	1.36351e-39
TGME49_278975	2208.92	1.36128	0.102009	13.3447	1.27212e-40	1.4286e-39
TGME49_307090	337.413	2.39133	0.179261	13.34	1.35518e-40	1.51981e-39
TGME49_209240	1195.98	1.52286	0.114173	13.3382	1.38743e-40	1.55385e-39
TGME49_289060	240.682	2.83143	0.2124	13.3307	1.53526e-40	1.71706e-39
TGME49_315260	573.25	2.16555	0.16279	13.3027	2.23227e-40	2.4932e-39
TGME49_280770	1827.23	-1.3392	0.100719	-13.2965	2.42689e-40	2.70689e-39
TGME49_210330	168.246	4.01668	0.302669	13.2708	3.41685e-40	3.80589e-39
TGME49_200300	160.481	4.41291	0.332585	13.2685	3.52427e-40	3.92021e-39
TGME49_286600	2985.95	-1.21416	0.0916075	-13.2539	4.28293e-40	4.75765e-39
TGME49_244250	3120.42	-1.19811	0.0904171	-13.251	4.45384e-40	4.94081e-39
TGME49_270670	416.515	2.11092	0.159471	13.237	5.36384e-40	5.94227e-39
TGME49_281590	243.656	2.81682	0.212834	13.2348	5.52172e-40	6.10892e-39
TGME49_278780	593.919	-1.83249	0.138465	-13.2343	5.5603e-40	6.14331e-39
TGME49_287040	1589.75	1.407	0.106389	13.225	6.29098e-40	6.94125e-39
TGME49_239550	167.824	5.4729	0.413937	13.2216	6.58735e-40	7.25848e-39
TGME49_205680	3384.64	1.1742	0.0888211	13.2199	6.73931e-40	7.41596e-39
TGME49_217610	1044.11	1.54968	0.117244	13.2175	6.95144e-40	7.63913e-39
TGME49_311370	2020.45	7.8279	0.592777	13.2055	8.15835e-40	8.95343e-39
TGME49_272320	1059.24	1.48265	0.112391	13.1918	9.77913e-40	1.07178e-38
TGME49_230555	186.454	3.46213	0.262504	13.1888	1.01741e-39	1.11358e-38
TGME49_214430	794.495	1.65618	0.125594	13.1867	1.04612e-39	1.14348e-38
TGME49_310580	153.205	4.76368	0.361994	13.1595	1.49993e-39	1.63734e-38
TGME49_215360	1811.45	1.42651	0.108482	13.1498	1.70728e-39	1.86121e-38
TGME49_223700	169.205	5.56829	0.42353	13.1473	1.7628e-39	1.91918e-38
TGME49_219660	154.023	4.919	0.374383	13.139	1.96902e-39	2.14085e-38
TGME49_225280	157.171	4.06762	0.309782	13.1306	2.19882e-39	2.38754e-38
TGME49_253100	1028.42	-1.62203	0.123736	-13.1088	2.93367e-39	3.18124e-38
TGME49_310235	1503.79	-1.46945	0.112162	-13.1012	3.24009e-39	3.50889e-38
TGME49_243370	172.705	5.71727	0.436586	13.0954	3.49795e-39	3.78314e-38
TGME49_217490	225.048	2.8958	0.22162	13.0665	5.11649e-39	5.52635e-38
TGME49_267620	1014.92	-1.47783	0.113212	-13.0537	6.05618e-39	6.53271e-38
TGME49_242860	453.569	-1.98965	0.152517	-13.0454	6.7488e-39	7.27026e-38
TGME49_222980	224.225	6.79137	0.520944	13.0366	7.5717e-39	8.14603e-38
TGME49_309540	353.728	8.07531	0.619534	13.0345	7.78871e-39	8.36853e-38
TGME49_289840	165.035	5.52581	0.424211	13.0261	8.69457e-39	9.3296e-38
TGME49_236960	2207.51	-1.34339	0.103232	-13.0133	1.02788e-38	1.10152e-37
TGME49_244450	551.926	1.80451	0.138828	12.9981	1.25384e-38	1.3419e-37
TGME49_226110	169.729	3.47219	0.268049	12.9536	2.24268e-38	2.39707e-37
TGME49_237070	993.4	1.5402	0.118912	12.9524	2.27626e-38	2.42979e-37
TGME49_244335	172.034	3.66211	0.282796	12.9496	2.36071e-38	2.51666e-37
TGME49_247970	177.924	3.47003	0.268256	12.9355	2.83625e-38	3.01969e-37
TGME49_261960	740.853	1.69916	0.131398	12.9314	2.99454e-38	3.18407e-37
TGME49_234200	607.528	1.72241	0.133227	12.9284	3.11196e-38	3.30464e-37
TGME49_268310	152.216	5.05495	0.391354	12.9166	3.62906e-38	3.84877e-37
TGME49_207350	195.549	3.17864	0.246439	12.8983	4.60312e-38	4.8755e-37
TGME49_271840	635.401	1.69742	0.131694	12.8891	5.18738e-38	5.48724e-37
TGME49_262950	1312.84	-1.39319	0.108345	-12.8588	7.67966e-38	8.11312e-37
TGME49_211050	151.106	5.12089	0.398245	12.8587	7.69058e-38	8.1142e-37
TGME49_244590	145.915	4.38276	0.34089	12.8568	7.87617e-38	8.29934e-37
TGME49_295110	9333.62	-1.14846	0.0894023	-12.846	9.05987e-38	9.53438e-37
TGME49_216000	11496	-1.06857	0.0831983	-12.8436	9.34243e-38	9.81913e-37
TGME49_231900	146.561	4.56075	0.355566	12.8268	1.16125e-37	1.21895e-36
TGME49_213780	271.341	2.4373	0.190168	12.8165	1.325e-37	1.38905e-36
TGME49_229010	9156.99	-1.09576	0.0855075	-12.8148	1.35517e-37	1.41886e-36
TGME49_224000	1493.83	-1.45511	0.113816	-12.7848	1.99311e-37	2.08412e-36
TGME49_212410	632.677	1.71867	0.134439	12.784	2.01531e-37	2.10465e-36
TGME49_233950	151.08	5.20663	0.40841	12.7486	3.17558e-37	3.31214e-36
TGME49_204468	228.242	6.99988	0.549137	12.7471	3.23752e-37	3.37245e-36
TGME49_280430	168.838	5.92612	0.46521	12.7386	3.6087e-37	3.75433e-36
TGME49_233030	3696.35	-1.30696	0.102644	-12.7329	3.88286e-37	4.03444e-36
TGME49_201860	10874.5	-1.21017	0.0951925	-12.7129	5.01402e-37	5.20316e-36
TGME49_209180	150.381	3.83173	0.301558	12.7064	5.44771e-37	5.64606e-36
TGME49_253130	1350.41	-1.33131	0.104826	-12.7002	5.89795e-37	6.10498e-36
TGME49_259155	161.848	3.67701	0.289796	12.6883	6.86933e-37	7.10148e-36
TGME49_311460	514.281	1.86689	0.147188	12.6837	7.27707e-37	7.51353e-36
TGME49_291075	430.27	1.95064	0.153892	12.6754	8.09736e-37	8.34996e-36
TGME49_224030	1970.54	1.24863	0.0985313	12.6724	8.41098e-37	8.66246e-36
TGME49_310010	2697.5	-1.16492	0.0920767	-12.6516	1.09658e-36	1.12795e-35
TGME49_230602	186.07	6.34619	0.501861	12.6453	1.18753e-36	1.21997e-35
TGME49_316280	1399.49	-1.38371	0.109501	-12.6365	1.32856e-36	1.36315e-35
TGME49_243690	4083.47	-1.35737	0.10751	-12.6256	1.52615e-36	1.56392e-35
TGME49_220270	6543.95	-1.12327	0.0890237	-12.6177	1.68683e-36	1.72642e-35
TGME49_219320	14356.2	-1.02487	0.0812885	-12.6078	1.91309e-36	1.95555e-35
TGME49_233390	1556.96	1.46438	0.116154	12.6073	1.92547e-36	1.96575e-35
TGME49_293020	150.464	3.76155	0.298401	12.6057	1.96437e-36	2.00297e-35
TGME49_265542	147.432	4.31689	0.342529	12.603	2.03275e-36	2.07013e-35
TGME49_203580	141.913	5.03798	0.400227	12.5878	2.46455e-36	2.50675e-35
TGME49_274170	143.136	4.00635	0.318659	12.5725	2.98929e-36	3.0367e-35
TGME49_312150	2175.95	-1.20896	0.0961815	-12.5696	3.10451e-36	3.14984e-35
TGME49_292960	1857.69	1.283	0.10225	12.5477	4.09312e-36	4.14777e-35
TGME49_308960	139.044	4.31774	0.344306	12.5404	4.48662e-36	4.5409e-35
TGME49_297492	154.01	5.65737	0.452046	12.515	6.17891e-36	6.24595e-35
TGME49_203505	159.191	5.83755	0.466738	12.5071	6.82435e-36	6.8899e-35
TGME49_266500	305.539	2.22053	0.177638	12.5003	7.43416e-36	7.49634e-35
TGME49_210320	143.783	4.20532	0.336695	12.49	8.46634e-36	8.52667e-35
TGME49_287970	1923.61	-1.29905	0.104025	-12.4879	8.696e-36	8.74721e-35
TGME49_280605	152.462	5.64379	0.451948	12.4877	8.71578e-36	8.75637e-35
TGME49_278600	4562.75	-1.22036	0.0977272	-12.4874	8.74403e-36	8.77399e-35
TGME49_315470	1633.66	-1.29627	0.103826	-12.485	9.00889e-36	9.02872e-35
TGME49_252300	240.395	7.28502	0.584188	12.4704	1.08349e-35	1.08455e-34
TGME49_220930	1524.72	-1.32548	0.106383	-12.4595	1.24206e-35	1.24176e-34
TGME49_315962	144.574	3.81464	0.306258	12.4556	1.30327e-35	1.30137e-34
TGME49_289170	536.642	1.72554	0.138814	12.4306	1.78254e-35	1.77777e-34
TGME49_218930	624.555	1.64023	0.132037	12.4224	1.97438e-35	1.9667e-34
TGME49_276860	233.003	7.24106	0.584365	12.3913	2.91189e-35	2.89705e-34
TGME49_258200	144.655	5.45312	0.440089	12.391	2.92543e-35	2.90699e-34
TGME49_310420	6361.67	-1.15711	0.0934009	-12.3886	3.01195e-35	2.98934e-34
TGME49_201180	1959.5	1.22242	0.0986767	12.3881	3.03142e-35	3.00502e-34
TGME49_225200	3419.86	-1.09748	0.0886128	-12.3851	3.14688e-35	3.11571e-34
TGME49_202050	139.219	5.18243	0.418683	12.3779	3.44131e-35	3.39902e-34
TGME49_278840	138.387	4.25447	0.343713	12.378	3.4391e-35	3.39902e-34
TGME49_262970	4363.55	1.13365	0.0915927	12.377	3.47903e-35	3.43214e-34
TGME49_275970	278.356	2.34872	0.190106	12.3548	4.59051e-35	4.5232e-34
TGME49_203685	134.779	4.95916	0.401655	12.3468	5.0674e-35	4.9871e-34
TGME49_278240	443.498	1.86609	0.151295	12.3341	5.93303e-35	5.83201e-34
TGME49_220630	5240.62	1.05091	0.0852547	12.3267	6.5074e-35	6.38894e-34
TGME49_230905	242.795	2.50153	0.203121	12.3154	7.48095e-35	7.33598e-34
TGME49_288730	538.814	1.7285	0.140563	12.297	9.4012e-35	9.20801e-34
TGME49_202970	414.544	1.91022	0.155367	12.2949	9.65128e-35	9.44167e-34
TGME49_207060	5102.68	-1.09751	0.0893337	-12.2855	1.08409e-34	1.05928e-33
TGME49_206570	153.185	5.76769	0.469656	12.2807	1.15029e-34	1.12263e-33
TGME49_289020	267.345	7.68201	0.625563	12.2802	1.1577e-34	1.12851e-33
TGME49_220300	1139.45	1.38111	0.112494	12.2772	1.20011e-34	1.16847e-33
TGME49_267690	1202.6	1.35719	0.110602	12.2709	1.29728e-34	1.26158e-33
TGME49_209470	223.438	7.18105	0.585633	12.262	1.44825e-34	1.40673e-33
TGME49_313380	6315.37	-1.15541	0.0943946	-12.2402	1.89604e-34	1.8395e-33
TGME49_293252	604.716	4.55127	0.371845	12.2397	1.90766e-34	1.84858e-33
TGME49_312245	140.627	3.85767	0.315223	12.2379	1.9499e-34	1.88728e-33
TGME49_286580	3341.49	-1.11757	0.0913972	-12.2276	2.21351e-34	2.13969e-33
TGME49_314487	141.072	3.94959	0.323008	12.2275	2.2159e-34	2.13969e-33
TGME49_298070	476.584	1.84333	0.150803	12.2234	2.3308e-34	2.24799e-33
TGME49_292350	335.391	8.29461	0.678672	12.2218	2.37687e-34	2.28973e-33
TGME49_315490	2658.2	-1.14486	0.0937947	-12.2061	2.88559e-34	2.77653e-33
TGME49_301360	136.035	5.25174	0.430263	12.2059	2.89102e-34	2.7785e-33
TGME49_238895	1681.03	-1.23668	0.101505	-12.1834	3.81103e-34	3.65841e-33
TGME49_231630	13293.2	-1.09504	0.0898917	-12.1818	3.88785e-34	3.72779e-33
TGME49_227660	500.931	1.73234	0.142358	12.1689	4.55162e-34	4.35913e-33
TGME49_247340	219.779	2.60334	0.214718	12.1245	7.83703e-34	7.49684e-33
TGME49_227350	1361.66	1.27474	0.105174	12.1203	8.24815e-34	7.88093e-33
TGME49_243360	131.583	5.10472	0.421267	12.1175	8.52745e-34	8.13831e-33
TGME49_234440	774.091	1.6041	0.132408	12.1148	8.81885e-34	8.40662e-33
TGME49_320030	859.72	-1.46241	0.120736	-12.1124	9.07475e-34	8.64051e-33
TGME49_295620	4127.95	-1.14775	0.0948593	-12.0995	1.06197e-33	1.00998e-32
TGME49_260530	127.767	4.87731	0.403775	12.0793	1.3591e-33	1.29106e-32
TGME49_301420	1482.19	-1.29707	0.107446	-12.0719	1.48746e-33	1.41137e-32
TGME49_221860	128.559	4.50657	0.373541	12.0644	1.62751e-33	1.54246e-32
TGME49_218240	3355.54	-1.07498	0.0891407	-12.0593	1.73191e-33	1.63951e-32
TGME49_201760	1813.62	-1.23647	0.102676	-12.0425	2.12519e-33	2.00949e-32
TGME49_248590	412.336	1.85026	0.153722	12.0364	2.2869e-33	2.15991e-32
TGME49_278882	260.916	2.32495	0.193533	12.0132	3.02736e-33	2.85596e-32
TGME49_244620	134.222	3.69199	0.307808	11.9945	3.79776e-33	3.57863e-32
TGME49_307590	125.901	4.86142	0.40562	11.9851	4.25113e-33	4.00123e-32
TGME49_269680	127.478	4.62556	0.385958	11.9846	4.27819e-33	4.02209e-32
TGME49_235635	141.946	3.58355	0.299057	11.9828	4.37057e-33	4.10423e-32
TGME49_210450	502.361	1.7331	0.144715	11.976	4.74919e-33	4.45468e-32
TGME49_288420	1143.36	-1.31889	0.11016	-11.9724	4.95568e-33	4.64305e-32
TGME49_258400	136.205	5.47748	0.457552	11.9713	5.02458e-33	4.70222e-32
TGME49_286020	208.91	2.64699	0.22116	11.9687	5.18446e-33	4.84631e-32
TGME49_279460	132.072	5.33124	0.445683	11.962	5.62258e-33	5.24988e-32
TGME49_309990	858.109	1.55725	0.130255	11.9554	6.08637e-33	5.67645e-32
TGME49_291910	126.606	4.05113	0.338861	11.9551	6.10407e-33	5.68649e-32
TGME49_219670	415.397	8.94937	0.749137	11.9462	6.79369e-33	6.32175e-32
TGME49_293258	317.184	2.19619	0.183865	11.9446	6.92979e-33	6.44109e-32
TGME49_306455	343.967	2.24744	0.188217	11.9407	7.26108e-33	6.74138e-32
TGME49_210400	199.269	7.02525	0.588929	11.9288	8.3729e-33	7.76483e-32
TGME49_226900	1563.07	1.21897	0.102271	11.9191	9.41476e-33	8.72115e-32
TGME49_301890	2468.24	1.26946	0.10676	11.8908	1.32152e-32	1.22277e-31
TGME49_238200	589.622	1.70038	0.143042	11.8873	1.37754e-32	1.27317e-31
TGME49_256865	662.66	1.61497	0.136021	11.8729	1.63597e-32	1.51032e-31
TGME49_295125	798.245	-1.57043	0.132523	-11.8503	2.14546e-32	1.97845e-31
TGME49_272360	172.158	6.59663	0.557302	11.8367	2.52108e-32	2.32223e-31
TGME49_218500	123.509	4.13237	0.349428	11.8261	2.86124e-32	2.6326e-31
TGME49_315123	586.973	1.59633	0.135035	11.8216	3.01862e-32	2.77429e-31
TGME49_242360	634.411	9.98236	0.845387	11.808	3.54751e-32	3.25671e-31
TGME49_265140	235.802	2.38613	0.20217	11.8026	3.78496e-32	3.47082e-31
TGME49_287960	386.191	1.86763	0.158361	11.7935	4.21824e-32	3.86382e-31
TGME49_242100	156.991	3.20845	0.272437	11.7769	5.13735e-32	4.70045e-31
TGME49_267670	828.303	1.41231	0.119966	11.7727	5.39946e-32	4.93475e-31
TGME49_278370	120.046	4.68784	0.399016	11.7485	7.18942e-32	6.56335e-31
TGME49_313852	223.576	2.45567	0.209035	11.7476	7.26339e-32	6.6235e-31
TGME49_235950	377.978	8.82385	0.752052	11.733	8.63034e-32	7.86128e-31
TGME49_217520	2412.06	-1.32646	0.113064	-11.732	8.73936e-32	7.95175e-31
TGME49_265060	144.678	3.66721	0.313151	11.7107	1.12373e-31	1.02133e-30
TGME49_281400	2302.58	1.12873	0.0964069	11.708	1.15979e-31	1.05293e-30
TGME49_217930	184.022	2.72596	0.232839	11.7075	1.16669e-31	1.05802e-30
TGME49_293800	164.252	6.53524	0.558513	11.7012	1.25737e-31	1.139e-30
TGME49_288500	2083.21	-1.19332	0.102155	-11.6815	1.58565e-31	1.43478e-30
TGME49_258700	1364.61	-1.21787	0.104311	-11.6754	1.70304e-31	1.53931e-30
TGME49_227430	2246.78	1.14562	0.0981324	11.6742	1.727e-31	1.55924e-30
TGME49_316380	217.542	7.39316	0.633838	11.6641	1.94388e-31	1.75313e-30
TGME49_284550	181.533	6.88433	0.590545	11.6576	2.09924e-31	1.89116e-30
TGME49_252065	248.739	2.36565	0.203159	11.6443	2.45292e-31	2.20736e-30
TGME49_309352	123.599	4.11683	0.353732	11.6383	2.63272e-31	2.36656e-30
TGME49_203250	222.671	2.45153	0.210885	11.625	3.07677e-31	2.76269e-30
TGME49_284615	192.764	2.64138	0.227265	11.6225	3.16877e-31	2.84218e-30
TGME49_318525	1071.93	1.30796	0.112887	11.5865	4.82269e-31	4.32092e-30
TGME49_236060	1224.97	-1.40313	0.121103	-11.5862	4.84108e-31	4.33266e-30
TGME49_264485	747.178	1.46948	0.126865	11.5831	5.02151e-31	4.48924e-30
TGME49_319700	131.393	5.69955	0.49216	11.5807	5.16357e-31	4.61122e-30
TGME49_297910	454.729	1.78512	0.154155	11.58	5.20487e-31	4.64304e-30
TGME49_235010	119.951	4.21542	0.36409	11.578	5.33015e-31	4.74963e-30
TGME49_265050	175.682	6.83858	0.591222	11.5669	6.06577e-31	5.39926e-30
TGME49_237090	4000.41	-1.13052	0.0977704	-11.563	6.34277e-31	5.6397e-30
TGME49_224680	133.313	3.42395	0.296471	11.549	7.46493e-31	6.63028e-30
TGME49_221265	154.911	6.44947	0.55968	11.5235	1.0045e-30	8.91219e-30
TGME49_287250	178.28	2.74046	0.237881	11.5203	1.04298e-30	9.24363e-30
TGME49_246640	153.913	6.43823	0.560129	11.4942	1.41096e-30	1.24914e-29
TGME49_210408	9396.79	-1.07962	0.093971	-11.4888	1.5016e-30	1.32795e-29
TGME49_293170	2004.14	-1.29025	0.112311	-11.4882	1.51255e-30	1.33619e-29
TGME49_318750	875.195	1.38868	0.120976	11.4789	1.68374e-30	1.48582e-29
TGME49_210260	129.325	5.66921	0.49407	11.4745	1.77197e-30	1.562e-29
TGME49_228480	228.869	2.31059	0.201447	11.47	1.86703e-30	1.64403e-29
TGME49_209620	170.091	6.7956	0.592609	11.4672	1.92697e-30	1.69499e-29
TGME49_245752	404.178	1.79998	0.156989	11.4657	1.96229e-30	1.72421e-29
TGME49_312930	152.655	3.07032	0.267923	11.4597	2.10231e-30	1.84526e-29
TGME49_257530	9728.58	-0.967143	0.0846001	-11.4319	2.8957e-30	2.53892e-29
TGME49_281600	895.96	1.62928	0.142835	11.4067	3.87001e-30	3.38956e-29
TGME49_268230	127.178	3.51514	0.308305	11.4015	4.11018e-30	3.59608e-29
TGME49_273110	117.18	3.87787	0.340163	11.4	4.17974e-30	3.65304e-29
TGME49_285400	150.535	2.99788	0.26303	11.3975	4.30365e-30	3.75733e-29
TGME49_219610	1022.38	1.30309	0.114403	11.3903	4.67235e-30	4.07488e-29
TGME49_270690	1563.34	1.21257	0.106471	11.3887	4.75853e-30	4.14563e-29
TGME49_266630	921.873	-1.3158	0.115591	-11.3833	5.06697e-30	4.40966e-29
TGME49_313660	467.057	1.69908	0.149342	11.3771	5.43889e-30	4.72831e-29
TGME49_253510	1387.13	1.17888	0.103767	11.3608	6.55171e-30	5.68971e-29
TGME49_258220	293.253	2.01894	0.177883	11.3498	7.43442e-30	6.44946e-29
TGME49_277720	1832.77	-1.13426	0.0999462	-11.3487	7.52567e-30	6.52172e-29
TGME49_295995	129.139	5.82905	0.513658	11.3481	7.57838e-30	6.56046e-29
TGME49_226330	671.056	1.44675	0.127504	11.3467	7.70062e-30	6.65925e-29
TGME49_225150	5714.36	-0.956037	0.0843442	-11.3349	8.80842e-30	7.60921e-29
TGME49_228500	230.627	7.77306	0.686412	11.3242	9.95922e-30	8.59428e-29
TGME49_257925	229.644	7.76738	0.6865	11.3145	1.11281e-29	9.59284e-29
TGME49_253920	150.271	2.97957	0.263359	11.3137	1.12229e-29	9.66443e-29
TGME49_262890	276.424	2.1177	0.187209	11.312	1.14491e-29	9.84883e-29
TGME49_247270	347.903	1.87998	0.166198	11.3117	1.14883e-29	9.87225e-29
TGME49_305580	114.208	3.99683	0.353516	11.3059	1.22629e-29	1.05268e-28
TGME49_258360	1412.94	-1.22374	0.108241	-11.3056	1.23048e-29	1.05517e-28
TGME49_307840	128.798	3.77576	0.334037	11.3034	1.26232e-29	1.08135e-28
TGME49_252500	1793.85	-1.11636	0.0989152	-11.286	1.53903e-29	1.31701e-28
TGME49_240880	479.706	1.70948	0.151622	11.2746	1.75194e-29	1.49764e-28
TGME49_321390	131.151	3.35133	0.297273	11.2735	1.77292e-29	1.514e-28
TGME49_316250	4593.47	-1.04372	0.0925914	-11.2723	1.79884e-29	1.53453e-28
TGME49_290200	5438.37	-1.09634	0.0974181	-11.254	2.21401e-29	1.88674e-28
TGME49_213920	1868.2	-1.12314	0.0998914	-11.2436	2.48976e-29	2.11952e-28
TGME49_203230	390.77	1.76881	0.157324	11.2431	2.50481e-29	2.13013e-28
TGME49_320250	114.004	5.22992	0.465301	11.2399	2.59787e-29	2.20697e-28
TGME49_221250	1688.72	-1.17239	0.104402	-11.2296	2.91885e-29	2.4771e-28
TGME49_252890	438.125	4.56102	0.406472	11.221	3.21606e-29	2.7265e-28
TGME49_251857	301.641	1.96281	0.174942	11.2198	3.26106e-29	2.7618e-28
TGME49_301470	122.201	3.73743	0.333503	11.2066	3.78472e-29	3.20198e-28
TGME49_254830	414.419	1.73853	0.155157	11.205	3.85346e-29	3.25677e-28
TGME49_290980	1917.55	1.10329	0.0984943	11.2016	4.00411e-29	3.3806e-28
TGME49_211920	179.006	7.12139	0.635836	11.2	4.07544e-29	3.43729e-28
TGME49_266330	107.914	4.627	0.413288	11.1956	4.28557e-29	3.6108e-28
TGME49_315500	1040.64	-1.29801	0.116176	-11.1728	5.53973e-29	4.6627e-28
TGME49_269315	176.953	7.09894	0.635689	11.1673	5.89442e-29	4.95615e-28
TGME49_282020	213.659	7.67255	0.689325	11.1305	8.91112e-29	7.48497e-28
TGME49_212100	535.127	1.54433	0.138771	11.1286	9.10664e-29	7.64138e-28
TGME49_249340	2164.56	-1.05693	0.0950169	-11.1236	9.62812e-29	8.07069e-28
TGME49_267790	481.792	1.61219	0.144963	11.1214	9.87635e-29	8.27031e-28
TGME49_214880	3716.88	-0.992947	0.089289	-11.1206	9.96152e-29	8.33312e-28
TGME49_260790	1000.34	1.32118	0.118834	11.1179	1.02687e-28	8.58133e-28
TGME49_273510	111.171	4.51149	0.406317	11.1034	1.20779e-28	1.00829e-27
TGME49_260400	850.077	1.37246	0.123662	11.0984	1.27642e-28	1.0645e-27
TGME49_315750	1852.92	-1.12883	0.101713	-11.0982	1.28039e-28	1.06673e-27
TGME49_218310	4373.75	0.958966	0.0864123	11.0976	1.28909e-28	1.07289e-27
TGME49_207730	281.526	8.41895	0.759994	11.0776	1.61048e-28	1.33901e-27
TGME49_212980	7606.67	-0.964748	0.0871607	-11.0686	1.78143e-28	1.47965e-27
TGME49_204440	624.895	1.48039	0.133763	11.0673	1.80838e-28	1.50052e-27
TGME49_297670	105.827	4.88983	0.442108	11.0603	1.95513e-28	1.62064e-27
TGME49_202975	107.801	5.02601	0.454649	11.0547	2.08022e-28	1.72259e-27
TGME49_299900	791.324	1.36811	0.12383	11.0483	2.23519e-28	1.84905e-27
TGME49_253380	2670.13	-1.10901	0.100385	-11.0475	2.25346e-28	1.86228e-27
TGME49_282000	2743.87	1.11441	0.100911	11.0435	2.35743e-28	1.94625e-27
TGME49_285860	358.774	1.81188	0.164101	11.0412	2.41738e-28	1.99373e-27
TGME49_313650	118.895	5.69984	0.516505	11.0354	2.57887e-28	2.12478e-27
TGME49_231070	1954.68	-1.14757	0.103998	-11.0345	2.60385e-28	2.14321e-27
TGME49_222420	307.4	1.92039	0.174302	11.0176	3.14299e-28	2.58438e-27
TGME49_305280	205.095	7.61309	0.691035	11.0169	3.16665e-28	2.60122e-27
TGME49_219222	124.646	5.93567	0.539115	11.01	3.41864e-28	2.80541e-27
TGME49_232270	1543.23	1.16219	0.105741	10.9909	4.22766e-28	3.46583e-27
TGME49_254760	115.129	5.50221	0.501369	10.9744	5.07491e-28	4.15625e-27
TGME49_253670	266.904	8.34263	0.760462	10.9705	5.29996e-28	4.33624e-27
TGME49_224750	543.422	5.7161	0.52172	10.9563	6.20148e-28	5.06877e-27
TGME49_287160	2349.03	-1.06283	0.0970692	-10.9492	6.70589e-28	5.47558e-27
TGME49_278522	111.677	5.45715	0.498953	10.9372	7.65098e-28	6.24107e-27
TGME49_207700	183.054	2.48403	0.227188	10.9338	7.94432e-28	6.47391e-27
TGME49_221620	7904.07	-1.05332	0.0964537	-10.9205	9.19737e-28	7.48759e-27
TGME49_289216	104.341	4.26859	0.391501	10.9031	1.11341e-27	9.05528e-27
TGME49_322010	990.539	-1.22874	0.112803	-10.8928	1.24736e-27	1.01347e-26
TGME49_203330	110.12	5.30472	0.487152	10.8893	1.29704e-27	1.05279e-26
TGME49_251660	250.772	2.08588	0.191606	10.8863	1.33944e-27	1.08612e-26
TGME49_226880	101.759	4.28513	0.39363	10.8862	1.34142e-27	1.08666e-26
TGME49_209930	651.471	1.40806	0.129443	10.8778	1.47059e-27	1.19012e-26
TGME49_215785	977.708	-1.28177	0.118127	-10.8507	1.97838e-27	1.59948e-26
TGME49_240930	105.146	4.12073	0.379774	10.8505	1.98352e-27	1.60206e-26
TGME49_265030	106.047	3.83712	0.353739	10.8473	2.05365e-27	1.65707e-26
TGME49_280580	1786.85	1.11363	0.102774	10.8357	2.33104e-27	1.87719e-26
TGME49_289250	835.498	1.32219	0.122021	10.8358	2.33042e-27	1.87719e-26
TGME49_227090	126.75	3.21943	0.29723	10.8315	2.44238e-27	1.96493e-26
TGME49_247280	1111	1.19189	0.11014	10.8216	2.71978e-27	2.18595e-26
TGME49_289270	130.227	3.25508	0.300858	10.8193	2.78841e-27	2.23892e-26
TGME49_264150	170.177	2.54919	0.23566	10.8172	2.85246e-27	2.28811e-26
TGME49_271820	1251.98	1.15784	0.107098	10.811	3.05228e-27	2.446e-26
TGME49_205090	99.6563	4.42562	0.409368	10.8109	3.05768e-27	2.44794e-26
TGME49_301222	883.46	1.39604	0.129259	10.8004	3.42715e-27	2.74105e-26
TGME49_213340	126.171	6.15295	0.570742	10.7806	4.25064e-27	3.39637e-26
TGME49_214970	4313.56	-0.929953	0.0863238	-10.7728	4.62505e-27	3.69193e-26
TGME49_245670	1204.15	-1.15512	0.107284	-10.767	4.92972e-27	3.93131e-26
TGME49_266340	113.244	5.61381	0.52216	10.7511	5.85322e-27	4.66324e-26
TGME49_218215	115.56	5.8405	0.54338	10.7485	6.02559e-27	4.7959e-26
TGME49_249440	2124.43	-1.04994	0.0978971	-10.7249	7.77448e-27	6.18188e-26
TGME49_248445	1388.66	-1.23062	0.114749	-10.7245	7.81164e-27	6.20541e-26
TGME49_323310	134.029	6.44457	0.601202	10.7195	8.24567e-27	6.54385e-26
TGME49_273640	1234.52	1.16893	0.109549	10.6704	1.40001e-26	1.10999e-25
TGME49_278660	3545.06	-0.943527	0.0884261	-10.6702	1.40269e-26	1.11104e-25
TGME49_223550	491.13	1.67035	0.156619	10.6651	1.48311e-26	1.17361e-25
TGME49_219640	831.568	1.28726	0.120737	10.6617	1.53824e-26	1.21605e-25
TGME49_271050	76840.7	-1.0121	0.0949735	-10.6567	1.62272e-26	1.28161e-25
TGME49_211320	102.232	3.78516	0.355728	10.6406	1.92839e-26	1.52155e-25
TGME49_242110	110.815	5.30574	0.499182	10.6289	2.18745e-26	1.7243e-25
TGME49_265538	120.915	6.08084	0.57265	10.6188	2.43735e-26	1.91944e-25
TGME49_288970	110.685	5.75714	0.542403	10.6141	2.56156e-26	2.01532e-25
TGME49_241165	143.564	2.84369	0.268401	10.5949	3.14569e-26	2.47252e-25
TGME49_211410	1366.57	1.12536	0.106231	10.5935	3.19332e-26	2.50515e-25
TGME49_249370	6065.42	-1.0314	0.097361	-10.5935	3.19288e-26	2.50515e-25
TGME49_280500	1127.39	1.19558	0.112926	10.5873	3.41183e-26	2.67402e-25
TGME49_305610	523.484	1.60388	0.151507	10.5861	3.45584e-26	2.70592e-25
TGME49_248225	171.11	7.3554	0.695127	10.5814	3.63623e-26	2.84445e-25
TGME49_320230	104.869	3.68197	0.348172	10.5752	3.88549e-26	3.03654e-25
TGME49_202090	143.215	6.80142	0.643362	10.5717	4.03153e-26	3.14767e-25
TGME49_287430	1306.16	1.1076	0.104812	10.5675	4.21546e-26	3.28814e-25
TGME49_260820	1972.86	-1.08912	0.103095	-10.5643	4.36265e-26	3.39972e-25
TGME49_251910	109.911	5.76743	0.54615	10.5602	4.55904e-26	3.54939e-25
TGME49_266740	492.818	1.51133	0.143119	10.56	4.56794e-26	3.55293e-25
TGME49_231610	144.274	6.81649	0.646129	10.5497	5.09402e-26	3.95837e-25
TGME49_275710	334.037	9.12747	0.86527	10.5487	5.15049e-26	3.99846e-25
TGME49_258512	219.91	8.08261	0.766938	10.5388	5.72177e-26	4.43775e-25
TGME49_264600	933.104	-1.25506	0.119235	-10.5259	6.56058e-26	5.08352e-25
TGME49_204880	623.156	-1.36536	0.129862	-10.5139	7.45199e-26	5.76878e-25
TGME49_253500	216.831	8.06001	0.767018	10.5082	7.91572e-26	6.12199e-25
TGME49_220070	108.649	3.40367	0.324153	10.5002	8.61994e-26	6.66035e-25
TGME49_221990	1463.82	-1.13546	0.108161	-10.4978	8.83846e-26	6.82276e-25
TGME49_214760	236.558	2.0894	0.199053	10.4967	8.94402e-26	6.89775e-25
TGME49_253930	8213.3	0.997931	0.0950802	10.4957	9.04267e-26	6.96728e-25
TGME49_250220	761.858	1.33433	0.12724	10.4868	9.93681e-26	7.64901e-25
TGME49_308096	182.629	2.33225	0.22244	10.4849	1.01403e-25	7.7983e-25
TGME49_329800	2436.24	0.994311	0.0948415	10.4839	1.02404e-25	7.86792e-25
TGME49_268970	357.31	1.7711	0.168944	10.4834	1.03028e-25	7.90844e-25
TGME49_219742	122.409	6.3207	0.603987	10.465	1.25134e-25	9.59633e-25
TGME49_201820	1362.37	1.20809	0.115488	10.4608	1.3078e-25	1.002e-24
TGME49_240390	95.666	5.09815	0.487609	10.4554	1.38414e-25	1.05949e-24
TGME49_211290	6808.82	-0.927803	0.0887797	-10.4506	1.45576e-25	1.11328e-24
TGME49_320710	163.119	7.29335	0.698483	10.4417	1.59916e-25	1.2218e-24
TGME49_240580	812.358	1.25912	0.12059	10.4413	1.60619e-25	1.22603e-24
TGME49_234540	1156.52	-1.19433	0.114396	-10.4402	1.62397e-25	1.23845e-24
TGME49_267045	97.3226	5.25455	0.503396	10.4382	1.6594e-25	1.26429e-24
TGME49_227970	2965.54	-1.12405	0.107783	-10.4288	1.83127e-25	1.39394e-24
TGME49_209410	99.8379	3.74171	0.359301	10.4139	2.14345e-25	1.63005e-24
TGME49_224880	781.161	-1.34381	0.129116	-10.4077	2.28638e-25	1.73714e-24
TGME49_321600	969.776	-1.18206	0.113598	-10.4056	2.33667e-25	1.7737e-24
TGME49_240285	118.896	3.18251	0.305886	10.4042	2.37153e-25	1.7985e-24
TGME49_297710	1356.05	1.17965	0.113419	10.4009	2.45707e-25	1.86165e-24
TGME49_285940	96.1067	4.07	0.391389	10.3989	2.50911e-25	1.89933e-24
TGME49_215180	149.075	2.64358	0.254633	10.3819	2.99779e-25	2.26715e-24
TGME49_230340	1097.49	-1.19701	0.115367	-10.3757	3.19902e-25	2.4171e-24
TGME49_244530	5144.42	-0.923676	0.0890881	-10.3681	3.46267e-25	2.6139e-24
TGME49_268760	4394.09	-0.945727	0.0912775	-10.361	3.73037e-25	2.81339e-24
TGME49_262933	649.712	-1.36929	0.132273	-10.352	4.09733e-25	3.0873e-24
TGME49_308965	698.508	1.35956	0.131347	10.3509	4.14705e-25	3.1219e-24
TGME49_233140	1404.91	-1.18849	0.114914	-10.3424	4.52991e-25	3.40699e-24
TGME49_307640	130.65	6.6695	0.645193	10.3372	4.7826e-25	3.59374e-24
TGME49_315170	502.701	1.46645	0.141952	10.3306	5.12357e-25	3.84643e-24
TGME49_289970	2976.97	-1.0908	0.105621	-10.3275	5.29254e-25	3.96965e-24
TGME49_272660	3140.2	-0.969499	0.0939035	-10.3244	5.46495e-25	4.09521e-24
TGME49_262590	150.866	2.64409	0.256186	10.321	5.66566e-25	4.24174e-24
TGME49_238440	100.067	3.5818	0.347569	10.3053	6.66983e-25	4.98899e-24
TGME49_219700	3051.6	-0.925851	0.0898495	-10.3045	6.72653e-25	5.02681e-24
TGME49_251740	1436.74	-1.24639	0.120976	-10.3028	6.84491e-25	5.11062e-24
TGME49_315220	3009.5	-0.974851	0.0946641	-10.298	7.19362e-25	5.36609e-24
TGME49_205490	4629.55	-0.905277	0.0879333	-10.295	7.4185e-25	5.5288e-24
TGME49_289260	164.16	2.47557	0.240604	10.289	7.89982e-25	5.88218e-24
TGME49_294800	19510.7	-0.924948	0.0899066	-10.2879	7.99218e-25	5.94555e-24
TGME49_323320	95.5533	5.2182	0.507331	10.2856	8.18387e-25	6.08263e-24
TGME49_220080	99.2111	3.93098	0.382299	10.2825	8.45332e-25	6.2772e-24
TGME49_209480	96.0137	5.23774	0.509546	10.2792	8.74127e-25	6.48516e-24
TGME49_208430	482	1.47441	0.143568	10.2697	9.64944e-25	7.15245e-24
TGME49_203000	113.103	6.22194	0.60663	10.2566	1.10553e-24	8.18713e-24
TGME49_312950	851.984	-1.34919	0.131619	-10.2507	1.1754e-24	8.69667e-24
TGME49_306334	92.8538	4.2132	0.411513	10.2383	1.33518e-24	9.86999e-24
TGME49_305590	1729.06	-1.06552	0.10432	-10.214	1.71626e-24	1.26756e-23
TGME49_293830	190.353	7.88289	0.772024	10.2107	1.77607e-24	1.31055e-23
TGME49_225400	91.5807	5.04034	0.493744	10.2084	1.818e-24	1.34029e-23
TGME49_248970	95.2015	5.22924	0.512527	10.2029	1.92536e-24	1.41816e-23
TGME49_318180	111.744	6.20601	0.608749	10.1947	2.09397e-24	1.54097e-23
TGME49_239830	2479.48	-1.02726	0.100779	-10.1932	2.12734e-24	1.56412e-23
TGME49_257810	123.454	6.59535	0.647118	10.1919	2.15576e-24	1.5836e-23
TGME49_259950	2762.34	0.961006	0.094369	10.1835	2.34954e-24	1.7244e-23
TGME49_212240	129.831	2.85949	0.280815	10.1829	2.36527e-24	1.73439e-23
TGME49_280480	1067.34	-1.14057	0.112123	-10.1725	2.63064e-24	1.92726e-23
TGME49_233890	1107.6	1.22586	0.120524	10.1711	2.66936e-24	1.95388e-23
TGME49_273750	90.9027	5.00528	0.492255	10.1681	2.75348e-24	2.01365e-23
TGME49_266150	96.6854	5.57924	0.549837	10.1471	3.41458e-24	2.4949e-23
TGME49_256700	343.444	1.82326	0.179966	10.1311	4.01945e-24	2.93423e-23
TGME49_317705	631.025	1.30695	0.129066	10.1262	4.22701e-24	3.08301e-23
TGME49_215150	8729.29	-0.87642	0.0865574	-10.1253	4.26671e-24	3.1092e-23
TGME49_269300	346.384	4.8384	0.477865	10.125	4.27828e-24	3.11486e-23
TGME49_314260	5586.52	-1.06695	0.105471	-10.116	4.68998e-24	3.41158e-23
TGME49_236400	203.201	2.1235	0.210077	10.1082	5.08146e-24	3.69307e-23
TGME49_227330	3027.04	-1.06371	0.105501	-10.0824	6.60835e-24	4.79852e-23
TGME49_232590	1232	1.06712	0.106142	10.0537	8.84926e-24	6.42002e-23
TGME49_249240	9176.64	-0.966864	0.096225	-10.0479	9.3799e-24	6.79898e-23
TGME49_289277	87.3912	4.23702	0.421835	10.0442	9.73864e-24	7.05277e-23
TGME49_207250	118	6.54221	0.651459	10.0424	9.92337e-24	7.18021e-23
TGME49_238380	3240.78	-0.903652	0.0900033	-10.0402	1.01452e-23	7.33426e-23
TGME49_227952	1434.75	-1.08509	0.108111	-10.0368	1.05002e-23	7.58418e-23
TGME49_209770	591.902	1.34745	0.134358	10.0288	1.13845e-23	8.21572e-23
TGME49_253330	2861.93	0.945792	0.0943153	10.028	1.14848e-23	8.28076e-23
TGME49_266600	86.4645	4.9552	0.494517	10.0203	1.24132e-23	8.9423e-23
TGME49_322100	94.5418	3.77333	0.377049	10.0075	1.41238e-23	1.01657e-22
TGME49_297790	808.384	-1.21922	0.121884	-10.0031	1.47675e-23	1.06196e-22
TGME49_259880	1633.51	-1.04536	0.10454	-9.9996	1.5302e-23	1.09944e-22
TGME49_285690	134.493	7.02485	0.702908	9.99398	1.61944e-23	1.16253e-22
TGME49_249280	84.18	4.65691	0.46634	9.98607	1.75404e-23	1.25806e-22
TGME49_209050	1239.7	-1.08179	0.10834	-9.98512	1.77096e-23	1.26908e-22
TGME49_226690	647.883	-1.28986	0.129334	-9.9731	1.99896e-23	1.43122e-22
TGME49_222020	661.836	-1.28957	0.129607	-9.94982	2.52639e-23	1.80727e-22
TGME49_289490	399.732	-1.51715	0.152502	-9.94843	2.56193e-23	1.8311e-22
TGME49_294640	4067.04	-0.875555	0.0880588	-9.94285	2.70974e-23	1.93506e-22
TGME49_227000	1466.98	-1.03423	0.10404	-9.94072	2.7682e-23	1.97509e-22
TGME49_301140	87.7902	3.7936	0.381917	9.93305	2.98977e-23	2.13131e-22
TGME49_318470	1361.73	-1.24922	0.125773	-9.93234	3.01094e-23	2.14454e-22
TGME49_316400	37950.7	-0.961969	0.0969649	-9.9208	3.3805e-23	2.40567e-22
TGME49_201850	781.702	1.2243	0.123594	9.90584	3.92651e-23	2.79181e-22
TGME49_267312	96.918	3.56899	0.360324	9.90494	3.96196e-23	2.81457e-22
TGME49_268860	786.688	6.42002	0.648257	9.90351	4.01908e-23	2.85268e-22
TGME49_312690	114.337	3.03342	0.306303	9.90333	4.02654e-23	2.8555e-22
TGME49_232130	4643.26	-0.875975	0.0886046	-9.88634	4.77152e-23	3.3809e-22
TGME49_266300	1082.95	-1.13397	0.114732	-9.88366	4.90115e-23	3.46974e-22
TGME49_257572	225.398	1.94322	0.196699	9.87913	5.12768e-23	3.62698e-22
TGME49_219860	4124.53	-0.864673	0.0875376	-9.87773	5.19971e-23	3.67476e-22
TGME49_225370	86.3831	5.2259	0.529868	9.86266	6.04269e-23	4.26684e-22
TGME49_260500	5715.74	-0.874555	0.0887023	-9.85944	6.23938e-23	4.40193e-22
TGME49_212030	232.694	8.64625	0.877986	9.84782	7.00434e-23	4.93736e-22
TGME49_292375	3081.95	0.893387	0.0908896	9.82936	8.4152e-23	5.92679e-22
TGME49_215500	217.121	1.9678	0.200702	9.80461	1.07563e-22	7.56913e-22
TGME49_237200	1544.13	-1.06341	0.108737	-9.77964	1.37694e-22	9.68107e-22
TGME49_234460	766.364	1.18582	0.121354	9.77158	1.4911e-22	1.04747e-21
TGME49_271000	574.548	-1.34621	0.138013	-9.75421	1.76973e-22	1.24215e-21
TGME49_225953	83.5158	4.52726	0.464171	9.75342	1.78352e-22	1.25075e-21
TGME49_305510	2759.66	-0.938343	0.0963283	-9.7411	2.01362e-22	1.41091e-21
TGME49_280370	5281.05	-0.819542	0.0843059	-9.72106	2.45221e-22	1.71676e-21
TGME49_288250	595.404	1.34634	0.13874	9.70404	2.89796e-22	2.02709e-21
TGME49_253110	149.986	7.55598	0.778727	9.70299	2.928e-22	2.04635e-21
TGME49_265650	374.229	-1.51369	0.156377	-9.67977	3.67551e-22	2.56659e-21
TGME49_216150	148.987	7.53912	0.779264	9.67467	3.86332e-22	2.69545e-21
TGME49_227650	1001.47	-1.08543	0.112231	-9.67143	3.98779e-22	2.77992e-21
TGME49_309410	737.644	1.18587	0.122739	9.66175	4.38308e-22	3.05289e-21
TGME49_246110	84.3214	5.3676	0.556289	9.64894	4.96667e-22	3.45643e-21
TGME49_238270	280.471	1.76858	0.183739	9.6255	6.24028e-22	4.33909e-21
TGME49_269885	2629.67	-0.911174	0.0946923	-9.62247	6.42682e-22	4.46501e-21
TGME49_284610	91.9106	5.92248	0.616033	9.6139	6.98533e-22	4.84892e-21
TGME49_278790	80.3038	5.13498	0.534313	9.61044	7.22407e-22	5.0104e-21
TGME49_212420	164.597	2.21615	0.230621	9.6095	7.29053e-22	5.05222e-21
TGME49_218130	166.295	2.2146	0.230509	9.60745	7.43703e-22	5.14939e-21
TGME49_228420	93.9268	5.9467	0.619488	9.59937	8.04349e-22	5.5646e-21
TGME49_201840	3845.96	0.884604	0.0921614	9.59841	8.1185e-22	5.61176e-21
TGME49_310275	99.9817	6.3084	0.657711	9.59145	8.68521e-22	5.99843e-21
TGME49_320560	145.47	7.50872	0.783412	9.58464	9.27809e-22	6.40251e-21
TGME49_202420	600.013	-1.32291	0.138078	-9.58089	9.62083e-22	6.63344e-21
TGME49_257720	1261.53	1.1064	0.115483	9.58067	9.64177e-22	6.64229e-21
TGME49_276100	773.902	1.27985	0.133591	9.58035	9.67172e-22	6.65733e-21
TGME49_221590	4353.87	-0.901247	0.0941186	-9.57566	1.01213e-21	6.96095e-21
TGME49_260600	5968.88	-0.800391	0.0836241	-9.5713	1.05574e-21	7.25475e-21
TGME49_275320	3212.98	0.92905	0.0970785	9.57009	1.06813e-21	7.33374e-21
TGME49_294660	84.4716	5.57426	0.582711	9.56609	1.11029e-21	7.61689e-21
TGME49_260000	85.6305	5.57641	0.58335	9.55929	1.18571e-21	8.12749e-21
TGME49_316510	5346.47	0.916285	0.095928	9.5518	1.27457e-21	8.72928e-21
TGME49_257430	1490.95	-1.06795	0.111887	-9.54488	1.36263e-21	9.32457e-21
TGME49_222070	694.779	1.25131	0.131162	9.54015	1.42632e-21	9.75226e-21
TGME49_254150	704.046	1.18593	0.124321	9.53928	1.43825e-21	9.82564e-21
TGME49_230850	1678.47	-0.965307	0.10123	-9.53576	1.48796e-21	1.01568e-20
TGME49_315360	974.35	-1.09108	0.114496	-9.52941	1.58184e-21	1.07886e-20
TGME49_278760	319.282	1.6231	0.170338	9.52873	1.59222e-21	1.08504e-20
TGME49_219540	6085.87	-0.815448	0.0855891	-9.52748	1.61147e-21	1.09725e-20
TGME49_320540	88.3448	5.85907	0.615531	9.51873	1.75302e-21	1.19264e-20
TGME49_217400	1600.34	0.964403	0.101447	9.50644	1.9729e-21	1.34111e-20
TGME49_305050	2368.69	-0.989671	0.104168	-9.5007	2.08492e-21	1.41609e-20
TGME49_270350	1075.41	-1.05797	0.11152	-9.48683	2.38175e-21	1.61636e-20
TGME49_268870	1106.93	-1.0493	0.110729	-9.47633	2.63391e-21	1.78601e-20
TGME49_319630	79.2165	3.96909	0.418965	9.47356	2.70463e-21	1.83244e-20
TGME49_313940	82.6056	5.55047	0.58613	9.46969	2.8067e-21	1.90003e-20
TGME49_237220	1881.68	-0.934098	0.0986455	-9.46925	2.81873e-21	1.90659e-20
TGME49_244690	3006.74	-0.876912	0.0926141	-9.46846	2.84011e-21	1.91947e-20
TGME49_220340	422.926	1.48152	0.156491	9.4671	2.87719e-21	1.94294e-20
TGME49_230663	134.49	7.41144	0.783464	9.45983	3.08456e-21	2.08126e-20
TGME49_238110	529.952	-1.29665	0.137097	-9.45789	3.14214e-21	2.11836e-20
TGME49_305940	758.94	1.18428	0.125403	9.44381	3.59456e-21	2.42138e-20
TGME49_218880	1325.09	-0.998488	0.105737	-9.4431	3.619e-21	2.43584e-20
TGME49_222700	81.4438	5.52462	0.585534	9.43519	3.9029e-21	2.62477e-20
TGME49_242000	2411.9	-0.908436	0.0962931	-9.43408	3.94447e-21	2.65056e-20
TGME49_318640	472.824	1.34535	0.14265	9.43114	4.05654e-21	2.72363e-20
TGME49_298820	74.5477	4.59238	0.487004	9.42986	4.10636e-21	2.75482e-20
TGME49_297300	132.743	7.39115	0.783926	9.42839	4.16448e-21	2.79153e-20
TGME49_290000	899.839	1.09792	0.116591	9.41692	4.64531e-21	3.1113e-20
TGME49_310340	78.9143	5.2702	0.560011	9.41088	4.91995e-21	3.29255e-20
TGME49_225070	78.5037	3.81121	0.405468	9.39954	5.48029e-21	3.66456e-20
TGME49_269365	132.125	7.38259	0.785522	9.39832	5.54403e-21	3.70416e-20
TGME49_222930	1169.98	-1.04027	0.110794	-9.38927	6.04166e-21	4.03335e-20
TGME49_203990	2577.85	-0.884812	0.0943006	-9.38288	6.41922e-21	4.28192e-20
TGME49_277270	7979.18	-1.07353	0.114421	-9.3823	6.45493e-21	4.30224e-20
TGME49_252090	77.213	5.08524	0.542123	9.38024	6.58233e-21	4.38359e-20
TGME49_202730	541.686	-1.32825	0.141688	-9.37446	6.95278e-21	4.62654e-20
TGME49_210990	104.74	6.66961	0.711514	9.37382	6.99514e-21	4.65094e-20
TGME49_247195	4596.75	-0.834259	0.0890406	-9.36942	7.29344e-21	4.84535e-20
TGME49_258508	865.636	7.08944	0.756886	9.36659	7.49162e-21	4.97298e-20
TGME49_306060	7372.67	-0.932676	0.0997137	-9.35354	8.47616e-21	5.62197e-20
TGME49_269980	5197.59	-0.812205	0.0868747	-9.34916	8.83491e-21	5.85518e-20
TGME49_262575	74.7639	5.021	0.537463	9.34203	9.45088e-21	6.25834e-20
TGME49_231160	4333.18	-0.830132	0.0888709	-9.34088	9.55343e-21	6.32115e-20
TGME49_221865	97.8139	3.05664	0.327292	9.33917	9.70905e-21	6.41893e-20
TGME49_292100	698.345	1.19124	0.127647	9.33232	1.03576e-20	6.8422e-20
TGME49_239755	103.09	6.65085	0.713187	9.32553	1.10429e-20	7.28905e-20
TGME49_217700	519.481	-1.35915	0.145752	-9.32507	1.10905e-20	7.31457e-20
TGME49_281960	2631.17	-0.95998	0.102953	-9.32448	1.1153e-20	7.34988e-20
TGME49_255730	73.4972	4.24168	0.455314	9.31594	1.20876e-20	7.95934e-20
TGME49_254750	76.5223	5.232	0.561796	9.31299	1.24281e-20	8.177e-20
TGME49_266900	1434.19	1.0127	0.108756	9.3116	1.25926e-20	8.27861e-20
TGME49_214350	1977.13	-1.0044	0.107946	-9.30468	1.34396e-20	8.82837e-20
TGME49_219485	1620.63	0.954284	0.102568	9.30393	1.35348e-20	8.88377e-20
TGME49_307045	79.4174	3.62935	0.390157	9.30229	1.37458e-20	9.01502e-20
TGME49_295450	2219.47	-0.930819	0.100065	-9.30211	1.37684e-20	9.02268e-20
TGME49_218400	777.968	-1.1278	0.121352	-9.29364	1.49103e-20	9.76313e-20
TGME49_223940	11755.3	-0.775692	0.0834759	-9.29241	1.50829e-20	9.8683e-20
TGME49_240630	1966.83	-0.994427	0.107082	-9.28656	1.59356e-20	1.04179e-19
TGME49_244240	477.257	1.35594	0.14629	9.26883	1.88192e-20	1.22932e-19
TGME49_232780	1254.54	-0.991286	0.106995	-9.26482	1.9541e-20	1.27545e-19
TGME49_213860	88.6432	6.12125	0.661373	9.25537	2.13489e-20	1.39124e-19
TGME49_224230	620.222	1.23738	0.133692	9.25545	2.13325e-20	1.39124e-19
TGME49_201650	121.887	7.27673	0.787404	9.24141	2.43267e-20	1.58403e-19
TGME49_258790	1429.02	-0.963108	0.104224	-9.24077	2.44738e-20	1.59235e-19
TGME49_313848	87.2547	3.22508	0.349081	9.23878	2.49319e-20	1.62087e-19
TGME49_239430	123.76	7.28802	0.788896	9.23825	2.50564e-20	1.62767e-19
TGME49_257568	175.368	2.12973	0.230685	9.23222	2.65089e-20	1.72066e-19
TGME49_263850	2906.13	-0.923939	0.100099	-9.23021	2.70101e-20	1.75181e-19
TGME49_207665	637.149	1.23437	0.133822	9.22399	2.86255e-20	1.85511e-19
TGME49_207240	1360.62	-0.957316	0.103916	-9.21243	3.18823e-20	2.06454e-19
TGME49_308093	1201.75	0.995702	0.108155	9.20624	3.37748e-20	2.18537e-19
TGME49_219590	2683.12	0.969463	0.105358	9.20164	3.52523e-20	2.2789e-19
TGME49_233940	86.5896	6.10369	0.663332	9.20157	3.5276e-20	2.2789e-19
TGME49_269020	501.742	1.30757	0.142138	9.19928	3.60361e-20	2.32617e-19
TGME49_216053	72.4809	4.99995	0.543524	9.19914	3.60817e-20	2.32728e-19
TGME49_293450	87.2655	6.09704	0.662958	9.19672	3.69041e-20	2.37846e-19
TGME49_255500	71.7117	4.20337	0.457149	9.19476	3.75828e-20	2.4203e-19
TGME49_307620	165.892	8.19683	0.891729	9.19207	3.8536e-20	2.47974e-19
TGME49_226220	946.013	-1.05229	0.114485	-9.1915	3.87412e-20	2.49098e-19
TGME49_259940	3978.58	-0.800478	0.0870935	-9.19102	3.8913e-20	2.50007e-19
TGME49_257750	2223.1	0.900447	0.0980047	9.1878	4.00956e-20	2.57403e-19
TGME49_292250	97.7644	6.57271	0.716789	9.16967	4.74482e-20	3.04367e-19
TGME49_246635	78.7234	5.69238	0.620864	9.16848	4.79739e-20	3.07498e-19
TGME49_266435	1981.52	-1.01827	0.111069	-9.1679	4.82335e-20	3.08921e-19
TGME49_229270	85.1854	6.06773	0.662022	9.16544	4.93458e-20	3.15798e-19
TGME49_229910	129.54	2.38517	0.260239	9.16532	4.94002e-20	3.15899e-19
TGME49_267610	382.025	-1.4786	0.16134	-9.16453	4.97648e-20	3.17983e-19
TGME49_239020	887.728	1.07308	0.117316	9.14691	5.85852e-20	3.74051e-19
TGME49_248470	197.966	1.89084	0.20677	9.14466	5.98172e-20	3.8162e-19
TGME49_274280	123.65	2.48762	0.272121	9.1416	6.15344e-20	3.9227e-19
TGME49_233360	123.01	2.63021	0.287742	9.14088	6.19485e-20	3.94603e-19
TGME49_247350	5599.97	-0.857043	0.0937605	-9.14077	6.20081e-20	3.94676e-19
TGME49_296015	952.414	-1.21919	0.133435	-9.13694	6.42461e-20	4.08603e-19
TGME49_245640	1817.15	-0.910651	0.0996947	-9.1344	6.57698e-20	4.1797e-19
TGME49_229320	117.027	2.52323	0.276559	9.12369	7.26092e-20	4.61077e-19
TGME49_277800	70.8294	4.53164	0.496815	9.1214	7.41615e-20	4.70569e-19
TGME49_251180	1224.84	0.985661	0.108064	9.12108	7.43778e-20	4.71577e-19
TGME49_298590	116.03	7.19591	0.790064	9.10801	8.3907e-20	5.31584e-19
TGME49_224130	9993.19	-0.835386	0.0917543	-9.1046	8.65877e-20	5.48144e-19
TGME49_209510	115.701	7.19756	0.790673	9.10307	8.78101e-20	5.55453e-19
TGME49_260580	1428.34	-0.969473	0.106515	-9.10176	8.8876e-20	5.61762e-19
TGME49_329200	341.566	1.69764	0.187012	9.07768	1.10912e-19	7.00507e-19
TGME49_262010	902.941	-1.11579	0.122964	-9.07416	1.14559e-19	7.22983e-19
TGME49_265290	108.676	2.70436	0.298208	9.06871	1.20439e-19	7.59509e-19
TGME49_321620	4340.74	-0.785956	0.0867068	-9.06452	1.25149e-19	7.88605e-19
TGME49_226532	109.515	2.61335	0.2884	9.06153	1.28635e-19	8.09945e-19
TGME49_312510	107.545	2.76249	0.30544	9.04428	1.50654e-19	9.47859e-19
TGME49_271025	127.169	2.5507	0.282193	9.03883	1.58362e-19	9.95593e-19
TGME49_276920	2002.68	0.956365	0.105835	9.0364	1.61911e-19	1.01712e-18
TGME49_205658	69.8089	5.10163	0.565038	9.02884	1.73507e-19	1.08913e-18
TGME49_316890	69.222	4.47632	0.495963	9.02551	1.78861e-19	1.12188e-18
TGME49_209250	6427.09	-0.792051	0.0877738	-9.02378	1.81707e-19	1.13886e-18
TGME49_202880	481.958	1.27776	0.141691	9.01793	1.9168e-19	1.20045e-18
TGME49_205350	3975.33	-0.807634	0.0895917	-9.0146	1.97583e-19	1.23648e-18
TGME49_213560	75.6858	3.77902	0.419282	9.01306	2.00382e-19	1.25303e-18
TGME49_243378	109.242	7.1147	0.789914	9.00693	2.11902e-19	1.32406e-18
TGME49_315770	3002.28	-0.844805	0.0937973	-9.0067	2.12349e-19	1.32584e-18
TGME49_286150	1170.06	1.08003	0.119986	9.00135	2.22969e-19	1.39109e-18
TGME49_294190	665.819	1.14538	0.127366	8.99281	2.40987e-19	1.50236e-18
TGME49_289370	2631.76	-0.907936	0.100975	-8.99172	2.434e-19	1.51626e-18
TGME49_203900	74.5338	5.61035	0.62415	8.98879	2.49958e-19	1.55593e-18
TGME49_202990	148.364	8.0489	0.896314	8.98	2.70766e-19	1.68417e-18
TGME49_253925	91.3508	2.92286	0.325584	8.97728	2.77552e-19	1.72507e-18
TGME49_227280	59339.1	-0.831199	0.0926222	-8.97408	2.85719e-19	1.77449e-18
TGME49_265070	443.385	-1.31501	0.146643	-8.9674	3.0359e-19	1.88405e-18
TGME49_281460	79.9183	5.98671	0.667834	8.96436	3.12092e-19	1.93535e-18
TGME49_236290	68.2071	4.02836	0.4495	8.96188	3.19202e-19	1.97794e-18
TGME49_204000	72.3804	3.69258	0.412121	8.95995	3.24826e-19	2.01127e-18
TGME49_249850	12165.8	-0.818391	0.0913763	-8.95628	3.35828e-19	2.07782e-18
TGME49_209030	47630.4	-0.897066	0.100192	-8.9535	3.44395e-19	2.12922e-18
TGME49_219348	68.1584	4.5941	0.513318	8.94981	3.56104e-19	2.19995e-18
TGME49_265080	969.396	-1.02604	0.11466	-8.94855	3.60186e-19	2.2235e-18
TGME49_220840	78.8855	5.9725	0.668062	8.94004	3.89035e-19	2.39978e-18
TGME49_255460	249.889	4.19796	0.47017	8.92859	4.31473e-19	2.65956e-18
TGME49_246650	67.9638	5.07251	0.568232	8.92683	4.38396e-19	2.7002e-18
TGME49_315710	602.808	1.18031	0.132295	8.92183	4.58663e-19	2.82291e-18
TGME49_269320	564.919	1.21095	0.135738	8.92126	4.61032e-19	2.83536e-18
TGME49_276870	87.4661	6.42604	0.721044	8.91212	5.00637e-19	3.07663e-18
TGME49_254625	85.9627	3.13628	0.352278	8.90286	5.4424e-19	3.34208e-18
TGME49_261510	523	1.27108	0.142844	8.89837	5.66721e-19	3.47753e-18
TGME49_220208	703.95	1.16041	0.130459	8.89483	5.85112e-19	3.58501e-18
TGME49_278920	480.484	-1.29635	0.145741	-8.8949	5.84718e-19	3.58501e-18
TGME49_213430	103.885	7.04808	0.793012	8.88774	6.23653e-19	3.8183e-18
TGME49_242400	103.523	7.04178	0.793558	8.87368	7.07665e-19	4.32943e-18
TGME49_297660	67.8	3.93579	0.443624	8.87189	7.19124e-19	4.39626e-18
TGME49_220720	107.933	2.66039	0.300054	8.86636	7.55761e-19	4.61679e-18
TGME49_252200	926.436	-1.02893	0.116073	-8.86457	7.6803e-19	4.68824e-18
TGME49_232550	1550.58	-1.01125	0.114104	-8.86257	7.81939e-19	4.76959e-18
TGME49_227400	271.197	1.58539	0.178938	8.85998	8.00304e-19	4.87799e-18
TGME49_203090	65.8382	4.28041	0.483161	8.85918	8.06074e-19	4.90951e-18
TGME49_279420	3103.96	-0.817837	0.0923936	-8.85167	8.62227e-19	5.24762e-18
TGME49_239670	138.912	7.95417	0.898754	8.85022	8.73501e-19	5.31229e-18
TGME49_231390	139.172	7.95876	0.899748	8.84555	9.10776e-19	5.53487e-18
TGME49_268300	393.419	1.42214	0.160784	8.84506	9.14757e-19	5.55495e-18
TGME49_258618	66.7546	4.08774	0.462367	8.8409	9.49515e-19	5.76175e-18
TGME49_235870	73.5377	3.595	0.406678	8.83993	9.57793e-19	5.80768e-18
TGME49_228220	68.3743	3.8534	0.436171	8.83462	1.00438e-18	6.08566e-18
TGME49_244080	594.165	-1.19282	0.135026	-8.83402	1.00979e-18	6.11394e-18
TGME49_201690	918.187	1.03609	0.117289	8.8336	1.01357e-18	6.13228e-18
TGME49_217740	848.141	-1.04945	0.118885	-8.82747	1.07074e-18	6.47341e-18
TGME49_297380	101.574	7.01188	0.795583	8.81352	1.21282e-18	7.32695e-18
TGME49_287240	149.587	2.09445	0.237667	8.81254	1.22342e-18	7.38554e-18
TGME49_231780	431.16	1.31489	0.149251	8.80996	1.25189e-18	7.55186e-18
TGME49_209515	135.803	7.92779	0.900427	8.80448	1.3146e-18	7.92432e-18
TGME49_272890	103.586	2.6047	0.295861	8.80381	1.32251e-18	7.96617e-18
TGME49_292935	74.4521	3.54223	0.402449	8.80168	1.34777e-18	8.11235e-18
TGME49_278640	1586.69	0.881427	0.100164	8.79984	1.37009e-18	8.24063e-18
TGME49_230970	915.938	-1.11711	0.127049	-8.79279	1.45896e-18	8.76875e-18
TGME49_237490	111.957	2.47246	0.281216	8.79203	1.46875e-18	8.82111e-18
TGME49_227630	1271.67	1.08207	0.123115	8.78903	1.50856e-18	9.05357e-18
TGME49_310780	30596.4	-0.835939	0.0951712	-8.78354	1.58414e-18	9.5002e-18
TGME49_319900	1173.03	-1.00483	0.114425	-8.78161	1.61148e-18	9.65709e-18
TGME49_231990	387.141	1.36204	0.155142	8.77926	1.64552e-18	9.85386e-18
TGME49_267100	1639.47	-0.886151	0.100981	-8.77542	1.70271e-18	1.01889e-17
TGME49_204300	76.1001	3.33995	0.380828	8.77025	1.78275e-18	1.06601e-17
TGME49_261560	76.4063	3.2725	0.373299	8.76643	1.84414e-18	1.10192e-17
TGME49_210470	81.9518	6.33219	0.722441	8.765	1.86783e-18	1.11526e-17
TGME49_224675	68.9245	5.49999	0.627697	8.76217	1.91521e-18	1.14271e-17
TGME49_200250	2074.68	-0.846116	0.0967507	-8.74532	2.22379e-18	1.32586e-17
TGME49_225020	1208.61	-0.946577	0.108294	-8.74084	2.31385e-18	1.37856e-17
TGME49_263270	1773.83	0.854401	0.097751	8.74059	2.31903e-18	1.38064e-17
TGME49_239310	760.303	1.09998	0.125864	8.73938	2.34394e-18	1.39446e-17
TGME49_275590	219.736	9.28445	1.06247	8.73854	2.3615e-18	1.40388e-17
TGME49_224530	1965.55	-0.84608	0.0969478	-8.72718	2.61106e-18	1.55112e-17
TGME49_263130	1458.81	-0.940346	0.107751	-8.72706	2.61383e-18	1.55164e-17
TGME49_271210	81.4552	6.32307	0.725527	8.71514	2.90391e-18	1.7226e-17
TGME49_272265	68.6393	5.51047	0.632604	8.71078	3.01795e-18	1.78895e-17
TGME49_270280	67.8707	5.48252	0.629505	8.70925	3.05899e-18	1.81197e-17
TGME49_235130	1783.95	-0.907846	0.104241	-8.70911	3.06271e-18	1.81286e-17
TGME49_313840	68.9264	3.61651	0.415402	8.70604	3.14678e-18	1.86128e-17
TGME49_283882	74.2267	3.33954	0.383734	8.70276	3.23905e-18	1.91447e-17
TGME49_306630	432.85	1.37703	0.15845	8.69063	3.60442e-18	2.12889e-17
TGME49_204290	96.5739	2.67665	0.308145	8.68636	3.74252e-18	2.20887e-17
TGME49_242900	71.5921	5.82653	0.671217	8.68055	3.93874e-18	2.32301e-17
TGME49_201390	16035.7	-0.791855	0.0914396	-8.65986	4.72336e-18	2.78376e-17
TGME49_205650	6579.03	-0.723549	0.0835725	-8.65774	4.81223e-18	2.8341e-17
TGME49_283765	78.2913	3.15325	0.364397	8.65333	5.002e-18	2.94375e-17
TGME49_286500	575.385	-1.17266	0.135544	-8.65149	5.08294e-18	2.98923e-17
TGME49_282055	3990.87	-0.768693	0.0888948	-8.64722	5.27697e-18	3.10112e-17
TGME49_295015	274.444	1.55654	0.180106	8.64235	5.50689e-18	3.23392e-17
TGME49_237210	683.381	-1.09394	0.1266	-8.64087	5.57888e-18	3.27385e-17
TGME49_213065	264.191	1.55236	0.179695	8.63887	5.677e-18	3.32905e-17
TGME49_254360	93.0965	6.90092	0.798884	8.63819	5.71085e-18	3.3465e-17
TGME49_307770	1238.77	0.93242	0.107987	8.63452	5.89722e-18	3.45325e-17
TGME49_245600	78.8601	3.07518	0.356557	8.62466	6.42811e-18	3.76143e-17
TGME49_240090	7484.22	-0.756807	0.0877652	-8.62309	6.51715e-18	3.81081e-17
TGME49_278365	307.031	5.11087	0.592862	8.62067	6.65639e-18	3.88946e-17
TGME49_247025	257.312	1.58092	0.18352	8.61445	7.02756e-18	4.10342e-17
TGME49_269460	1857.03	-0.973687	0.11305	-8.61288	7.12487e-18	4.15727e-17
TGME49_249750	66.4098	5.43356	0.630943	8.61181	7.19158e-18	4.19321e-17
TGME49_240330	91.428	6.87765	0.799247	8.60516	7.62084e-18	4.44034e-17
TGME49_225690	2589.85	-0.793126	0.0922053	-8.60174	7.8519e-18	4.57172e-17
TGME49_274060	2446.98	-0.876969	0.102019	-8.59614	8.24447e-18	4.79689e-17
TGME49_269110	76.7469	6.23739	0.725691	8.59511	8.31879e-18	4.8367e-17
TGME49_254820	1633.71	-0.866223	0.100821	-8.59172	8.56802e-18	4.97807e-17
TGME49_230660	76.5374	6.23338	0.725858	8.58759	8.88095e-18	5.15623e-17
TGME49_287235	272.615	1.56223	0.181982	8.58453	9.12087e-18	5.29178e-17
TGME49_230210	9659.05	-0.715237	0.0833282	-8.58338	9.21288e-18	5.34139e-17
TGME49_311335	130.826	2.18748	0.254944	8.58026	9.46578e-18	5.48413e-17
TGME49_258730	1799.12	-0.921679	0.107443	-8.57834	9.62558e-18	5.57277e-17
TGME49_244440	2707.02	-0.791976	0.0924394	-8.56751	1.05747e-17	6.11797e-17
TGME49_319870	5140	-0.7834	0.09146	-8.56549	1.07615e-17	6.22165e-17
TGME49_230598	68.3996	5.75502	0.672474	8.55798	1.14866e-17	6.63616e-17
TGME49_320100	3519.85	0.914391	0.10694	8.5505	1.22558e-17	7.07555e-17
TGME49_294340	2342.11	-0.805289	0.0942965	-8.53997	1.34258e-17	7.7456e-17
TGME49_260310	1078.4	0.940487	0.110162	8.53729	1.3741e-17	7.92182e-17
TGME49_223258	98.9453	2.56916	0.301012	8.53506	1.40084e-17	8.07034e-17
TGME49_275600	87.767	6.81899	0.799789	8.52598	1.51519e-17	8.72297e-17
TGME49_273980	181.29	1.99536	0.234161	8.52132	1.57749e-17	9.07526e-17
TGME49_296121	5380.62	0.724584	0.0850653	8.51798	1.62361e-17	9.33407e-17
TGME49_229500	492.8	-1.20218	0.141155	-8.51673	1.64126e-17	9.42892e-17
TGME49_235340	3498.14	-0.773832	0.0909105	-8.51202	1.70931e-17	9.81299e-17
TGME49_294210	115.946	7.71844	0.907164	8.50832	1.76476e-17	1.01242e-16
TGME49_255510	2424.59	-0.806242	0.094779	-8.50655	1.79189e-17	1.02727e-16
TGME49_231470	115.648	7.71511	0.907272	8.50364	1.83735e-17	1.05259e-16
TGME49_262940	156.919	2.01859	0.237432	8.50176	1.86735e-17	1.06903e-16
TGME49_215140	84.9358	2.84182	0.334376	8.49889	1.91419e-17	1.09508e-16
TGME49_246930	1018.66	-0.966657	0.113788	-8.49524	1.97526e-17	1.12923e-16
TGME49_233470	1583.59	-0.889475	0.10471	-8.49464	1.98546e-17	1.13427e-16
TGME49_272370	6110.21	0.786489	0.0926754	8.48649	2.12974e-17	1.215e-16
TGME49_309720	919.86	-0.987095	0.116313	-8.48654	2.12883e-17	1.215e-16
TGME49_256920	1590.39	0.949895	0.111971	8.48342	2.18667e-17	1.24661e-16
TGME49_254880	2849.06	-0.772897	0.0911328	-8.481	2.23267e-17	1.27195e-16
TGME49_226250	4420.41	-0.750754	0.0885397	-8.47929	2.26574e-17	1.2899e-16
TGME49_245428	357.29	1.34605	0.158897	8.47122	2.42836e-17	1.38152e-16
TGME49_205420	65.0995	3.71147	0.438388	8.46617	2.53585e-17	1.44167e-16
TGME49_226385	62.5587	5.35806	0.633234	8.46143	2.64123e-17	1.4995e-16
TGME49_257330	631.244	-1.11147	0.131356	-8.46149	2.63993e-17	1.4995e-16
TGME49_259700	1339.52	-0.916904	0.108383	-8.45985	2.67726e-17	1.5189e-16
TGME49_216730	4040.51	-0.743379	0.0878801	-8.45901	2.69662e-17	1.52883e-16
TGME49_293730	1018.92	-0.988496	0.116894	-8.45637	2.75819e-17	1.56266e-16
TGME49_278090	77.4615	3.09768	0.366706	8.44731	2.98096e-17	1.6877e-16
TGME49_217390	85.0942	6.7782	0.802602	8.44529	3.03296e-17	1.71595e-16
TGME49_201520	2366.5	-0.872035	0.103336	-8.43884	3.20501e-17	1.81205e-16
TGME49_228620	67.6913	3.44879	0.408862	8.43509	3.30944e-17	1.8698e-16
TGME49_315440	1600.61	0.968897	0.114945	8.42924	3.4793e-17	1.96441e-16
TGME49_209600	5448.74	-0.765755	0.090894	-8.4247	3.61667e-17	2.04057e-16
TGME49_232260	793.547	-1.01038	0.119937	-8.42422	3.63163e-17	2.0476e-16
TGME49_235180	58.5664	4.52269	0.537057	8.42123	3.72538e-17	2.09901e-16
TGME49_221530	912.973	-0.963559	0.114448	-8.41917	3.79173e-17	2.13493e-16
TGME49_301200	83.5528	6.75042	0.801954	8.41747	3.84716e-17	2.16465e-16
TGME49_244715	65.6569	3.47308	0.412914	8.41115	4.06022e-17	2.28297e-16
TGME49_299220	83.0451	6.74202	0.802234	8.40406	4.31313e-17	2.42351e-16
TGME49_254890	476.589	1.21868	0.145035	8.40269	4.36372e-17	2.45026e-16
TGME49_312445	64.7186	5.68099	0.676961	8.3919	4.78351e-17	2.68414e-16
TGME49_262500	2152.47	-0.816624	0.097384	-8.38561	5.04645e-17	2.82974e-16
TGME49_204050	30625.5	0.68475	0.0817129	8.37996	5.29462e-17	2.96484e-16
TGME49_295920	58.4806	4.84666	0.578361	8.37999	5.29314e-17	2.96484e-16
TGME49_258450	1291.7	-0.879552	0.104976	-8.37861	5.3555e-17	2.99689e-16
TGME49_310360	2039.64	-0.83184	0.0993678	-8.37133	5.69716e-17	3.1859e-16
TGME49_267150	107.516	2.39684	0.286504	8.36582	5.96991e-17	3.33615e-16
TGME49_270655	82.9646	2.87611	0.343855	8.36432	6.04609e-17	3.37642e-16
TGME49_307630	58.8665	4.84479	0.579319	8.36291	6.11907e-17	3.41485e-16
TGME49_295945	64.3068	3.5058	0.419847	8.35018	6.81587e-17	3.80112e-16
TGME49_320680	300.433	1.56794	0.188162	8.33295	7.88558e-17	4.3947e-16
TGME49_244920	240.064	1.57017	0.188535	8.32828	8.20267e-17	4.56831e-16
TGME49_261040	61.1937	3.7851	0.454774	8.32305	8.57277e-17	4.77119e-16
TGME49_293490	269.729	1.51068	0.181683	8.31493	9.18036e-17	5.10587e-16
TGME49_261750	1210.9	-0.883746	0.106354	-8.30944	9.6155e-17	5.34426e-16
TGME49_270970	68.0594	6.07004	0.731396	8.29926	1.04763e-16	5.81876e-16
TGME49_308040	1473.91	0.915833	0.110484	8.28932	1.13898e-16	6.32185e-16
TGME49_235875	79.155	3.03749	0.366755	8.28207	1.21053e-16	6.71442e-16
TGME49_207470	403.86	1.26289	0.152488	8.28192	1.212e-16	6.71805e-16
TGME49_300380	1104.1	0.917754	0.110843	8.27979	1.23392e-16	6.83493e-16
TGME49_237195	224.381	-1.60904	0.194425	-8.27591	1.27483e-16	7.05676e-16
TGME49_229170	177.058	1.82008	0.21993	8.2757	1.27704e-16	7.06419e-16
TGME49_306860	68.1885	6.08105	0.735125	8.27213	1.31588e-16	7.27416e-16
TGME49_318120	250.591	4.51108	0.545614	8.26791	1.36331e-16	7.5313e-16
TGME49_273560	2155.98	-0.90147	0.109058	-8.26598	1.38551e-16	7.64877e-16
TGME49_219270	10472.7	-0.699734	0.0846685	-8.2644	1.404e-16	7.74562e-16
TGME49_305980	1296.85	-0.90005	0.109129	-8.24757	1.61646e-16	8.91174e-16
TGME49_277050	458.811	1.25268	0.15189	8.2473	1.62014e-16	8.92602e-16
TGME49_257755	389.457	1.26806	0.153776	8.24616	1.63564e-16	9.00537e-16
TGME49_312875	825.307	1.01134	0.122646	8.24602	1.63751e-16	9.00958e-16
TGME49_223140	1543.96	-0.839231	0.101799	-8.24402	1.66521e-16	9.15587e-16
TGME49_225330	1028.63	-0.920817	0.111728	-8.24162	1.69901e-16	9.33547e-16
TGME49_288700	1132.24	-0.890991	0.108179	-8.23628	1.77643e-16	9.75428e-16
TGME49_233380	18200.3	-0.662549	0.0804472	-8.23583	1.78317e-16	9.78478e-16
TGME49_267300	724.434	-1.01331	0.123103	-8.23137	1.85086e-16	1.01494e-15
TGME49_293460	699.982	1.01892	0.123859	8.22647	1.92816e-16	1.05662e-15
TGME49_297488	58.5412	5.27168	0.641592	8.21656	2.09421e-16	1.14685e-15
TGME49_319680	99.1842	7.50232	0.913855	8.20952	2.22066e-16	1.21528e-15
TGME49_286010	689.724	1.06597	0.130083	8.19452	2.51586e-16	1.37592e-15
TGME49_235470	16519.2	-0.662943	0.0809804	-8.18646	2.69021e-16	1.47029e-15
TGME49_315127	67.4876	3.18738	0.389379	8.1858	2.70496e-16	1.47737e-15
TGME49_278180	56.0556	4.78035	0.584167	8.18318	2.76439e-16	1.50882e-15
TGME49_261780	4957.74	-0.775598	0.0947855	-8.18267	2.77631e-16	1.51432e-15
TGME49_217940	88.5435	2.59766	0.317557	8.18011	2.83573e-16	1.5457e-15
TGME49_249780	1611.31	-0.868422	0.106298	-8.16972	3.09117e-16	1.68381e-15
TGME49_269270	103.173	2.4144	0.295628	8.16703	3.16064e-16	1.72051e-15
TGME49_279380	2769.94	-0.870606	0.106609	-8.16637	3.17797e-16	1.7288e-15
TGME49_293540	994.794	-0.915454	0.112106	-8.16597	3.18876e-16	1.73352e-15
TGME49_204480	3554.05	-0.744186	0.0911616	-8.16338	3.25789e-16	1.76993e-15
TGME49_202100	74.376	6.59449	0.808666	8.15478	3.4982e-16	1.89922e-15
TGME49_209160	1223.84	-0.889291	0.109065	-8.15375	3.52817e-16	1.91422e-15
TGME49_287460	981.666	0.921854	0.113087	8.15172	3.58786e-16	1.94532e-15
TGME49_246720	1619.37	-0.842265	0.103335	-8.15086	3.61354e-16	1.95795e-15
TGME49_312570	3620.75	-0.797306	0.0979223	-8.14223	3.88049e-16	2.10121e-15
TGME49_299970	2333.67	-0.764223	0.0938821	-8.14025	3.94473e-16	2.13458e-15
TGME49_321490	54.3466	4.54998	0.559138	8.13749	4.03573e-16	2.18238e-15
TGME49_288520	234.324	1.54169	0.189691	8.12738	4.38683e-16	2.37068e-15
TGME49_208910	920.225	-0.992589	0.122227	-8.12085	4.62945e-16	2.50015e-15
TGME49_307603	73.1181	6.56184	0.808763	8.11343	4.92097e-16	2.65583e-15
TGME49_213760	62.1262	3.47416	0.428324	8.11106	5.01786e-16	2.70634e-15
TGME49_206660	61.6936	3.46505	0.427394	8.10737	5.17254e-16	2.78794e-15
TGME49_268190	72.8456	6.56272	0.810281	8.09931	5.52703e-16	2.97704e-15
TGME49_271310	89.353	2.57842	0.318843	8.08683	6.12401e-16	3.29643e-15
TGME49_207720	1588.44	0.875492	0.108267	8.08642	6.14461e-16	3.30535e-15
TGME49_240230	62.5499	5.95267	0.738634	8.05902	7.69059e-16	4.13426e-15
TGME49_229390	366.153	1.2647	0.157008	8.05499	7.94821e-16	4.26995e-15
TGME49_271315	65.4643	3.19869	0.397379	8.04948	8.31471e-16	4.46392e-15
TGME49_287510	53.5703	4.913	0.611276	8.03728	9.18534e-16	4.9281e-15
TGME49_265100	52.4266	4.68201	0.583378	8.02569	1.00955e-15	5.41286e-15
TGME49_311755	128.673	2.02831	0.252957	8.01838	1.07148e-15	5.74118e-15
TGME49_216965	60.5949	5.88794	0.736275	7.99693	1.27558e-15	6.83029e-15
TGME49_268940	60.2089	5.88986	0.737102	7.99057	1.34317e-15	7.18756e-15
TGME49_214410	2153.67	0.755267	0.0945886	7.98475	1.40804e-15	7.52973e-15
TGME49_313990	944.156	0.906229	0.113508	7.98381	1.41887e-15	7.58271e-15
TGME49_312622	1586.18	-0.811822	0.10185	-7.97076	1.57699e-15	8.42226e-15
TGME49_207770	2011.38	-0.770638	0.096722	-7.96756	1.61838e-15	8.63767e-15
TGME49_315410	130.83	2.11674	0.265678	7.96732	1.62157e-15	8.64908e-15
TGME49_244190	3238.95	-0.734692	0.092419	-7.94958	1.87144e-15	9.97533e-15
TGME49_248570	508.937	-1.10036	0.138449	-7.94776	1.89921e-15	1.01168e-14
TGME49_240290	101.99	2.36522	0.297625	7.94696	1.91145e-15	1.01754e-14
TGME49_301350	255.31	1.4767	0.185917	7.94277	1.97716e-15	1.05183e-14
TGME49_211680	21262.5	-0.821671	0.103453	-7.94243	1.98266e-15	1.05408e-14
TGME49_228490	1550.35	0.808416	0.101793	7.94175	1.9935e-15	1.05915e-14
TGME49_245760	81.5426	2.71923	0.343168	7.92392	2.30141e-15	1.22195e-14
TGME49_288510	777.346	0.958019	0.120939	7.92152	2.34619e-15	1.24492e-14
TGME49_245432	1599.74	0.866407	0.109457	7.91551	2.4624e-15	1.30574e-14
TGME49_221210	9678.13	-0.86169	0.108872	-7.91473	2.47787e-15	1.3131e-14
TGME49_280435	54.8	5.45109	0.688759	7.91436	2.48525e-15	1.31616e-14
TGME49_239650	84.4302	7.29336	0.922456	7.90647	2.648e-15	1.40144e-14
TGME49_298090	58.1461	5.83979	0.738911	7.90324	2.71754e-15	1.43732e-14
TGME49_244300	406.773	-1.26822	0.160571	-7.89823	2.82885e-15	1.49522e-14
TGME49_271960	2240.1	-0.748341	0.0947552	-7.89762	2.84274e-15	1.5016e-14
TGME49_229650	839.58	-0.96263	0.121988	-7.89121	2.99274e-15	1.57981e-14
TGME49_218460	129.85	8.62266	1.0932	7.88758	3.08112e-15	1.62542e-14
TGME49_266960	19279	-0.723806	0.0918033	-7.88432	3.16251e-15	1.66728e-14
TGME49_220730	237.331	1.57323	0.199556	7.88368	3.17872e-15	1.67475e-14
TGME49_211850	1540.47	-0.86806	0.110313	-7.86906	3.5733e-15	1.88143e-14
TGME49_224830	321.934	1.29387	0.164537	7.86368	3.73005e-15	1.96271e-14
TGME49_275870	831.6	1.00193	0.127439	7.86206	3.77881e-15	1.98709e-14
TGME49_267775	622.232	1.01888	0.129702	7.85558	3.97911e-15	2.09107e-14
TGME49_265330	3632.08	-0.754035	0.0960005	-7.8545	4.01373e-15	2.10791e-14
TGME49_320080	6247.97	-0.825843	0.105268	-7.84518	4.32338e-15	2.26908e-14
TGME49_278400	52.9841	5.38686	0.687237	7.83844	4.56176e-15	2.39266e-14
TGME49_264080	2771.78	-0.759822	0.0969581	-7.8366	4.6291e-15	2.42643e-14
TGME49_238100	1522.93	-0.86586	0.110581	-7.83012	4.87417e-15	2.55325e-14
TGME49_202010	1912.74	0.791175	0.101097	7.82592	5.03973e-15	2.6383e-14
TGME49_270650	489.292	1.1514	0.147146	7.82491	5.08008e-15	2.65772e-14
TGME49_292275	81.224	7.23696	0.92528	7.82138	5.22476e-15	2.73167e-14
TGME49_308810	2387.28	-0.77944	0.0997821	-7.81142	5.6548e-15	2.95462e-14
TGME49_255290	470.608	1.16328	0.148984	7.80808	5.80644e-15	3.03192e-14
TGME49_231920	1163.61	0.882829	0.113085	7.80679	5.8661e-15	3.06112e-14
TGME49_316580	72.1216	2.79619	0.35834	7.80319	6.03637e-15	3.14797e-14
TGME49_258880	151.818	1.83302	0.234965	7.80123	6.1308e-15	3.19519e-14
TGME49_209900	519.7	-1.13724	0.145798	-7.80008	6.1868e-15	3.22233e-14
TGME49_205690	890.263	-0.908764	0.116536	-7.79816	6.28168e-15	3.26966e-14
TGME49_300080	49.2459	4.41754	0.566851	7.79313	6.53676e-15	3.40027e-14
TGME49_215885	50.4911	4.81209	0.617677	7.79062	6.66799e-15	3.46634e-14
TGME49_235580	1023.04	6.79489	0.872802	7.78514	6.96361e-15	3.61772e-14
TGME49_316690	49.0759	4.59153	0.589954	7.78285	7.09088e-15	3.68151e-14
TGME49_254630	1456.15	-0.80191	0.103054	-7.78147	7.16841e-15	3.71941e-14
TGME49_320730	65.2565	3.03091	0.389552	7.78049	7.22448e-15	3.74613e-14
TGME49_315400	57.7829	3.34803	0.430342	7.77992	7.25716e-15	3.76069e-14
TGME49_246550	6133.91	-0.702906	0.0903772	-7.77747	7.39909e-15	3.8294e-14
TGME49_259680	79.1365	7.20377	0.926231	7.77751	7.3967e-15	3.8294e-14
TGME49_243550	121.101	8.53288	1.09723	7.77672	7.44267e-15	3.84953e-14
TGME49_254365	1949.58	-0.784669	0.100931	-7.77433	7.58451e-15	3.92042e-14
TGME49_307030	816.449	0.938731	0.120851	7.76768	7.99376e-15	4.12935e-14
TGME49_269160	119.44	8.51739	1.09802	7.75708	8.69072e-15	4.48656e-14
TGME49_323010	618.035	0.995166	0.128373	7.75212	9.03698e-15	4.66238e-14
TGME49_250340	1864	-0.760482	0.0981752	-7.74617	9.47064e-15	4.88304e-14
TGME49_273540	399.829	-1.17667	0.151974	-7.74258	9.74194e-15	5.01976e-14
TGME49_211380	77.2091	7.1755	0.927135	7.73944	9.98592e-15	5.14225e-14
TGME49_254580	1203.22	-0.838313	0.108354	-7.73683	1.01929e-14	5.24555e-14
TGME49_209585	61.4102	6.3288	0.818709	7.73022	1.0736e-14	5.52155e-14
TGME49_259020	78.582	2.87556	0.372307	7.72361	1.1308e-14	5.80848e-14
TGME49_261955	560.399	-1.0499	0.135932	-7.72368	1.13019e-14	5.80848e-14
TGME49_239800	1381.92	-0.826153	0.106988	-7.72192	1.14588e-14	5.88222e-14
TGME49_311690	869.505	-0.908193	0.117763	-7.71203	1.23833e-14	6.35286e-14
TGME49_288610	513.607	1.07278	0.139132	7.71055	1.25277e-14	6.4229e-14
TGME49_313470	519.787	1.07801	0.139831	7.70933	1.26483e-14	6.48069e-14
TGME49_221560	50.1549	4.01049	0.520268	7.70851	1.27299e-14	6.51839e-14
TGME49_223262	131.388	1.94995	0.252965	7.70837	1.27431e-14	6.52108e-14
TGME49_231125	121.513	2.02308	0.262862	7.69636	1.39993e-14	7.15945e-14
TGME49_315350	50.4136	5.31393	0.690677	7.69381	1.42821e-14	7.29952e-14
TGME49_255215	1271.77	0.825291	0.107359	7.68724	1.50348e-14	7.67948e-14
TGME49_307450	68.3478	2.89596	0.376916	7.68331	1.55029e-14	7.9136e-14
TGME49_315450	219.717	1.5952	0.207622	7.68321	1.55151e-14	7.91494e-14
TGME49_225570	53.3364	5.72632	0.745462	7.68156	1.57159e-14	8.01236e-14
TGME49_209810	49.7374	5.00413	0.651784	7.67759	1.62109e-14	8.25962e-14
TGME49_213570	2376.97	-0.713458	0.0929425	-7.67634	1.63705e-14	8.33054e-14
TGME49_270200	780.524	-0.922271	0.120144	-7.67638	1.63648e-14	8.33054e-14
TGME49_276930	3663.91	0.758438	0.0988081	7.67587	1.64295e-14	8.35541e-14
TGME49_217900	699.686	-0.992717	0.129502	-7.66566	1.77909e-14	9.04214e-14
TGME49_309160	530.845	-1.1279	0.147259	-7.65929	1.86965e-14	9.49654e-14
TGME49_225680	480.057	1.12067	0.146377	7.65605	1.91736e-14	9.73285e-14
TGME49_252330	49.7054	5.00061	0.653352	7.65378	1.95163e-14	9.90066e-14
TGME49_226030	3790.47	-0.723498	0.0945412	-7.65274	1.96749e-14	9.97495e-14
TGME49_269950	8271.82	-0.624953	0.0816971	-7.64963	2.01556e-14	1.02123e-13
TGME49_276830	82.0276	2.51226	0.328456	7.64871	2.03004e-14	1.02794e-13
TGME49_220570	1079.72	0.855947	0.111959	7.64518	2.0866e-14	1.05527e-13
TGME49_316410	112.771	8.43304	1.10304	7.64524	2.08558e-14	1.05527e-13
TGME49_215955	105.492	2.14418	0.280603	7.64133	2.14982e-14	1.08657e-13
TGME49_266910	1177.76	0.934625	0.122375	7.63735	2.21733e-14	1.12e-13
TGME49_250770	14586.1	-0.784783	0.102761	-7.63694	2.22442e-14	1.12289e-13
TGME49_206690	1284.54	-0.831842	0.108975	-7.63333	2.28771e-14	1.15413e-13
TGME49_246070	96.1349	2.30051	0.301407	7.63255	2.3015e-14	1.16038e-13
TGME49_220330	1334.12	0.790813	0.103672	7.62804	2.38341e-14	1.20094e-13
TGME49_251810	8479.93	-0.785533	0.102986	-7.62756	2.39244e-14	1.20474e-13
TGME49_201780	20557.1	-0.626139	0.0821308	-7.62367	2.46555e-14	1.2408e-13
TGME49_300200	15631.7	-0.705427	0.0925356	-7.6233	2.47263e-14	1.2436e-13
TGME49_233350	1946.26	-0.817045	0.107215	-7.6206	2.52498e-14	1.26901e-13
TGME49_262640	2753.27	-0.80199	0.105241	-7.62054	2.52626e-14	1.26901e-13
TGME49_285480	526.193	-1.03475	0.1358	-7.61969	2.54279e-14	1.27653e-13
TGME49_251940	47.7521	4.2185	0.553836	7.61688	2.59886e-14	1.30388e-13
TGME49_279440	400.913	1.20941	0.158819	7.61501	2.63662e-14	1.32202e-13
TGME49_212180	84.2731	2.50342	0.328758	7.61477	2.6417e-14	1.32376e-13
TGME49_305120	976.053	0.8596	0.11294	7.61112	2.71733e-14	1.36082e-13
TGME49_295640	49.8765	3.75165	0.492942	7.61074	2.72523e-14	1.36395e-13
TGME49_311010	2706.78	-0.841043	0.110581	-7.60569	2.83393e-14	1.41749e-13
TGME49_305930	600.656	1.04618	0.137555	7.60552	2.8377e-14	1.41851e-13
TGME49_251900	52.263	3.72306	0.490405	7.59182	3.15454e-14	1.57592e-13
TGME49_311770	1091.02	-0.849669	0.111939	-7.59048	3.18715e-14	1.59125e-13
TGME49_212060	57.5005	6.23004	0.820818	7.59003	3.19828e-14	1.59583e-13
TGME49_306700	734.04	1.06701	0.140709	7.58307	3.3747e-14	1.68283e-13
TGME49_215775	4951.2	-0.757899	0.0999793	-7.58056	3.44063e-14	1.71467e-13
TGME49_247740	553.76	1.00995	0.133248	7.57945	3.47026e-14	1.72838e-13
TGME49_275760	316.528	3.21954	0.425089	7.5738	3.62458e-14	1.80415e-13
TGME49_202285	46.9036	4.95786	0.654743	7.57223	3.6687e-14	1.825e-13
TGME49_316550	64.5829	3.02494	0.399538	7.5711	3.70069e-14	1.8398e-13
TGME49_266640	4928.35	-0.711016	0.0940419	-7.56063	4.01127e-14	1.99299e-13
TGME49_229915	46.2861	4.71189	0.623223	7.56052	4.01464e-14	1.99346e-13
TGME49_229480	9175.88	-0.644309	0.0852594	-7.55705	4.12314e-14	2.0461e-13
TGME49_249540	1530.99	0.806228	0.106689	7.55682	4.13053e-14	2.04852e-13
TGME49_273445	741.883	0.965495	0.127809	7.5542	4.21449e-14	2.0889e-13
TGME49_320630	3157.31	-0.776097	0.102798	-7.54976	4.36067e-14	2.16005e-13
TGME49_228175	47.9896	5.25069	0.695754	7.54677	4.46191e-14	2.20886e-13
TGME49_315345	50.6379	5.64776	0.748559	7.54485	4.52794e-14	2.2402e-13
TGME49_293280	745.195	0.989264	0.131195	7.54041	4.68512e-14	2.31656e-13
TGME49_207015	60.8394	3.18364	0.42224	7.53989	4.70356e-14	2.32428e-13
TGME49_268830	2339.53	-0.724401	0.0961428	-7.53463	4.89706e-14	2.41844e-13
TGME49_249190	760.634	0.936653	0.124428	7.52766	5.16586e-14	2.54965e-13
TGME49_231840	760.107	-0.912901	0.121429	-7.51801	5.56176e-14	2.7434e-13
TGME49_205402	50.9757	3.56438	0.474161	7.51723	5.5948e-14	2.75749e-13
TGME49_278860	45.976	4.91723	0.654133	7.51718	5.59704e-14	2.75749e-13
TGME49_258810	52.6453	3.56045	0.473685	7.51649	5.62649e-14	2.77033e-13
TGME49_316480	507.66	1.07429	0.142948	7.51521	5.68215e-14	2.79605e-13
TGME49_215910	5892.47	0.696921	0.0927537	7.51367	5.74916e-14	2.82733e-13
TGME49_214120	643.877	1.00248	0.133453	7.51184	5.83039e-14	2.86556e-13
TGME49_278870	4705.57	-0.638961	0.0851051	-7.5079	6.00836e-14	2.95126e-13
TGME49_246555	101.567	8.31195	1.10822	7.50024	6.37014e-14	3.12709e-13
TGME49_266480	253.679	1.36897	0.182572	7.49824	6.4678e-14	3.17313e-13
TGME49_222100	838.361	-0.891677	0.118942	-7.49674	6.54236e-14	3.20779e-13
TGME49_311485	47.9556	3.8036	0.507615	7.49308	6.72764e-14	3.29667e-13
TGME49_244180	329.017	1.21756	0.16254	7.49087	6.84176e-14	3.35058e-13
TGME49_251430	55.6796	3.20438	0.42837	7.4804	7.40949e-14	3.62645e-13
TGME49_311880	2109.98	-0.723266	0.09671	-7.47871	7.50548e-14	3.67124e-13
TGME49_275470	1783.19	0.733228	0.0981117	7.4734	7.8148e-14	3.82026e-13
TGME49_213280	14018.4	0.749658	0.100347	7.47066	7.97955e-14	3.89847e-13
TGME49_277740	3555.38	-0.701598	0.0939521	-7.46761	8.16634e-14	3.98735e-13
TGME49_294595	45.3352	4.27271	0.572565	7.46239	8.49645e-14	4.14607e-13
TGME49_292340	1424.2	0.874053	0.117209	7.45724	8.83562e-14	4.30901e-13
TGME49_232030	3346.13	-0.72262	0.0969348	-7.4547	9.0071e-14	4.39002e-13
TGME49_295350	7009.06	-0.816796	0.109746	-7.44262	9.87099e-14	4.80822e-13
TGME49_258530	66.3225	6.95725	0.934865	7.44198	9.91881e-14	4.82865e-13
TGME49_318540	65.7334	6.95003	0.934521	7.437	1.02998e-13	5.01113e-13
TGME49_235450	840.268	-0.888187	0.11962	-7.42506	1.12729e-13	5.48134e-13
TGME49_244408	158.98	1.71784	0.231392	7.42395	1.13678e-13	5.52419e-13
TGME49_237820	944.775	-0.856889	0.115466	-7.42113	1.16125e-13	5.63975e-13
TGME49_224470	812.836	0.894451	0.12053	7.421	1.16239e-13	5.64196e-13
TGME49_218188	437.515	1.08216	0.145846	7.41988	1.17228e-13	5.68662e-13
TGME49_233180	53.2038	6.11307	0.824222	7.41677	1.2001e-13	5.81809e-13
TGME49_320090	816.721	0.912042	0.123059	7.41143	1.24943e-13	6.05368e-13
TGME49_226680	1814.67	-0.758715	0.102434	-7.40691	1.29281e-13	6.26015e-13
TGME49_243560	64.655	6.93486	0.936742	7.40317	1.32976e-13	6.4353e-13
TGME49_243970	564.497	1.03654	0.140168	7.39501	1.41399e-13	6.83885e-13
TGME49_255690	373.366	-1.18767	0.160616	-7.39445	1.42e-13	6.8639e-13
TGME49_242300	64.6129	6.93605	0.938443	7.39102	1.45702e-13	7.03867e-13
TGME49_285290	999.633	-0.830412	0.112357	-7.39085	1.45896e-13	7.04391e-13
TGME49_276130	983.783	-0.873868	0.118367	-7.38269	1.55124e-13	7.48501e-13
TGME49_315580	1277.54	-0.863632	0.116985	-7.38244	1.55413e-13	7.49457e-13
TGME49_207980	324.243	1.21344	0.164439	7.37923	1.59206e-13	7.67296e-13
TGME49_221295	1316.61	0.81484	0.110456	7.37708	1.61796e-13	7.79321e-13
TGME49_217920	63.6706	6.90613	0.936375	7.37539	1.63868e-13	7.88836e-13
TGME49_314740	1791.99	-0.724658	0.098255	-7.37528	1.64005e-13	7.89031e-13
TGME49_271270	1756.35	-0.734304	0.0996281	-7.37045	1.70053e-13	8.17653e-13
TGME49_209170	803.773	-0.882377	0.119795	-7.36572	1.76195e-13	8.46687e-13
TGME49_202840	6214.2	-0.640311	0.0871218	-7.3496	1.988e-13	9.54754e-13
TGME49_262490	3339.85	-0.671731	0.0914062	-7.34885	1.99917e-13	9.59553e-13
TGME49_230605	62.5675	6.89205	0.938559	7.34323	2.085e-13	1.00017e-12
TGME49_288950	1388.3	0.77091	0.105047	7.33875	2.15603e-13	1.03363e-12
TGME49_281555	91.14	8.17505	1.11526	7.33019	2.29828e-13	1.10118e-12
TGME49_227620	80185.7	-0.66887	0.0912536	-7.32978	2.30523e-13	1.10387e-12
TGME49_238410	529.573	-1.04934	0.143477	-7.31362	2.60032e-13	1.24445e-12
TGME49_309840	42.9299	4.81739	0.659192	7.30801	2.71126e-13	1.29678e-12
TGME49_287170	2051.17	-0.726778	0.0994803	-7.30575	2.75726e-13	1.31802e-12
TGME49_293190	2098.54	-0.720298	0.0986894	-7.29864	2.90696e-13	1.38877e-12
TGME49_236010	3794.51	0.708312	0.0970841	7.29586	2.96748e-13	1.41685e-12
TGME49_271970	12435.8	-0.6023	0.0825896	-7.29268	3.03843e-13	1.44989e-12
TGME49_242320	1160.28	-0.78275	0.107369	-7.29029	3.09283e-13	1.47499e-12
TGME49_310220	947.387	-0.914652	0.12554	-7.28577	3.19845e-13	1.52447e-12
TGME49_231996	51.022	3.30267	0.453381	7.28453	3.22798e-13	1.53765e-12
TGME49_203100	42.8402	4.80108	0.659333	7.28173	3.29571e-13	1.569e-12
TGME49_250690	5177.79	-0.752578	0.103486	-7.27226	3.5353e-13	1.68209e-12
TGME49_245490	6629.91	-0.620064	0.085327	-7.26691	3.67797e-13	1.74896e-12
TGME49_238850	44.2732	3.96535	0.546084	7.26142	3.83048e-13	1.82042e-12
TGME49_276210	1624.95	-0.765015	0.105392	-7.25876	3.90644e-13	1.85544e-12
TGME49_281560	88.5309	2.20632	0.304123	7.2547	4.02541e-13	1.91085e-12
TGME49_236670	1401.96	0.815748	0.112457	7.25389	4.04963e-13	1.92123e-12
TGME49_229330	70.5989	2.61531	0.361115	7.24231	4.41093e-13	2.09143e-12
TGME49_317830	58.8919	6.80089	0.940737	7.22932	4.85421e-13	2.30028e-12
TGME49_252370	48.7504	3.69759	0.512252	7.21831	5.26388e-13	2.49297e-12
TGME49_259180	42.7126	4.03498	0.559091	7.21705	5.3129e-13	2.51473e-12
TGME49_230705	3785.61	-0.651989	0.0903897	-7.21309	5.46975e-13	2.58748e-12
TGME49_293420	568.499	0.95005	0.131765	7.2102	5.58692e-13	2.64138e-12
TGME49_291930	5394.63	-0.630745	0.0875665	-7.20304	5.88867e-13	2.78244e-12
TGME49_238860	43.8925	5.44744	0.757484	7.19149	6.40873e-13	3.02643e-12
TGME49_257685	2131.63	-0.793063	0.110317	-7.18897	6.52823e-13	3.08108e-12
TGME49_252360	6185.13	-0.69183	0.0963461	-7.18068	6.93669e-13	3.27198e-12
TGME49_207600	934.321	0.822335	0.114652	7.17244	7.36737e-13	3.47313e-12
TGME49_286060	79.2816	2.37977	0.331993	7.16813	7.60296e-13	3.58213e-12
TGME49_250955	1372.68	0.757415	0.105912	7.15135	8.59299e-13	4.04626e-12
TGME49_315630	64.9364	2.7204	0.380447	7.15053	8.64415e-13	4.06801e-12
TGME49_211260	5186.44	-0.630174	0.088215	-7.14361	9.09108e-13	4.27588e-12
TGME49_286130	562.55	0.980162	0.13722	7.143	9.13171e-13	4.29253e-12
TGME49_213720	158.002	1.62326	0.227545	7.13378	9.76469e-13	4.58745e-12
TGME49_214150	602.549	-0.923897	0.129601	-7.12877	1.01269e-12	4.75489e-12
TGME49_247360	1399.6	-0.767721	0.107721	-7.12696	1.02609e-12	4.81503e-12
TGME49_268182	226.003	-1.37987	0.193707	-7.12347	1.05246e-12	4.93597e-12
TGME49_293310	759.451	-0.880921	0.123857	-7.11237	1.14063e-12	5.34643e-12
TGME49_308840	9331.47	-0.681577	0.095893	-7.10768	1.18009e-12	5.52824e-12
TGME49_248190	1932.58	0.781825	0.110047	7.10444	1.20809e-12	5.6526e-12
TGME49_310400	564.971	0.986768	0.138893	7.1045	1.20756e-12	5.6526e-12
TGME49_315950	4506.01	-0.653626	0.0920033	-7.10437	1.20871e-12	5.6526e-12
TGME49_243530	403.211	1.08878	0.153342	7.10031	1.24474e-12	5.81777e-12
TGME49_249180	5169.13	-0.698373	0.098392	-7.09787	1.26697e-12	5.91832e-12
TGME49_223950	1179.41	-0.76121	0.107354	-7.09069	1.33448e-12	6.23012e-12
TGME49_214470	913.19	0.808611	0.114085	7.0878	1.36256e-12	6.35758e-12
TGME49_311230	8976.99	-0.727143	0.102667	-7.08252	1.41556e-12	6.60114e-12
TGME49_266320	1094.54	-0.788435	0.111358	-7.08018	1.43971e-12	6.70993e-12
TGME49_291920	41.6597	4.12828	0.58312	7.07965	1.44521e-12	6.73172e-12
TGME49_293890	46.0568	5.90393	0.833987	7.07916	1.45033e-12	6.75174e-12
TGME49_277150	609.237	0.911049	0.128791	7.07383	1.50717e-12	7.01235e-12
TGME49_240800	1623.5	-0.753705	0.106588	-7.07121	1.53592e-12	7.14206e-12
TGME49_280780	389.347	1.11378	0.157517	7.07084	1.54001e-12	7.15701e-12
TGME49_217040	41.0782	4.16085	0.588521	7.07001	1.54924e-12	7.19586e-12
TGME49_289980	1099.5	-0.77437	0.10954	-7.06932	1.55697e-12	7.22767e-12
TGME49_227010	589.051	1.06474	0.150691	7.06571	1.598e-12	7.41391e-12
TGME49_300370	54.0182	6.69126	0.947433	7.06251	1.63518e-12	7.58211e-12
TGME49_263180	3305.6	-0.633044	0.0896703	-7.05968	1.66884e-12	7.73384e-12
TGME49_202180	981.474	0.78869	0.111804	7.05423	1.73553e-12	8.03665e-12
TGME49_253090	777.233	0.843657	0.119597	7.05419	1.73614e-12	8.03665e-12
TGME49_257680	8538.75	-0.669527	0.0949139	-7.05405	1.73789e-12	8.04018e-12
TGME49_267980	82.7785	2.22705	0.315861	7.05075	1.77955e-12	8.2283e-12
TGME49_314358	221.197	1.38325	0.196268	7.04776	1.81826e-12	8.40254e-12
TGME49_301190	53.2196	6.67469	0.948255	7.03892	1.93734e-12	8.94779e-12
TGME49_309090	530.048	-0.957411	0.136194	-7.02977	2.06875e-12	9.54932e-12
TGME49_216370	246.727	-1.30016	0.185086	-7.02463	2.14629e-12	9.90168e-12
TGME49_273940	41.5316	3.86216	0.54982	7.02441	2.14967e-12	9.91168e-12
TGME49_247940	53.2937	6.66703	0.94964	7.02059	2.2093e-12	1.01809e-11
TGME49_258870	7815.74	0.579658	0.0825947	7.0181	2.24899e-12	1.0358e-11
TGME49_231050	85.2643	2.17645	0.310353	7.0128	2.33589e-12	1.07522e-11
TGME49_305250	6346.28	-0.608109	0.0867352	-7.0111	2.36447e-12	1.08776e-11
TGME49_291350	383.539	1.10204	0.157231	7.00902	2.39986e-12	1.10343e-11
TGME49_280810	239.356	1.32869	0.189633	7.00666	2.44083e-12	1.12163e-11
TGME49_289890	367.881	-1.09294	0.156098	-7.00161	2.53032e-12	1.16211e-11
TGME49_260240	4497.69	-0.619553	0.088566	-6.99538	2.64539e-12	1.21427e-11
TGME49_259690	349.507	1.12962	0.161621	6.98928	2.76296e-12	1.26753e-11
TGME49_315240	106.738	4.68589	0.671098	6.98243	2.90126e-12	1.33023e-11
TGME49_287440	766.439	0.849285	0.121756	6.97529	3.0524e-12	1.39875e-11
TGME49_227640	351.973	-1.13708	0.163018	-6.97518	3.0547e-12	1.39902e-11
TGME49_204870	43.609	5.85383	0.839533	6.97272	3.10862e-12	1.42292e-11
TGME49_208450	9807.15	0.678769	0.0973971	6.96908	3.19014e-12	1.45942e-11
TGME49_244120	1131.51	0.752226	0.108073	6.96038	3.39364e-12	1.55165e-11
TGME49_241140	550.391	0.982974	0.141572	6.94328	3.83097e-12	1.75063e-11
TGME49_248880	2612.8	-0.651559	0.0938422	-6.94313	3.835e-12	1.7515e-11
TGME49_225790	3723.87	0.606102	0.087325	6.94076	3.89989e-12	1.78014e-11
TGME49_231110	39.7422	5.30636	0.764864	6.93765	3.9868e-12	1.8188e-11
TGME49_235970	3423.73	-0.614309	0.0885581	-6.93679	4.01107e-12	1.82885e-11
TGME49_204472	50.4643	6.59986	0.951553	6.93588	4.03698e-12	1.83862e-11
TGME49_267990	38.8142	4.42289	0.63768	6.9359	4.0364e-12	1.83862e-11
TGME49_257740	926.681	-0.804489	0.115991	-6.93577	4.0401e-12	1.83902e-11
TGME49_305890	1879.8	0.742956	0.107265	6.92638	4.31733e-12	1.96412e-11
TGME49_265390	874.307	-0.863764	0.124717	-6.92581	4.33502e-12	1.97108e-11
TGME49_217710	50.0774	6.59028	0.951942	6.92298	4.42244e-12	2.00971e-11
TGME49_258950	1594.41	-0.734438	0.106103	-6.92192	4.45575e-12	2.02372e-11
TGME49_219230	1834.17	0.728214	0.105222	6.92072	4.49354e-12	2.03976e-11
TGME49_239090	64.4382	2.53852	0.36693	6.91827	4.57191e-12	2.07304e-11
TGME49_253755	91.9292	2.04779	0.295996	6.91833	4.57012e-12	2.07304e-11
TGME49_204010	164.046	1.60622	0.232187	6.9178	4.58723e-12	2.07884e-11
TGME49_207740	50.4881	6.58314	0.951693	6.91729	4.60363e-12	2.08511e-11
TGME49_315380	49.7855	6.57506	0.950655	6.91634	4.63452e-12	2.09794e-11
TGME49_234380	1105.71	0.876741	0.126942	6.90663	4.96305e-12	2.24543e-11
TGME49_281930	357.837	1.11175	0.160987	6.90584	4.99078e-12	2.25673e-11
TGME49_249720	5882.72	-0.649304	0.0940359	-6.90485	5.02559e-12	2.27121e-11
TGME49_254470	6399.14	-0.641442	0.0929304	-6.90239	5.11337e-12	2.30961e-11
TGME49_297900	2026.75	0.670317	0.0971629	6.89889	5.24086e-12	2.36589e-11
TGME49_309080	401.404	1.03796	0.150502	6.89664	5.32451e-12	2.40233e-11
TGME49_215170	1726.03	-0.676271	0.0980819	-6.89496	5.38804e-12	2.42966e-11
TGME49_211420	3678.59	-0.670382	0.097266	-6.89225	5.49167e-12	2.47502e-11
TGME49_277540	380.841	-1.07915	0.156738	-6.88507	5.77592e-12	2.6017e-11
TGME49_315370	50.0628	6.57664	0.955349	6.88402	5.81861e-12	2.61949e-11
TGME49_236850	1215.78	-0.854729	0.124222	-6.88065	5.95803e-12	2.68079e-11
TGME49_222260	40.6469	3.68716	0.536028	6.87868	6.04109e-12	2.71667e-11
TGME49_239570	91.0087	2.03518	0.295928	6.87728	6.10044e-12	2.74185e-11
TGME49_231170	893.575	-0.798957	0.116302	-6.86966	6.43569e-12	2.89095e-11
TGME49_213360	38.897	5.2691	0.76704	6.86939	6.44748e-12	2.89466e-11
TGME49_226245	46.0476	3.22009	0.469168	6.86342	6.72321e-12	3.0168e-11
TGME49_310240	1812.07	-0.73072	0.106514	-6.86035	6.86906e-12	3.08056e-11
TGME49_275380	155.727	1.53691	0.224167	6.85609	7.07726e-12	3.17219e-11
TGME49_273472	37.3344	4.88046	0.711964	6.85493	7.13462e-12	3.19615e-11
TGME49_219678	515.882	0.958123	0.139787	6.85417	7.17254e-12	3.21139e-11
TGME49_243355	46.9605	3.17142	0.462716	6.85393	7.18504e-12	3.21523e-11
TGME49_285425	663.525	-0.881558	0.128756	-6.84676	7.5543e-12	3.37862e-11
TGME49_289720	608.176	-0.918617	0.13421	-6.84462	7.66805e-12	3.42763e-11
TGME49_225410	378.878	-1.14743	0.167655	-6.84403	7.69979e-12	3.43994e-11
TGME49_308860	5996.8	-0.579927	0.0847889	-6.83965	7.93859e-12	3.54469e-11
TGME49_237250	1724.75	-0.692998	0.101403	-6.83411	8.25139e-12	3.68236e-11
TGME49_254290	407.866	-1.05332	0.154226	-6.82975	8.50653e-12	3.79415e-11
TGME49_290940	993.245	-0.83015	0.121617	-6.82596	8.73396e-12	3.89348e-11
TGME49_312980	45.0108	3.39624	0.497687	6.82405	8.85061e-12	3.94333e-11
TGME49_273120	300.552	1.15118	0.168833	6.81845	9.20252e-12	4.0979e-11
TGME49_254080	1172.84	-0.731484	0.107282	-6.81832	9.21098e-12	4.09944e-11
TGME49_271750	508.667	1.06134	0.155687	6.81714	9.28704e-12	4.13105e-11
TGME49_225590	37.8569	5.23491	0.768088	6.81551	9.39312e-12	4.17597e-11
TGME49_278990	3969.19	-0.648253	0.0951191	-6.81517	9.41545e-12	4.18362e-11
TGME49_238930	230.942	1.32843	0.19503	6.81145	9.66204e-12	4.29087e-11
TGME49_264160	547.751	1.00981	0.148294	6.80953	9.7919e-12	4.34618e-11
TGME49_234370	106.757	1.87101	0.27479	6.80886	9.83734e-12	4.36399e-11
TGME49_320620	495.869	1.00813	0.148174	6.8037	1.01966e-11	4.52091e-11
TGME49_269910	112.321	-1.79181	0.263375	-6.80325	1.02287e-11	4.53271e-11
TGME49_207610	40.5382	5.75356	0.845947	6.80132	1.03667e-11	4.59137e-11
TGME49_289273	37.7776	4.00926	0.589495	6.80118	1.03769e-11	4.59341e-11
TGME49_218860	38.1158	5.23436	0.77105	6.78862	1.13209e-11	5.00858e-11
TGME49_268270	40.0232	5.73325	0.845423	6.78152	1.1892e-11	5.2584e-11
TGME49_209950	4131.46	-0.584866	0.086288	-6.77806	1.21797e-11	5.38272e-11
TGME49_206560	46.4595	6.48651	0.957064	6.77751	1.22265e-11	5.40047e-11
TGME49_218530	654.518	-0.898972	0.132675	-6.77573	1.23776e-11	5.46426e-11
TGME49_319880	1035.12	0.786996	0.116153	6.77552	1.23962e-11	5.46954e-11
TGME49_263750	1594.32	0.701664	0.103703	6.76607	1.32329e-11	5.83557e-11
TGME49_262070	1408.42	-0.770178	0.113963	-6.75816	1.39754e-11	6.15968e-11
TGME49_290290	2880.57	-0.611661	0.0905112	-6.75785	1.40052e-11	6.16953e-11
TGME49_316780	446.26	6.41977	0.950615	6.75329	1.44533e-11	6.36347e-11
TGME49_268680	2093.92	-0.682045	0.101038	-6.7504	1.47437e-11	6.48784e-11
TGME49_254310	62.4752	7.70188	1.14113	6.74937	1.48484e-11	6.53041e-11
TGME49_205320	4107.35	-0.596459	0.0884864	-6.74069	1.5764e-11	6.92939e-11
TGME49_220400	14927.3	-0.722193	0.107242	-6.73427	1.64757e-11	7.23838e-11
TGME49_262825	829.055	0.910434	0.135261	6.73096	1.68548e-11	7.40094e-11
TGME49_280510	158.294	1.5058	0.223728	6.73048	1.69108e-11	7.42158e-11
TGME49_305570	52.5743	2.82609	0.419963	6.72939	1.70374e-11	7.47314e-11
TGME49_233270	36.3941	4.84293	0.720559	6.72107	1.80399e-11	7.90862e-11
TGME49_269860	39.4185	5.69062	0.847169	6.71723	1.85214e-11	8.11535e-11
TGME49_203170	1776.99	-0.70021	0.104544	-6.69774	2.11669e-11	9.26955e-11
TGME49_217170	48.4717	3.16033	0.472488	6.68871	2.25144e-11	9.8544e-11
TGME49_270700	2015.12	0.695236	0.104089	6.67924	2.40187e-11	1.05072e-10
TGME49_316470	524.256	0.996308	0.149249	6.67548	2.46418e-11	1.07741e-10
TGME49_215550	951.325	-0.800488	0.120062	-6.66728	2.60589e-11	1.13876e-10
TGME49_251570	250.096	1.19785	0.179968	6.65593	2.81506e-11	1.22951e-10
TGME49_225050	2473.8	-0.639193	0.0960654	-6.65373	2.85763e-11	1.24744e-10
TGME49_217370	36.085	5.15584	0.775152	6.65139	2.90337e-11	1.26673e-10
TGME49_262810	413.408	0.993116	0.149404	6.6472	2.98712e-11	1.30258e-10
TGME49_264140	2168.86	0.722962	0.108813	6.64411	3.05059e-11	1.32884e-10
TGME49_304460	2316.45	-0.633149	0.0952948	-6.64411	3.05056e-11	1.32884e-10
TGME49_256850	35.0529	4.30181	0.647926	6.63935	3.15071e-11	1.37172e-10
TGME49_316540	2069.78	-0.70436	0.106112	-6.63791	3.18154e-11	1.38441e-10
TGME49_211720	7156.37	-0.622965	0.0939098	-6.63365	3.27479e-11	1.42423e-10
TGME49_237100	708.936	0.859405	0.12959	6.63171	3.3181e-11	1.4423e-10
TGME49_278420	37.364	5.63656	0.8504	6.62813	3.39962e-11	1.47695e-10
TGME49_319600	410.53	-0.979437	0.147795	-6.62697	3.42638e-11	1.48779e-10
TGME49_280750	859.319	-0.872734	0.131721	-6.62562	3.45799e-11	1.50072e-10
TGME49_235600	42.6715	6.37499	0.962319	6.62461	3.48156e-11	1.51015e-10
TGME49_255260	27737.4	-0.609138	0.0919727	-6.62304	3.51895e-11	1.52556e-10
TGME49_221320	4022.41	-0.589527	0.0890177	-6.62258	3.52982e-11	1.52946e-10
TGME49_283470	57.9975	7.59489	1.14773	6.6173	3.6582e-11	1.58425e-10
TGME49_217470	496.093	0.928214	0.140282	6.61679	3.67088e-11	1.5889e-10
TGME49_311180	974.629	0.757956	0.114617	6.61294	3.76771e-11	1.62996e-10
TGME49_224940	340.42	1.0576	0.159982	6.61074	3.82416e-11	1.65351e-10
TGME49_278510	3080.32	-0.603612	0.0914651	-6.59936	4.12927e-11	1.78449e-10
TGME49_251880	1388.73	-0.710846	0.107762	-6.59646	4.21083e-11	1.81878e-10
TGME49_289320	1809.21	-0.686859	0.104145	-6.59519	4.24711e-11	1.83348e-10
TGME49_293480	2895.94	0.663957	0.100676	6.59501	4.25233e-11	1.83477e-10
TGME49_216940	153.936	5.41707	0.821534	6.59384	4.28589e-11	1.84828e-10
TGME49_225490	2563.76	-0.653511	0.0991495	-6.59117	4.36376e-11	1.88087e-10
TGME49_249740	760.136	-0.825051	0.125206	-6.58955	4.41154e-11	1.90046e-10
TGME49_272530	700.825	0.836557	0.126957	6.58931	4.4188e-11	1.90259e-10
TGME49_228160	777.817	0.879919	0.133662	6.58319	4.60462e-11	1.98156e-10
TGME49_289040	35.1584	5.11719	0.77783	6.57879	4.7428e-11	2.03995e-10
TGME49_254930	1720.58	0.677282	0.102983	6.57662	4.81263e-11	2.0689e-10
TGME49_273520	2618.1	-0.603162	0.0917818	-6.57169	4.97482e-11	2.1375e-10
TGME49_202930	168.96	1.44644	0.220152	6.5702	5.02482e-11	2.15785e-10
TGME49_218900	36.7026	5.5925	0.85121	6.57007	5.02923e-11	2.15862e-10
TGME49_320170	111.765	1.77102	0.270329	6.55137	5.70098e-11	2.44567e-10
TGME49_322000	433.93	-1.03747	0.158362	-6.55127	5.70502e-11	2.44612e-10
TGME49_213067	2449.09	0.614576	0.0938141	6.551	5.71528e-11	2.44923e-10
TGME49_223690	720.35	-0.812019	0.124052	-6.54579	5.91832e-11	2.53492e-10
TGME49_269850	38.5053	3.46796	0.529866	6.54497	5.95059e-11	2.54741e-10
TGME49_211250	2335.46	-0.640934	0.0979773	-6.54166	6.08402e-11	2.60317e-10
TGME49_222245	841.364	-0.769093	0.117577	-6.54116	6.10419e-11	2.61044e-10
TGME49_304770	1241.57	-0.709233	0.108429	-6.54099	6.11147e-11	2.61219e-10
TGME49_207680	1397.96	-0.687696	0.105165	-6.53918	6.1857e-11	2.64254e-10
TGME49_311240	7200.85	-0.560609	0.0857528	-6.5375	6.25572e-11	2.67106e-10
TGME49_297090	35.935	5.55552	0.84993	6.53644	6.29994e-11	2.68854e-10
TGME49_201785	4092.2	-0.591817	0.0906052	-6.53183	6.49725e-11	2.77131e-10
TGME49_254850	115.843	1.69257	0.259147	6.53131	6.51961e-11	2.7794e-10
TGME49_248900	633.983	0.840567	0.128747	6.52885	6.62766e-11	2.82399e-10
TGME49_273065	34.4412	5.08686	0.77982	6.52312	6.88578e-11	2.93245e-10
TGME49_273460	4602.9	-0.600447	0.0920653	-6.52197	6.9391e-11	2.95362e-10
TGME49_217750	402.868	-1.00362	0.153886	-6.52183	6.94537e-11	2.95475e-10
TGME49_232350	23845.5	-0.693697	0.106389	-6.52036	7.01384e-11	2.98234e-10
TGME49_276880	34.9542	5.07637	0.778742	6.51868	7.09278e-11	3.01434e-10
TGME49_306350	1081.88	-0.711175	0.109115	-6.51764	7.14214e-11	3.03375e-10
TGME49_215420	431.818	-0.996918	0.152984	-6.51647	7.1981e-11	3.05593e-10
TGME49_295310	513.214	-0.954873	0.146749	-6.50685	7.67432e-11	3.25642e-10
TGME49_223095	277.513	1.1811	0.181613	6.50339	7.85289e-11	3.33047e-10
TGME49_321590	1702.02	-0.739224	0.113751	-6.49862	8.10577e-11	3.43594e-10
TGME49_218520	13801.2	-0.566727	0.0872141	-6.49812	8.13304e-11	3.44572e-10
TGME49_262440	36.5296	3.7655	0.579535	6.49745	8.16942e-11	3.45934e-10
TGME49_243170	35.2125	5.55278	0.85489	6.49532	8.28586e-11	3.50684e-10
TGME49_250760	2431.25	0.758848	0.116918	6.49041	8.56006e-11	3.62102e-10
TGME49_221180	2839.61	-0.586718	0.0903992	-6.4903	8.56664e-11	3.62193e-10
TGME49_269920	4938.61	-0.570906	0.08797	-6.48979	8.59583e-11	3.6324e-10
TGME49_319992	144.361	1.51176	0.233087	6.48582	8.82527e-11	3.72744e-10
TGME49_224570	789.913	-0.774502	0.119418	-6.48565	8.83517e-11	3.7297e-10
TGME49_270820	52.0405	7.4707	1.15408	6.47327	9.5906e-11	4.04651e-10
TGME49_307460	95.5235	1.84491	0.285075	6.47165	9.69407e-11	4.08806e-10
TGME49_221340	900.004	0.739147	0.114289	6.46736	9.97282e-11	4.20345e-10
TGME49_246660	34.6161	5.52955	0.856179	6.45841	1.05811e-10	4.45756e-10
TGME49_203375	39.4384	3.42311	0.530432	6.45344	1.09337e-10	4.60374e-10
TGME49_261540	540.773	-0.92708	0.143786	-6.44763	1.13611e-10	4.78121e-10
TGME49_240600	3361.38	-0.638791	0.0991205	-6.44459	1.15912e-10	4.87555e-10
TGME49_267500	3876.88	-0.623963	0.0968285	-6.444	1.16368e-10	4.89225e-10
TGME49_215490	5464.61	-0.658195	0.102196	-6.44053	1.1906e-10	5.00284e-10
TGME49_207590	584.836	-0.840319	0.130483	-6.44007	1.19415e-10	5.01481e-10
TGME49_279390	7335.94	-0.611516	0.0949557	-6.44001	1.19467e-10	5.01481e-10
TGME49_316270	612.335	-0.869266	0.135023	-6.43791	1.21131e-10	5.08203e-10
TGME49_266040	38.5459	6.23499	0.969434	6.43158	1.26285e-10	5.29558e-10
TGME49_277260	3701.8	-0.601879	0.0935987	-6.43042	1.27253e-10	5.33345e-10
TGME49_243110	34.6398	5.50772	0.856583	6.42987	1.27715e-10	5.35008e-10
TGME49_311740	621.028	0.832644	0.129533	6.42806	1.29244e-10	5.41134e-10
TGME49_311815	40.8274	3.14196	0.489085	6.42415	1.32605e-10	5.54922e-10
TGME49_273430	287.351	1.103	0.171845	6.41859	1.37541e-10	5.75288e-10
TGME49_229780	803.755	-0.763298	0.11895	-6.41696	1.39024e-10	5.81192e-10
TGME49_284010	552.715	-0.866841	0.135186	-6.41222	1.43415e-10	5.99244e-10
TGME49_206610	953.191	-0.724025	0.11292	-6.41182	1.43789e-10	6.00499e-10
TGME49_288860	1676.99	0.635526	0.0992096	6.4059	1.4949e-10	6.2399e-10
TGME49_246995	665.728	0.799314	0.12481	6.40425	1.51106e-10	6.30414e-10
TGME49_321550	856.342	-0.797031	0.124499	-6.40188	1.53471e-10	6.39957e-10
TGME49_201680	4553.46	-0.549945	0.08598	-6.39619	1.59304e-10	6.63943e-10
TGME49_260190	1030.3	0.717632	0.112213	6.39529	1.60246e-10	6.67531e-10
TGME49_237020	1041.54	0.716611	0.112063	6.39473	1.60832e-10	6.69632e-10
TGME49_244890	37.7153	6.20856	0.971153	6.39298	1.62688e-10	6.77015e-10
TGME49_247485	681.415	-0.812842	0.127162	-6.39217	1.63544e-10	6.80229e-10
TGME49_321700	31.9421	4.99029	0.781711	6.38381	1.72737e-10	7.18101e-10
TGME49_275795	33.4222	5.46622	0.856458	6.38236	1.74379e-10	7.24563e-10
TGME49_316560	33.0636	5.02108	0.787327	6.37738	1.80146e-10	7.48144e-10
TGME49_289218	40.4084	3.12497	0.490285	6.37378	1.84428e-10	7.65541e-10
TGME49_269100	37.3211	6.19099	0.971745	6.371	1.87803e-10	7.79156e-10
TGME49_258826	617.783	0.873124	0.137092	6.36888	1.90409e-10	7.89565e-10
TGME49_278540	1464.65	-0.6703	0.105364	-6.36176	1.99455e-10	8.26661e-10
TGME49_240690	3032.15	-0.596677	0.0938523	-6.35762	2.04902e-10	8.48807e-10
TGME49_246940	6686.23	-0.535784	0.0843257	-6.35374	2.10143e-10	8.70075e-10
TGME49_225850	2097.8	0.687586	0.108335	6.34684	2.19782e-10	9.09527e-10
TGME49_217650	47.496	7.35349	1.15961	6.34136	2.27741e-10	9.4199e-10
TGME49_200330	913.94	-0.724491	0.114271	-6.34009	2.29633e-10	9.49333e-10
TGME49_264770	2277.64	-0.595907	0.0941051	-6.33236	2.41445e-10	9.97663e-10
TGME49_308820	143.227	1.5942	0.251762	6.33219	2.41709e-10	9.98252e-10
TGME49_221230	1206.88	-0.682176	0.107737	-6.33185	2.42232e-10	9.99909e-10
TGME49_213010	1158.61	-0.709694	0.1122	-6.32524	2.52838e-10	1.04316e-09
TGME49_215060	872.3	-0.743243	0.117626	-6.31868	2.63806e-10	1.08787e-09
TGME49_250820	2692.68	-0.604109	0.0956639	-6.31491	2.70327e-10	1.1142e-09
TGME49_306490	1678.42	-0.631853	0.100113	-6.31138	2.76557e-10	1.1393e-09
TGME49_221895	40.1349	3.10983	0.493194	6.3055	2.87268e-10	1.18284e-09
TGME49_252255	40.4221	3.26689	0.518165	6.30474	2.88684e-10	1.18807e-09
TGME49_243100	46.1577	7.31998	1.16105	6.30462	2.88895e-10	1.18834e-09
TGME49_250750	12679.5	-0.511341	0.0811353	-6.30233	2.93206e-10	1.20547e-09
TGME49_272640	788.663	-0.761008	0.120809	-6.29924	2.991e-10	1.22908e-09
TGME49_207620	2410.04	-0.595678	0.0946374	-6.29432	3.08754e-10	1.26812e-09
TGME49_292080	3448.56	-0.555744	0.0884515	-6.28304	3.32022e-10	1.363e-09
TGME49_258090	1920	-0.607238	0.0966765	-6.28113	3.36127e-10	1.37916e-09
[truncated: 6,324 more rows]
